# Supplementary material for: An Integrative Approach to Analyze Seed Germination in Brassica napus
Source: Front Plant Sci. 2019 Oct 25;10:1342. doi: 10.3389/fpls.2019.01342 (PMC6824160; doi:10.3389/fpls.2019.01342)
Supplement: Supplementary Table S1 — Seed trait analysis and metabolic and hormonal profiles of WOSR accessions during germination. [file Table_1.xlsx]

## Sheet: Datasheet 1
Datasheet 1: Phenotyping Platform Data
Lot	Seed number	MC (%)	CF (pA)	TSW (g)	Volume T0 mm3	Std Dev Volume T0	Length T0 (mm)	SD length	Volume increase 8h (%)	SD Volume Increase 8h	Imbibition speed (mm3/h)	SD imbibition speed	Germination rate (%)	First germination (h)	MGT (h)	SD MGT	Elongation speed (mm/h)	Sdt Dev elongation speed	Seed number for elongation	T10	T20	T30	T40	T50	T60	T70	T80	GR36 (%)
C129	100	7.30174	207	5.30908	6.13377	1.02297	3.1911	0.306393	31.1398	14.6849	0.221591	0.151545	96	18	34.4583	9.08662	1.07279	0.737075	93	22.8889	25.25	28.5714	30.9091	32.8889	35	37.6667	42.5714	65
C124	100	6.29904	134	5.77243	5.81269	0.784187	3.14399	0.262341	20.6191	20.9067	0.157185	0.254934	92	18	35.0217	6.86763	0.880498	0.624162	87	24	30	31.8182	34.3077	35.8462	36.9	37.9	40.8571	51
C032	100	6.22035	221.5	5.55015	5.77706	1.31699	3.15495	0.286718	17.8705	16.5503	0.152605	0.154539	93	18	38.6452	7.9682	0.923411	0.736633	92	27.5	32.2	34.3333	36.6667	38	40.6667	43.6	46.8	35
C110	100	6.48569	133.5	3.95014	4.29253	0.908821	2.90016	0.259753	24.7221	15.8293	0.111825	0.129373	88	22	38.9091	8.55494	0.8259	0.534061	85	28.5	31.3333	33.7778	35.5	38	42	44.25	48	43
C033	100	6.74216	276.5	5.01606	6.08152	1.25504	3.19603	0.282686	23.448	19.718	0.135104	0.241222	84	16	30.9048	5.7866	1.11869	0.66212	82	23.0909	26	27.5385	29.4	31.2727	33.0909	35.4286	40	72
C166	100	6.20468	239	4.6481	4.91191	1.03625	2.9814	0.280454	35.4385	19.7989	0.179108	0.139129	96	16	34.1667	7.29335	0.906035	0.644142	92	25.3333	27.5	30	31.5385	33.1667	34.7143	36.2222	39	69
LEGEND
GR (germination rate at 72 hours)
GR36 (germination rate at 36 hours)
MGT (mean germination time)
T10 to T70 (time to reach 10% to 70% GR)
FG (first germination time)
ES (root elongation speed)
MC (moisture content)
IS (imbibition speed)
VI (volume increase)
CF (chlorophyll fluorescence)
TSW (ten thousand seed weight)
Lt0 (seed length at time 0)
Vt0 (seed volume at time 0).
SD (estándar deviation)

## Sheet: Datasheet 2
Datasheet 2: Metabolite PROFILE
Results are expressed in micromoles per gram of dry weight (µmol/ g DW)				Aminoacids																								Sugars, polyalcohols and organic products
Accession	Time	Repet		Hydroxyproline	Histidine	Asparagine	Serine	Glutamine	Arginine	Glycine	Aspartate	Glutamate	Beta-Alanine	Threonine	Alpha-Alanine	GABA	Proline	Methylcysteine	Lysine	Tyrosine	Methionine	Valine	Isoleucine	Leucine	Phenylalanine	Tryptophane		Glycerate	Malate	Xylose	Fructose	Glucose	Sorbitol	Myo-Inositol	Saccharose	Galactinol	Raffinose
C129	00h	ave		0	0.121169	4.12979	1.17121	0.401988	0.439923	0.537625	3.75875	10.0654	0.1796	0.440048	1.13063	0.203834	1.54765	0.065906	0.20218	0.193882	0.0629957	0.73057	0.115811	0.120794	0.459594	0.340201		0	5.19945	0	0	0	0	0	113.959	1.37769	2.16758
		se		0	0.121169	0.375209	0.219196	0.154367	0.0631624	0.112919	0.322224	0.302966	0.0362195	0.0807575	0.140245	0.0411877	1.01467	0.0251194	0.0368293	0.0217569	0.0063895	0.128875	0.0271407	0.0313627	0.0863468	0.0159857		0	0.853573	0	0	0	0	0	3.01697	0.0436324	0.134244
C129	02h	ave		0	0.115848	3.489	0.877878	0.530082	0.324875	0.364459	3.39835	9.01852	0.230009	0.381701	1.58599	0.415839	1.58683	0.0259004	0.180932	0.152248	0.0728892	0.589015	0.0964448	0.105616	0.34845	0.241845		0	5.30407	0	0	0	0	0	114.368	1.31819	2.05524
		se		0	0.0623799	0.193539	0.0388771	0.153635	0.0249921	0.087126	0.204587	0.043451	0.0691583	0.028418	0.37389	0.0482172	0.838784	0.0166513	0.0107175	0.0100032	0.0123752	0.0399449	0.010212	0.00407812	0.0228881	0.0389229		0	0.730722	0	0	0	0	0	3.02971	0.0982687	0.121872
C129	12h	ave		0	0.14683	3.56282	1.19814	0.635834	0.254483	0.440221	4.88638	8.02243	0.145685	0.549891	1.61822	0.316319	0.870094	0.0308156	0.183297	0.191698	0.0698054	0.620659	0.140529	0.169579	0.381633	0.229679		0	8.22516	0	0.566624	0.434011	0	0.350649	113.025	1.26443	1.84179
		se		0	0.107247	0.192975	0.161736	0.0350698	0.0230122	0.201711	0.683703	0.409637	0.0211114	0.0440964	0.343443	0.0396849	0.258878	0.00634502	0.0183428	0.0141298	0.00116212	0.0769227	0.0173918	0.0256405	0.0607281	0.0216859		0	0.837809	0	0.566624	0.434011	0	0.350649	1.07631	0.0941675	0.178596
C129	36h	ave		0.02966	1.25956	3.82458	5.30605	5.95294	0.919276	0.771799	8.34467	13.9451	0.208391	1.86126	3.28402	0.175851	9.03871	0.0680961	0.539565	0.74541	0.436508	1.40822	0.509924	0.866969	1.20195	0.406782		0	11.6287	0.28795	10.2055	9.30057	0	1.93963	95.0654	0	0.815069
		se		0.02966	0.097924	0.331746	0.212167	1.08927	0.0792921	0.0494659	0.274191	0.368656	0.0456218	0.101428	0.46357	0.0136843	0.957464	0.0340483	0.0775997	0.0351453	0.0202406	0.180373	0.0739482	0.119857	0.157201	0.0181304		0	0.449851	0.28795	0.858621	0.600425	0	0.0247101	4.23391	0	0.247538
C129	72h	ave		3.06589	5.59923	6.20956	7.66047	31.9842	2.03839	2.11218	3.98905	11.5914	2.1653	6.15525	5.55792	0.593046	35.4857	0.22246	3.36393	2.56631	0.26465	6.96163	3.97903	4.82624	2.26273	1.01875		22.1522	9.11445	2.06836	57.161	99.5953	2.85195	6.03586	42.4484	0	0
		se		0.617515	0.532428	1.09289	0.903215	4.60027	0.373498	0.0808373	0.634263	1.50196	0.213797	0.542631	0.731255	0.0458597	8.19952	0.0304284	0.437245	0.276323	0.0232188	0.867896	0.4978	0.655184	0.225274	0.114403		1.48689	0.421249	0.0667397	3.39563	12.2183	0.245197	0.674253	4.27525	0	0
C124	00h	ave		0	0.109223	4.11413	0.474177	0.323284	0.454115	0.287577	2.87376	8.08236	0.262146	0.324445	0.643336	0.196759	1.12206	0	0.217277	0.128405	0.0518612	0.627578	0.112432	0.105022	0.276889	0.225817		0	0.68431	0	0	0	0	0	95.1576	2.09341	2.55429
		se		0	0.0568978	0.210487	0.126062	0.0647684	0.0366094	0.0969112	0.211031	0.761843	0.0956366	0.0188985	0.0810858	0.0483595	0.44115	0	0.0315073	0.0139981	0.012393	0.0763341	0.0133553	0.0153079	0.018916	0.0214872		0	0.68431	0	0	0	0	0	1.08993	0.135362	0.313294
C124	02h	ave		0	0.0940409	3.88419	0.339178	0.332304	0.363513	0.25649	2.58759	7.23194	0.246929	0.283045	0.704406	0.305448	0.519129	0.0181674	0.170278	0.108511	0.0546616	0.535541	0.093306	0.0923211	0.251519	0.216305		0	2.62547	0	0	0	0	0	87.8163	1.82136	2.30941
		se		0	0.0530155	0.402955	0.0682149	0.0661033	0.0730591	0.0596759	0.191687	0.478479	0.0902966	0.0272969	0.0763623	0.129997	0.162853	0.0116723	0.0272451	0.0207045	0.00745277	0.0719043	0.0138381	0.0148623	0.0413715	0.0440021		0	0.0219521	0	0	0	0	0	6.04531	0.214358	0.263224
C124	12h	ave		0	0.14914	4.17005	0.669854	0.816778	0.353167	0.218359	3.6508	7.20455	0.139688	0.423033	0.702248	0.399827	0.574139	0.0173081	0.207984	0.177315	0.0494699	0.64966	0.150933	0.16082	0.321676	0.228521		0	3.17109	0	0.604001	0.789758	0	0.329234	92.4115	1.95805	2.19066
		se		0	0.078671	0.55157	0.118152	0.254002	0.0355552	0.0431563	0.455387	1.45664	0.020477	0.0370752	0.0755108	0.0882368	0.116877	0.00985221	0.0213255	0.0288784	0.00436749	0.0798201	0.0180718	0.0166606	0.0349551	0.0268606		0	0.603223	0	0.604001	0.789758	0	0.329234	2.18159	0.118447	0.160733
C124	36h	ave		0.0725959	0.689035	3.92201	3.76399	4.84777	0.733875	0.603091	5.64576	9.4455	0.240425	1.2813	3.04992	0.209225	5.45766	0.00832144	0.409659	0.507587	0.304798	1.1088	0.411978	0.597197	0.738579	0.322391		0	4.64311	0	5.2159	5.27855	0	2.22815	84.9347	0.739753	0.798756
		se		0.0384498	0.113693	0.364593	0.49691	0.580844	0.128387	0.143965	0.519312	0.598987	0.0279391	0.130386	0.178397	0.0283086	0.506222	0.00832144	0.0359019	0.0815126	0.0424146	0.107228	0.0415033	0.0637815	0.100974	0.0564136		0	0.205215	0	0.610473	0.553263	0	0.198868	3.59497	0.120815	0.0134906
C124	72h	ave		3.87739	4.65971	6.27999	5.94444	31.9463	1.50918	1.80986	3.14703	9.34563	3.16898	5.82755	4.5953	0.473286	23.1537	0.281756	2.70608	2.85724	0.264017	6.06276	3.47567	4.30204	2.00766	1.13428		20.2846	5.45185	1.83458	56.6287	79.4594	2.71806	6.80511	34.1854	0	0
		se		0.463752	0.694435	0.323641	0.249331	2.11948	0.148424	0.139125	0.204088	0.479342	0.192304	0.284998	0.0041286	0.013207	1.37336	0.0606705	0.153283	0.46437	0.0181768	0.245994	0.13173	0.212095	0.109853	0.134254		0.844317	0.1402	0.155612	5.34058	14.5129	0.288229	0.463707	2.19147	0	0
C033	00h	ave		0	0.159764	3.81645	0.816723	0.414797	0.31692	0.278593	3.28038	11.2238	0.172452	0.470947	1.53562	0.343412	1.55761	0.120475	0.242889	0.18744	0.0766475	0.778153	0.155844	0.162848	0.32274	0.241447		0	20.2761	0	0	0	0	0.580793	139.583	1.89877	3.17104
		se		0	0.0930693	0.268807	0.186909	0.112591	0.0500399	0.06969	0.38783	1.72677	0.00994901	0.104029	0.146878	0.0336627	0.614655	0.0418256	0.0498877	0.0378261	0.0119839	0.155786	0.0499161	0.0420775	0.0747751	0.0466846		0	2.84677	0	0	0	0	0.580793	7.4981	0.071251	0.110068
C033	02h	ave		0	0.149358	3.57681	0.948389	0.43938	0.25554	0.356931	2.7663	10.7291	0.194749	0.490584	2.22183	0.769253	2.58677	0.209655	0.23489	0.196177	0.0790003	0.897855	0.203553	0.207349	0.305491	0.215791		0	19.2146	0	0	0	0	0.349957	129.51	1.88794	3.14817
		se		0	0.0828566	0.104141	0.22191	0.0769457	0.0443833	0.0641882	0.135918	0.961644	0.0413907	0.0750362	0.11989	0.188513	0.703453	0.0258577	0.0231363	0.0172357	0.00142422	0.127058	0.0612292	0.0588903	0.0512233	0.00348107		0	2.01357	0	0	0	0	0.349957	5.13826	0.0992364	0.0600178
C033	12h	ave		0	0.254888	4.10888	1.24747	0.906626	0.328652	0.196937	4.189	10.5377	0.223125	0.697514	3.12687	1.50959	2.21109	0.182314	0.332917	0.275235	0.106471	0.947044	0.266041	0.316576	0.426533	0.252686		0	26.5332	0	0.909237	0.873509	0	0.571066	137.763	1.94469	3.06237
		se		0	0.0457695	0.240137	0.144235	0.0841442	0.0563535	0.0293332	0.507076	1.56806	0.0573161	0.0803084	0.48258	0.385276	0.660861	0.0354426	0.0175833	0.0118865	0.00420586	0.146848	0.0547115	0.0460807	0.0625003	0.021368		0	3.44672	0	0.909237	0.873509	0	0.571066	6.73601	0.0333808	0.214096
C033	36h	ave		0.0466011	0.709522	3.69743	3.86351	3.45621	0.505427	0.613025	5.71778	12.658	0.19227	1.57009	4.638	0.512108	4.85832	0.147113	0.528067	0.591679	0.306658	1.41192	0.531103	0.742455	0.769389	0.293389		0	26.0583	0	9.69147	9.10254	0	2.50805	115.377	0.605518	1.34648
		se		0.0466011	0.232493	0.22936	0.852168	0.950851	0.0659609	0.169575	0.811872	1.07148	0.0361501	0.334813	1.0105	0.0988771	1.45141	0.0333976	0.094159	0.098728	0.0551122	0.280704	0.128959	0.180458	0.130536	0.0300011		0	2.38202	0	2.01012	1.93621	0	0.215913	3.80902	0.0292633	0.111383
C033	72h	ave		4.58562	5.46536	5.44826	7.20759	25.3719	1.67503	1.61497	4.40843	15.6415	1.04982	6.58227	4.11669	0.721578	25.484	0.268569	2.9373	2.73801	0.312908	6.81151	3.76416	5.1668	2.23404	0.978601		27.4639	16.1491	2.18812	61.4485	91.5782	2.15758	7.18191	61.7014	0	0
		se		0.640461	0.657768	0.966452	0.895173	5.72097	0.202865	0.239047	0.5787	1.06465	0.18438	0.629382	0.684333	0.13009	5.88525	0.0376367	0.489632	0.202666	0.0382204	0.96166	0.60463	0.892358	0.249166	0.0611585		3.93153	1.42262	0.138874	3.40142	11.4762	0.453605	0.483623	5.01826	0	0
C032	00h	ave		0	0.0491648	4.22643	0.501339	0.302978	0.289013	0.300159	3.11871	10.5273	0.189468	0.327106	0.957578	0.142115	0.638345	0.111392	0.177498	0.135185	0.0478324	0.677729	0.112342	0.125565	0.270145	0.162224		0	20.3791	0	0	0	0	0	119.273	2.34993	3.62228
		se		0	0.0491648	0.231555	0.0563183	0.0879165	0.0536093	0.0352597	0.292932	0.749702	0.0205888	0.0531483	0.159252	0.0305704	0.129833	0.0198376	0.0232479	0.0174126	0.00858023	0.0830716	0.0290456	0.0249857	0.0491446	0.0206367		0	3.47063	0	0	0	0	0	6.0521	0.0376698	0.114984
C032	02h	ave		0	0.0481851	4.44713	0.466088	0.439021	0.294968	0.262037	2.90044	10.2128	0.158447	0.323889	1.31364	0.342812	0.774513	0.115073	0.163642	0.143467	0.0587039	0.705937	0.121909	0.131578	0.307026	0.18793		0	20.5802	0	0	0	0	0.424636	117.689	2.20159	3.48733
		se		0	0.0481851	0.385077	0.0989107	0.121667	0.064548	0.011813	0.275763	0.888435	0.0414783	0.0752082	0.209121	0.112885	0.274541	0.0166612	0.0222725	0.0325531	0.0110019	0.109548	0.0386083	0.0374192	0.0769478	0.0324159		0	2.67324	0	0	0	0	0.424636	1.93347	0.0825015	0.0954782
C032	12h	ave		0	0.184889	4.54185	0.972134	0.570602	0.288359	0.32216	4.11571	10.1131	0.243651	0.499427	1.89966	0.757249	0.855021	0.10169	0.207114	0.205637	0.0524026	0.74732	0.167598	0.203419	0.364902	0.184836		0	24.7398	0	0	0	0	0.412858	117.907	2.17154	3.20662
		se		0	0.0488105	0.250754	0.236451	0.0836051	0.0664338	0.110975	0.597713	0.855284	0.0276752	0.0761931	0.244423	0.254011	0.361358	0.052304	0.0405009	0.025647	0.0102627	0.135188	0.042513	0.0452269	0.0586824	0.0216046		0	2.60535	0	0	0	0	0.412858	4.789	0.16467	0.144666
C032	36h	ave		0	0.599339	4.02001	3.2126	3.17332	0.540888	0.534397	6.01109	12.3306	0.177386	1.32001	4.05112	0.362609	3.44738	0.1351	0.365158	0.490327	0.341942	1.24379	0.42605	0.55649	0.776684	0.273775		0.564642	24.9405	2.09698	5.21945	4.22224	0	2.48112	112.039	0.932482	1.39861
		se		0	0.0871275	0.169038	0.217455	0.79918	0.106803	0.0573494	0.40202	0.187186	0.0629977	0.0915026	0.601307	0.0271379	0.615896	0.0327045	0.0374075	0.0196686	0.0246543	0.108249	0.0535804	0.060528	0.0953226	0.0342823		0.564642	5.12749	0.359001	1.51816	1.38648	0	0.132958	3.28998	0.0810113	0.067291
C032	72h	ave		5.45231	6.31048	7.16874	9.41783	33.0562	2.08506	2.4651	4.17658	16.6064	1.51499	7.83335	5.45549	0.691528	27.6176	0.347156	2.78669	3.33138	0.45775	7.27003	4.0284	5.18115	2.88241	1.31969		37.8459	15.7233	2.39704	58.6843	73.9968	3.75657	7.9656	59.6597	0	0
		se		0.258887	1.4366	2.06081	2.38888	11.5882	0.700262	0.714374	0.764945	2.40387	0.42561	1.70325	0.966193	0.183926	7.88475	0.0708607	0.807755	0.682616	0.105906	1.91804	1.20571	1.60165	0.818688	0.269752		8.73935	1.44268	0.447324	8.29818	15.871	0.806233	0.976087	3.22924	0	0
C110	00h	ave		0	0.0979262	3.37225	0.521693	0.249675	0.220702	0.340392	3.38229	9.04182	0.172083	0.240702	0.905808	0.105228	0.432265	0.038832	0.153318	0.11177	0.0304291	0.54453	0.0741362	0.0746743	0.233222	0.158621		0	13.6999	0	0	0	0	0	97.6287	2.46537	22.4421
		se		0	0.0600171	0.149429	0.046476	0.0754592	0.0107195	0.0345642	0.156338	0.496955	0.0398741	0.0356315	0.0911465	0.0177063	0.0772938	0.0194375	0.00699881	0.0080746	0.00183097	0.0758798	0.0130322	0.0083048	0.0262778	0.0125132		0	0.258493	0	0	0	0	0	1.69964	0.0693138	1.033
C110	02h	ave		0	0.0871417	3.34591	0.666647	0.468189	0.236213	0.390373	3.14497	8.43779	0.10066	0.258993	1.46671	0.335586	0.477	0.0248443	0.16556	0.11807	0.034396	0.463491	0.0855048	0.0719932	0.243501	0.15949		0	14.0782	0	0	0	0	0	95.7377	2.47692	19.763
		se		0	0.0871417	0.0942793	0.107388	0.114936	0.0365012	0.120136	0.108941	0.207624	0.023704	0.0252083	0.0773888	0.1559	0.0440172	0.0125987	0.0158733	0.0141306	0.00435191	0.0288477	0.0157598	0.00735635	0.017674	0.0312576		0	1.03011	0	0	0	0	0	3.04457	0.0626004	2.4584
C110	12h	ave		0	0.105422	3.25173	0.749457	0.713077	0.203444	0.185018	4.90358	7.32786	0.159688	0.395933	1.15927	0.456854	0.495755	0.017315	0.182132	0.163018	0.0478237	0.455976	0.103377	0.118695	0.292611	0.140514		0	20.4732	0	0	0	0	0	101.105	2.25921	18.8758
		se		0	0.0552473	0.0589316	0.0493102	0.0663154	0.0142054	0.0155993	0.737175	0.925206	0.0242582	0.0189749	0.401885	0.175491	0.0697497	0.017315	0.0169501	0.0169695	0.00925256	0.0380528	0.0108637	0.00360602	0.0198522	0.00617222		0	1.05203	0	0	0	0	0	2.86974	0.112392	0.819034
C110	36h	ave		0	0.671124	3.29598	2.74926	2.82501	0.484475	0.420794	7.53423	10.3374	0.256823	1.39083	2.25665	0.201642	2.91773	0.0456189	0.332904	0.512302	0.251848	1.14949	0.389775	0.507443	0.680916	0.233296		0	22.8857	1.74812	4.36788	4.18177	0	1.93961	104.889	0.458674	2.87285
		se		0	0.125343	0.411691	0.782388	0.556229	0.115417	0.103035	0.826315	1.0607	0.0550323	0.169202	0.253335	0.0134392	0.338326	0.019457	0.0544947	0.0593466	0.0261983	0.151755	0.0488876	0.0639064	0.10384	0.0422673		0	1.68013	0.169174	0.593616	0.550693	0	0.0629904	3.48911	0.230861	0.430407
C110	72h	ave		3.80503	4.02769	3.92763	3.8867	17.7185	1.1547	1.21483	3.33413	11.5223	0.878745	4.5416	2.21766	0.420765	14.1454	0.234362	1.64353	1.81294	0.217815	4.57588	2.40708	2.66807	1.53662	0.906441		26.3607	17.9123	2.22469	47.5531	66.2442	2.59355	4.72208	58.7215	0	0.0650951
		se		0.82645	0.584816	0.551832	0.409345	3.14551	0.226992	0.199787	0.52689	0.864769	0.11218	0.425207	0.287047	0.0380361	1.75048	0.0305542	0.185349	0.248261	0.0230239	0.379495	0.226791	0.284101	0.135548	0.137565		4.49117	1.24611	0.490643	4.90821	10.4524	0.157068	0.489648	5.80129	0	0.0650951
C166	00h	ave		0	0.0786915	3.19502	0.57141	0.679582	0.517202	0.443712	3.41778	9.5599	0.231483	0.293985	1.396	0.215984	1.0724	0.112032	0.304978	0.225473	0.0496747	0.583711	0.134225	0.10499	0.576103	0.413473		0	9.15654	0	0	0	0	0	116.785	2.7878	1.85765
		se		0	0.0509273	0.381019	0.120666	0.354396	0.121031	0.0742784	0.350083	1.32188	0.0715424	0.0518945	0.167856	0.0943507	0.389575	0.0413431	0.0534735	0.0331771	0.00786549	0.118772	0.0336575	0.0293389	0.133606	0.0415327		0	4.01467	0	0	0	0	0	8.33751	0.279473	0.237154
C166	02h	ave		0	0.0405378	2.89413	0.569174	0.7477	0.403665	0.418132	2.75339	7.70516	0.198112	0.270107	2.5815	0.498032	0.688393	0.137792	0.257897	0.171402	0.0472945	0.481544	0.105471	0.0991711	0.44335	0.328146		0	4.94327	0	0	0	0	0	109.763	2.69744	1.66055
		se		0	0.0405378	0.237268	0.0145168	0.308768	0.034866	0.155422	0.283436	0.976733	0.0509239	0.0497568	0.778316	0.212772	0.357441	0.051084	0.0194417	0.0272644	0.0163807	0.066451	0.0246066	0.0143277	0.130556	0.00314961		0	1.85726	0	0	0	0	0	1.5135	0.743755	0.0657516
C166	12h	ave		0	0.178065	3.27567	0.928369	1.0501	0.422882	0.157198	5.6703	7.07497	0.259005	0.50918	1.21778	0.419709	1.16954	0.143487	0.303084	0.29504	0.108907	0.567276	0.168594	0.163471	0.604299	0.376805		0	7.57332	0	0	0	0	0	112.853	2.79002	1.69994
		se		0	0.0150095	0.500809	0.0192742	0.053184	0.102772	0.0430266	1.37108	3.05271	0.0650947	0.0220055	0.788701	0.102089	0.74743	0.0145851	0.0131349	0.00352528	0.0186211	0.13943	0.0529773	0.0602135	0.176464	0.0435318		0	3.01909	0	0	0	0	0	7.46486	0.401319	0.0826829
C166	36h	ave		0.326883	1.29503	3.01639	5.05113	7.14483	1.099	0.992598	8.2757	13.9625	0.249307	2.16895	3.15073	0.188895	9.97189	0.115676	0.691652	0.990432	0.407979	1.65251	0.657686	0.984762	1.44613	0.521795		0.926515	10.9134	0	12.9609	12.5356	0	2.23281	96.1648	0.601057	0.650097
		se		0.0966497	0.1324	0.345756	0.963656	0.976433	0.101908	0.128719	0.544679	0.982189	0.0355769	0.149884	0.315449	0.0405123	0.983867	0.0327052	0.0816649	0.0595359	0.0179115	0.205254	0.0599291	0.0666859	0.184688	0.0594586		0.926515	1.51889	0	1.14618	1.61587	0	0.153642	3.21718	0.0878543	0.0309547
C166	72h	ave		2.67955	5.135	6.48531	7.70671	34.7277	1.97168	1.96283	4.27532	14.6295	2.68204	7.03184	4.0774	0.59506	40.4817	0.148901	3.58593	2.70871	0.291474	8.17398	4.70724	5.68339	3.10556	1.31557		30.4042	13.5312	2.28488	73.076	135.797	3.61139	6.84901	52.5181	0	0
		se		0.562093	0.3927	0.0488788	0.31859	2.69441	0.125034	0.125541	0.16003	1.18734	0.150646	0.235821	0.01385	0.038305	11.3355	0.000158837	0.261517	0.339226	0.00110987	0.0973329	0.0891766	0.201104	0.0118285	0.250978		6.89771	1.98682	0.138114	20.5301	52.0775	1.78471	2.22597	1.93568	0	0

## Sheet: Datasheet 3
	Datasheet 3: Hormone PROFILES
	Results are expressed in nanograms per gram of dry weight.
	The values in blue mean that the signals were below limit of quantification (LOQ defined as signal/noise ratio equal to 8), and the value of LOQ is reported.																								LEGEND
	n.d. stands for not detected, in which values were below limit of detection (LOD defined as signal/noise ratio equal to 3).
																									ABA and ABA metabolites
	Sample Information				ABA and ABA metabolites (ng/g DW)							Cytokinins (ng/g DW)		Auxins (ng/g DW)			Gibberellins (ng/g DW)									ABA	cis-Abscisic acid
	Time point	Sample number	Accession	weight (mg)	ABA	DPA	ABAGE	PA	7'OH-ABA	neo-PA	t-ABA	t-Z	c-Z	IAA	IAA-Asp	IAA-Glu	GA4	GA8	GA20	GA24	GA29	GA34	GA51			ABAGE	Abscisic acid glucose ester
	0 h	1	C129	50.9	71.0007	71.0729	70.6226	6.55006	27.6796	4.41272	88.1071	n.d.	n.d.	34.5776	n.d.	n.d.	n.d.	10.5141	17.2517	n.d.	<6.3	<3.9	<3.9			DPA	Dihydrophaseic acid
	2h	9	C129	51.3	75.3404	200.279	56.5857	11.7413	27.4301	<3.9	105.514	n.d.	n.d.	83.0409	<14.9	n.d.	<3.9	11.4594	21.196	n.d.	8.01377	n.d.	4.91955			PA	Phaseic acid
	12 h	17	C129	49.8	43.9424	117.384	79.2945	5.4884	24.9546	<4	46.2733	n.d.	n.d.	22.0884	n.d.	n.d.	n.d.	15.6748	16.0197	n.d.	7.23607	<4	n.d.			7'OH-ABA	7'-Hydroxy-abscisic acid
	36 h	25	C129	51.1	23.5787	51.6266	96.8647	<3.9	13.1277	<3.9	17.9059	n.d.	n.d.	58.3993	17.2211	n.d.	7.36763	23.1607	19.9543	7.83701	7.53769	25.3053	<3.9			neo-PA	neo-Phaseic acid
	72 h	33	C129	49.5	69.8383	306.667	85.2795	6.02976	6.45252	4.96384	16.8336	n.d.	1.3284	70.639	12.5253	n.d.	<4	26.2926	12.8151	8.36467	11.8658	21.3894	<4			t-ABA	trans-Abscisic acid
	0 h	2	C124	48.8	86.7593	110.052	90.4873	9.52408	27.4073	<4.1	53.7495	n.d.	n.d.	39.7541	n.d.	n.d.	n.d.	4.51009	12.2369	n.d.	10.0621	<4.1	5.32787
	2h	10	C124	50	93.4916	150.005	84.9637	10.0526	26.3261	<4	75.0326	n.d.	n.d.	31.2	n.d.	n.d.	n.d.	4.09971	10.3534	n.d.	4.8941	<4	8.53272		Auxins
	12 h	18	C124	51.2	75.8449	175.211	56.4939	10.6219	28.1338	<3.9	43.258	n.d.	n.d.	46.4844	n.d.	n.d.	n.d.	5.91801	13.2066	<3.9	4.8708	<3.9	5.85938			IAA	Indole-3-acetic acid
	36 h	26	C124	50	37.7794	68.8412	77.2578	5.59747	14.1353	<4	15.1173	n.d.	n.d.	29.9433	n.d.	n.d.	4.95108	<4	9.4824	<4	5.26435	10.0403	<5.4			IAA-Asp	N-(Indole-3-yl-acetyl)-aspartic acid
	72 h	34	C124	49.3	48.7325	209.269	61.5382	<4.1	6.78548	<4.1	13.0168	<1	<1	71.8765	4.0568	n.d.	n.d.	6.72783	7.67897	<4.1	8.92495	24.5511	n.d.			IAA-Glu	N-(Indole-3-yl-acetyl)-glutamic acid
	0 h	3	C033	51.2	173.725	244.655	142.026	27.055	51.9586	<3.9	197.584	n.d.	n.d.	107.812	131.702	n.d.	n.d.	<3.9	18.8363	n.d.	<4.7	<3.9	6.25
	2h	11	C033	50.7	189.437	421.374	87.4386	32.8272	38.2251	<3.9	186.567	n.d.	n.d.	113.215	85.263	n.d.	n.d.	<3.9	19.292	n.d.	n.d.	<3.9	n.d.		Cytokinins
	12 h	19	C033	49.5	144.282	290.909	105.986	24.5476	41.7387	<4	93.6771	n.d.	n.d.	84.8311	73.5354	n.d.	n.d.	4.40661	18.358	<4	4.44444	<4	5.39866			t-Z	(trans) Zeatin
	36 h	27	C033	50.9	36.8136	182.755	120.649	13.3233	17.9511	<3.9	35.0391	n.d.	n.d.	33.3988	12.5737	<11.7	14.0723	7.2714	19.69	5.5468	<3.9	24.918	<3.9			c-Z	(cis) Zeatin
	72 h	35	C033	45.3	62.4486	257.837	187.04	10.1863	9.88957	<4.4	19.0932	1.59334	2.40965	69.2198	25.1656	n.d.	<4.4	7.56983	12.7562	9.20743	<4.4	60.2952	n.d.
	0 h	5	C032	50.2	177.411	103.054	77.7652	9.24195	26.9612	<4	107.673	n.d.	n.d.	93.6255	<14.2	n.d.	n.d.	4.79342	20.9065	n.d.	n.d.	<4	<4		Gibberellins
	2h	13	C032	51.9	177.454	343.51	79.4187	20.056	29.4826	<3.9	119.195	n.d.	n.d.	98.2659	25.253	n.d.	n.d.	<6	27.2833	n.d.	<5.6	n.d.	<3.9			GA4	Gibberellin 4
	12 h	21	C032	49.4	135.303	159.172	81.7041	15.2659	24.4177	4.08517	58.0839	n.d.	n.d.	56.2856	34.0081	n.d.	n.d.	7.0786	24.2189	n.d.	<4	<4	n.d.			GA8	Gibberellin 8
	36 h	29	C032	49.6	36.783	55.6642	112.367	7.56151	13.9535	<4	22.5821	n.d.	n.d.	62.5618	n.d.	n.d.	n.d.	8.26609	24.6736	<4	n.d.	10.6062	n.d.			GA20	Gibberellin 20
	72 h	37	C032	50.4	54.1537	134.72	89.4061	11.4308	10.5968	<4	12.248	<1	1.85797	84.7192	15.0794	n.d.	<4	<6.9	11.9545	<4	6.25812	36.2832	<4			GA24	Gibberellin 24
	0 h	6	C110	50.4	71.8987	159.73	27.6963	10.8819	16.3036	<4	229.26	n.d.	n.d.	55.1587	n.d.	n.d.	n.d.	<4	<4	n.d.	n.d.	<4	<4			GA29	Gibberellin 29
	2h	14	C110	48.2	67.9647	130.006	36.8257	10.5517	13.8098	<4.1	205.184	n.d.	n.d.	69.7095	n.d.	n.d.	<4.1	n.d.	<4.1	n.d.	n.d.	n.d.	n.d.			GA34	Gibberellin 34
	12 h	22	C110	50.3	58.0711	177.351	50.0786	8.19939	12.9687	n.d.	94.8548	n.d.	n.d.	55.6513	n.d.	n.d.	n.d.	<4	<4	4.56669	n.d.	<4	<4			GA51	Gibberellin 51
	36 h	30	C110	50.3	33.1995	52.3579	29.9059	<6	8.00163	<4	34.5037	n.d.	n.d.	48.7009	14.7117	n.d.	<6	<4	<4	<4	n.d.	12.8846	<4
	72 h	38	C110	50.3	44.2507	173.014	75.6418	4.40893	5.15863	<4	25.4381	n.d.	<1	84.1288	5.96421	n.d.	n.d.	<4	<4	<4	n.d.	26.4823	<4
	0 h	4	C166	50.7	175.056	309.757	155.418	21.1077	42.5001	<3.9	234.265	n.d.	<1	110.848	2395.27	n.d.	n.d.	4.60748	24.615	<3.9	n.d.	<3.9	<3.9
	2h	12	C166	49.3	193.617	321.626	65.7397	12.5469	44.9407	6.76107	283.868	n.d.	n.d.	114.402	1359.84	n.d.	<4.1	<7.2	26.6951	<4.1	<4.1	<4.1	<4.1
	12 h	20	C166	50.7	141.348	337.673	110.407	20.8286	32.9329	4.32473	132.767	n.d.	n.d.	64.2672	2140.83	n.d.	n.d.	7.21881	32.1931	4.05181	9.86193	<3.9	5.74308
	36 h	28	C166	50.2	32.6048	197.722	144.291	5.60618	21.3021	<4	36.3341	n.d.	<1	235.458	5683.27	n.d.	4.54796	10.501	24.0808	6.78632	4.78088	22.4315	n.d.
	72 h	36	C166	49.4	125.483	548.988	267.705	6.4137	9.75494	5.49887	28.3248	<1	2.02706	81.3069	2523.48	7.12283	<4	11.8882	19.4887	12.3674	13.1132	25.349	<5.7
