# Supplementary material for: An Integrative Approach to Analyze Seed Germination in Brassica napus
Source: Front Plant Sci. 2019 Oct 25;10:1342. doi: 10.3389/fpls.2019.01342 (PMC6824160; doi:10.3389/fpls.2019.01342)
Supplement: Supplementary Table S2 — Data of DEGs between C129, C033 and C032; k-means cluster and corresponding representative GOs. [file Table_2.xlsx]

## Sheet: Datasheet 1
Differentially expressed genes (DEGs, selected by -1>log2FC>1 in at least 1 time point) in C129 WOSR genotype
gene_id	gene_name	Araport11_genes.201606.pep	INDUCED 2H(rel to T0H)	INDUCED 12H(rel to T0)	INDUCED 36H(rel to T0)	INDUCED 72H(rel to T0)	REPRESSED 2H(rel to T0H)	REPRESSED 12H(rel to T0)	REPRESSED 36H(rel to T0)	REPRESSED 72H(rel to T0)	INDUCED 12H (rel to T2H)	INDUCED 36H(rel to T12H)	INDUCED 72H(rel to T36H)	REPRESSED 12H(rel to T2H)	REPRESSED 36H(rel to T12H)	REPRESSED 72H(rel to T36H)
GSBRNA2T00082190001	BnaCnng12700D	ATMG01130.1	1.02456	1.16752	1.96146	1.12645	na	na	na	na	0.142956	0.793948	na	na	na	-0.835015
GSBRNA2T00082192001	BnaCnng12710D	ATMG00770.1	1.13843	1.64894	1.95252	1.28003	na	na	na	na	0.510511	0.30358	na	na	na	-0.672486
GSBRNA2T00155687001	BnaC08g29420D	ATMG00310.1	na	na	na	9.66107	na	na	na	na	na	na	9.66107	na	na	na
GSBRNA2T00027186001	BnaC04g13640D	ATMG00300.1	na	0.868986	1.19777	0.54855	-0.248369	na	na	na	1.11736	0.328784	na	na	na	-0.64922
GSBRNA2T00082257001	BnaCnng13120D	ATMG00285.1	1.91021	1.35104	1.50235	0.866327	na	na	na	na	na	0.151312	na	-0.559174	na	-0.636021
GSBRNA2T00082146001	BnaCnng12510D	ATMG00090.1	1.85762	1.21703	1.21544	0.273613	na	na	na	na	na	na	na	-0.640584	-0.00159518	-0.941824
GSBRNA2T00009362001	BnaC09g29150D	ATCG01110.1	1.45952	1.27103	1.32539	1.54188	na	na	na	na	na	0.0543605	0.216495	-0.18849	na	na
GSBRNA2T00009363001	BnaC09g29160D	ATCG01110.1	1.59589	1.65881	1.58717	2.06488	na	na	na	na	0.0629216	na	0.477708	na	-0.07164	na
GSBRNA2T00015401001	BnaA01g34250D	ATCG01110.1	1.45746	1.25363	1.3176	1.53274	na	na	na	na	na	0.0639675	0.215137	-0.203827	na	na
GSBRNA2T00015402001	BnaA01g34260D	ATCG01110.1	1.57261	1.65893	1.56306	2.0456	na	na	na	na	0.0863285	na	0.482533	na	-0.0958716	na
GSBRNA2T00100833001	BnaC09g16450D	ATCG01110.1	1.41511	1.22363	1.27565	1.49516	na	na	na	na	na	0.0520232	0.219507	-0.19148	na	na
GSBRNA2T00100834001	BnaC09g16440D	ATCG01110.1	1.59628	1.67748	1.60103	2.08341	na	na	na	na	0.081195	na	0.482382	na	-0.076446	na
GSBRNA2T00115361001	BnaC07g21940D	ATCG01110.1	1.65603	1.71799	1.53527	1.91114	na	na	na	na	0.0619559	na	0.375875	na	-0.182725	na
GSBRNA2T00009364001	BnaC09g29170D	ATCG01100.1	1.61246	1.94532	1.42041	2.3549	na	na	na	na	0.332862	na	0.934484	na	-0.524912	na
GSBRNA2T00015403001	BnaA01g34270D	ATCG01100.1	1.60118	1.9557	1.45362	2.38384	na	na	na	na	0.354514	na	0.930218	na	-0.502075	na
GSBRNA2T00084718001	BnaC04g48350D	ATCG01100.1	16.9976	18.3497	17.8477	18.904	na	na	na	na	1.35216	na	1.05627	na	-0.501993	na
GSBRNA2T00100835001	BnaC09g16430D	ATCG01100.1	1.59443	1.9359	1.41037	2.34353	na	na	na	na	0.34147	na	0.933166	na	-0.525537	na
GSBRNA2T00009365001	BnaC09g29180D	ATCG01090.1	1.51791	1.88385	1.02827	2.08071	na	na	na	na	0.365939	na	1.05244	na	-0.855582	na
GSBRNA2T00015404001	BnaA01g34280D	ATCG01090.1	1.63531	1.97108	1.14853	2.13113	na	na	na	na	0.335769	na	0.982605	na	-0.822552	na
GSBRNA2T00100836001	BnaC09g16420D	ATCG01090.1	1.58263	1.95474	1.09859	2.14323	na	na	na	na	0.372112	na	1.04464	na	-0.856146	na
GSBRNA2T00115364001	BnaC07g21920D	ATCG01090.1	1.54965	1.90673	1.07108	2.12193	na	na	na	na	0.357087	na	1.05085	na	-0.835657	na
GSBRNA2T00152253001	BnaC09g26840D	ATCG01060.1	1.04594	1.47538	0.583834	2.07848	na	na	na	na	0.429447	na	1.49464	na	-0.891549	na
GSBRNA2T00100841001	BnaC09g16400D	ATCG01040.1	na	na	13.469	13.5613	na	na	na	na	na	13.469	0.0922324	na	na	na
GSBRNA2T00152257001	BnaC09g26860D	ATCG01010.1	1.39249	0.51022	na	0.487279	na	na	-0.280533	na	na	na	0.767812	-0.882268	-0.790753	na
GSBRNA2T00009382001	BnaC09g29280D	ATCG00905.1, ATCG01230.1	1.54166	1.40893	1.44846	1.7163	na	na	na	na	na	0.0395294	0.267835	-0.132724	na	na
GSBRNA2T00039458001	BnaUnng00880D	ATCG00905.1, ATCG01230.1	1.57371	1.19467	1.32163	1.68501	na	na	na	na	na	0.126953	0.363383	-0.379036	na	na
GSBRNA2T00009383001	BnaC09g29290D	ATCG00900.1, ATCG01240.1	1.66418	1.28116	1.2663	1.74744	na	na	na	na	na	na	0.481138	-0.383026	-0.0148559	na
GSBRNA2T00082245001	BnaCnng13040D	ATCG00900.1, ATCG01240.1	1.70963	1.17381	1.23656	1.6555	na	na	na	na	na	0.062748	0.418947	-0.535822	na	na
GSBRNA2T00100816001	BnaC09g16570D	ATCG00900.1, ATCG01240.1	1.71249	1.37167	1.24172	1.66372	na	na	na	na	na	na	0.421993	-0.340821	-0.129945	na
GSBRNA2T00009384001	BnaC09g29300D	ATCG00890.1, ATCG01250.1	1.73433	1.69894	1.14049	2.50444	na	na	na	na	na	na	1.36395	-0.0353834	-0.558453	na
GSBRNA2T00082243001	BnaCnng13030D	ATCG00890.1, ATCG01250.1	1.629	1.57652	1.17192	2.52424	na	na	na	na	na	na	1.35233	-0.0524819	-0.4046	na
GSBRNA2T00100814001	BnaC09g16580D	ATCG00890.1, ATCG01250.1	1.57716	1.55304	1.13617	2.49248	na	na	na	na	na	na	1.35631	-0.0241181	-0.416872	na
GSBRNA2T00015371001	BnaA01g34100D	ATCG00830.1, ATCG01310.1	1.35853	0.756357	1.65918	2.0605	na	na	na	na	na	0.902823	0.401325	-0.602175	na	na
GSBRNA2T00040623001	BnaA06g19320D	ATCG00830.1, ATCG01310.1	1.39069	0.895796	1.60919	1.94271	na	na	na	na	na	0.713391	0.333526	-0.494889	na	na
GSBRNA2T00100794001	BnaC09g16660D	ATCG00830.1, ATCG01310.1	1.60169	1.10326	1.78507	2.03109	na	na	na	na	na	0.681814	0.24602	-0.498437	na	na
GSBRNA2T00100804001	BnaC09g16640D	ATCG00830.1, ATCG01310.1	1.50173	0.936444	1.70165	1.99949	na	na	na	na	na	0.765203	0.297844	-0.565283	na	na
GSBRNA2T00108816001	BnaC09g27510D	ATCG00830.1, ATCG01310.1	1.36994	0.773733	1.6465	1.98727	na	na	na	na	na	0.87277	0.340764	-0.596209	na	na
GSBRNA2T00153409001	BnaC03g31150D	ATCG00830.1, ATCG01310.1	1.58568	0.836774	1.70679	1.87983	na	na	na	na	na	0.870014	0.173041	-0.74891	na	na
GSBRNA2T00015375001	BnaA01g34140D	ATCG00780.1	1.22895	0.543632	0.926781	1.40047	na	na	na	na	na	0.383149	0.47369	-0.685314	na	na
GSBRNA2T00040617001	BnaA06g19370D	ATCG00780.1	1.20762	0.556403	0.945781	1.42756	na	na	na	na	na	0.389378	0.48178	-0.651218	na	na
GSBRNA2T00120305001	BnaC02g41160D	ATCG00780.1	1.21553	0.547338	0.925966	1.40696	na	na	na	na	na	0.378627	0.480991	-0.668191	na	na
GSBRNA2T00153403001	BnaC03g31110D	ATCG00780.1	1.24467	0.386026	0.822349	1.21678	na	na	na	na	na	0.436323	0.39443	-0.858648	na	na
GSBRNA2T00040614001	BnaA06g19380D	ATCG00750.1	1.39204	0.831903	1.59454	1.59276	na	na	na	na	na	0.762635	na	-0.56014	na	-0.00178259
GSBRNA2T00120302001	BnaC02g41150D	ATCG00750.1	1.3878	0.839981	1.60437	1.60133	na	na	na	na	na	0.764389	na	-0.547817	na	-0.00303867
GSBRNA2T00040613001	BnaA06g19390D	ATCG00740.1	1.38496	0.808281	1.12025	1.20579	na	na	na	na	na	0.311971	0.0855388	-0.576684	na	na
GSBRNA2T00120301001	BnaC02g41140D	ATCG00740.1	1.4261	0.779479	1.10811	1.2163	na	na	na	na	na	0.328635	0.108183	-0.646617	na	na
GSBRNA2T00003230001	BnaCnng20740D	ATCG00730.1	1.24543	0.960175	0.876602	1.75816	na	na	na	na	na	na	0.881554	-0.285252	-0.0835735	na
GSBRNA2T00040612001	BnaA06g19400D	ATCG00730.1	1.16071	1.01943	0.956733	2.07681	na	na	na	na	na	na	1.12008	-0.141288	-0.0626927	na
GSBRNA2T00144857001	BnaC07g05360D	ATCG00720.1	na	na	na	18.9051	na	na	na	na	na	na	18.9051	na	na	na
GSBRNA2T00040609001	BnaA06g19410D	ATCG00710.1	1.33683	1.28772	0.926246	2.86919	na	na	na	na	na	na	1.94294	-0.0491179	-0.36147	na
GSBRNA2T00087265001	BnaC04g24910D	ATCG00710.1	1.38385	1.41889	1.11652	3.04817	na	na	na	na	0.0350405	na	1.93165	na	-0.302372	na
GSBRNA2T00040605001	BnaA06g19430D	ATCG00680.1	1.16068	0.541225	0.501797	2.98315	na	na	na	na	na	na	2.48135	-0.619455	-0.0394281	na
GSBRNA2T00087269001	BnaC04g24890D	ATCG00680.1	1.26085	0.538164	0.490013	2.8738	na	na	na	na	na	na	2.38379	-0.722683	-0.0481518	na
GSBRNA2T00040602001	BnaA06g19450D	ATCG00670.1	1.95066	1.28168	0.755585	0.280769	na	na	na	na	na	na	na	-0.668983	-0.52609	-0.474816
GSBRNA2T00055115001	BnaC04g29410D	ATCG00670.1	1.90263	1.04638	0.558014	0.257673	na	na	na	na	na	na	na	-0.856243	-0.48837	-0.300341
GSBRNA2T00040600001	BnaA06g19460D	ATCG00660.1	1.64755	1.24747	1.45704	1.39654	na	na	na	na	na	0.209569	na	-0.400082	na	-0.0604968
GSBRNA2T00055113001	BnaC04g29420D	ATCG00660.1	1.77907	1.40064	1.6781	1.50729	na	na	na	na	na	0.27746	na	-0.378425	na	-0.170813
GSBRNA2T00085789001	BnaA08g02050D	ATCG00660.1	1.67039	1.2718	1.54563	1.45839	na	na	na	na	na	0.273827	na	-0.398587	na	-0.0872361
GSBRNA2T00040598001	BnaA06g19470D	ATCG00640.1	1.65245	1.72909	1.71365	2.06193	na	na	na	na	0.0766399	na	0.348282	na	-0.0154358	na
GSBRNA2T00055111001	BnaC04g29430D	ATCG00640.1	1.65972	1.72789	1.73331	2.07008	na	na	na	na	0.0681702	0.00541418	0.336772	na	na	na
GSBRNA2T00055109001	BnaC04g29440D	ATCG00590.1	1.13459	1.14794	0.664487	1.98863	na	na	na	na	0.0133548	na	1.32415	na	-0.483455	na
GSBRNA2T00056562001	BnaC01g21740D	ATCG00590.1	1.31849	1.24619	0.712097	2.05851	na	na	na	na	na	na	1.34641	-0.0723009	-0.534095	na
GSBRNA2T00137543001	BnaA03g34060D	ATCG00590.1	1.09259	1.14548	0.675898	2.00391	na	na	na	na	0.0528853	na	1.32801	na	-0.469581	na
GSBRNA2T00055107001	BnaC04g29450D	ATCG00580.1	1.25351	0.986457	0.870938	2.57007	na	na	na	na	na	na	1.69913	-0.267058	-0.115519	na
GSBRNA2T00056561001	BnaC01g21750D	ATCG00580.1	1.26763	0.999897	0.905952	2.59416	na	na	na	na	na	na	1.68821	-0.267734	-0.0939453	na
GSBRNA2T00012636001	BnaC07g11900D	ATCG00540.1	1.82471	1.75701	1.79593	2.88801	na	na	na	na	na	0.0389179	1.09208	-0.0676961	na	na
GSBRNA2T00055104001	BnaC04g29460D	ATCG00540.1	1.75815	1.74997	1.72722	2.88574	na	na	na	na	na	na	1.15851	-0.00818785	-0.0227437	na
GSBRNA2T00056558001	BnaC01g21760D	ATCG00540.1	1.75146	1.75891	1.73608	2.8858	na	na	na	na	0.00744789	na	1.14972	na	-0.0228289	na
GSBRNA2T00096198001	BnaC08g14790D	ATCG00540.1	1.35511	1.79258	1.57114	2.64973	na	na	na	na	0.437463	na	1.07859	na	-0.22144	na
GSBRNA2T00108790001	BnaC09g27660D	ATCG00540.1	1.82554	1.79062	1.8269	2.97754	na	na	na	na	na	0.0362805	1.15064	-0.0349254	na	na
GSBRNA2T00154104001	BnaA10g13990D	ATCG00540.1	1.84778	1.80088	1.83274	2.97397	na	na	na	na	na	0.0318656	1.14123	-0.0468997	na	na
GSBRNA2T00056555001	BnaC01g21770D	ATCG00520.1	1.93739	1.96338	1.59371	2.75615	na	na	na	na	0.0259947	na	1.16245	na	-0.369676	na
GSBRNA2T00108787001	BnaC09g27670D	ATCG00520.1	1.91298	1.90427	1.5486	2.70825	na	na	na	na	na	na	1.15965	-0.00871888	-0.355667	na
GSBRNA2T00108793001	BnaC09g27640D	ATCG00520.1	1.87125	1.88544	1.46259	2.69259	na	na	na	na	0.0141948	na	1.23	na	-0.42285	na
GSBRNA2T00154101001	BnaA10g13980D	ATCG00520.1	1.93648	1.93915	1.5923	2.73124	na	na	na	na	0.00266712	na	1.13894	na	-0.346848	na
GSBRNA2T00154107001	BnaA10g14010D	ATCG00520.1	1.88412	1.92716	1.51679	2.73153	na	na	na	na	0.0430477	na	1.21475	na	-0.410378	na
GSBRNA2T00056553001	BnaC01g21780D	ATCG00510.1	1.31693	1.04516	0.812505	1.73486	na	na	na	na	na	na	0.922359	-0.271775	-0.232654	na
GSBRNA2T00106249001	BnaC05g38000D	ATCG00510.1	1.54583	1.21132	1.07782	1.97231	na	na	na	na	na	na	0.894486	-0.334514	-0.133494	na
GSBRNA2T00108785001	BnaC09g27680D	ATCG00510.1	1.6447	1.48687	1.36686	2.2127	na	na	na	na	na	na	0.845837	-0.157834	-0.120006	na
GSBRNA2T00108795001	BnaC09g27630D	ATCG00510.1	1.5692	1.39003	1.28722	2.19109	na	na	na	na	na	na	0.903876	-0.179171	-0.102815	na
GSBRNA2T00154099001	BnaA10g13970D	ATCG00510.1	1.60632	1.36917	1.30656	2.18432	na	na	na	na	na	na	0.877755	-0.237153	-0.0626057	na
GSBRNA2T00154109001	BnaA10g14020D	ATCG00510.1	2.01868	1.90967	1.94989	2.88256	na	na	na	na	na	0.0402215	0.932666	-0.109006	na	na
GSBRNA2T00106250001	BnaC05g37990D	ATCG00500.1	1.5069	1.09499	1.65107	2.07587	na	na	na	na	na	0.556082	0.424798	-0.411915	na	na
GSBRNA2T00108784001	BnaC09g27690D	ATCG00500.1	1.50754	1.0541	1.68009	2.06713	na	na	na	na	na	0.625994	0.387039	-0.453443	na	na
GSBRNA2T00108796001	BnaC09g27620D	ATCG00500.1	1.47298	1.13359	1.65743	2.11221	na	na	na	na	na	0.523838	0.454783	-0.339393	na	na
GSBRNA2T00154098001	BnaA10g13960D	ATCG00500.1	1.55306	1.08803	1.66037	2.02517	na	na	na	na	na	0.572346	0.364794	-0.465028	na	na
GSBRNA2T00015407001	BnaA01g34300D	ATCG00490.1	na	na	18.3325	21.0777	na	na	na	na	na	18.3325	2.74524	na	na	na
GSBRNA2T00031458001	BnaC07g33020D	ATCG00440.1	1.62388	1.34117	0.919695	2.21697	na	na	na	na	na	na	1.29727	-0.282703	-0.421478	na
GSBRNA2T00066467001	BnaC01g27950D	ATCG00440.1	1.50314	1.53629	0.861075	2.18208	na	na	na	na	0.0331568	na	1.321	na	-0.675219	na
GSBRNA2T00106256001	BnaC05g37950D	ATCG00440.1	1.50617	1.53329	0.779657	2.1453	na	na	na	na	0.027126	na	1.36565	na	-0.753637	na
GSBRNA2T00108802001	BnaC09g27580D	ATCG00440.1	1.47914	1.53348	0.762005	2.12995	na	na	na	na	0.0543369	na	1.36794	na	-0.771477	na
GSBRNA2T00066468001	BnaC01g27940D	ATCG00430.1	1.72931	1.44532	0.904479	2.46806	na	na	na	na	na	na	1.56358	-0.283989	-0.540839	na
GSBRNA2T00106257001	BnaC05g37940D	ATCG00430.1	1.73483	1.48316	0.836594	2.46386	na	na	na	na	na	na	1.62727	-0.251671	-0.646568	na
GSBRNA2T00108803001	BnaC09g27570D	ATCG00430.1	1.69095	1.59519	0.925873	2.44837	na	na	na	na	na	na	1.5225	-0.0957625	-0.669313	na
GSBRNA2T00066040001	BnaUnng02420D	ATCG00360.1	1.93103	1.30872	1.09766	1.91211	na	na	na	na	na	na	0.814458	-0.62231	-0.211059	na
GSBRNA2T00090028001	BnaC04g15580D	ATCG00360.1	1.95301	1.40754	1.09444	1.86583	na	na	na	na	na	na	0.771394	-0.54547	-0.313099	na
GSBRNA2T00108807001	BnaC09g27550D	ATCG00360.1	1.91237	1.39922	1.06527	1.84922	na	na	na	na	na	na	0.783949	-0.513148	-0.33395	na
GSBRNA2T00132954001	BnaA05g00910D	ATCG00360.1	1.89674	1.39265	1.05823	1.83517	na	na	na	na	na	na	0.776934	-0.50409	-0.334421	na
GSBRNA2T00043079001	BnaC05g32150D	ATCG00350.1	1.68682	1.51624	1.96963	3.50332	na	na	na	na	na	0.45339	1.53369	-0.170582	na	na
GSBRNA2T00066038001	BnaUnng02400D	ATCG00350.1	1.56242	1.54645	2.03463	3.53043	na	na	na	na	na	0.488178	1.4958	-0.0159686	na	na
GSBRNA2T00076239001	BnaC08g04960D	ATCG00350.1	2.02294	1.37657	1.97977	3.33824	na	na	na	na	na	0.603199	1.35847	-0.646369	na	na
GSBRNA2T00090029001	BnaC04g15570D	ATCG00350.1	1.65118	1.32347	1.73768	3.36958	na	na	na	na	na	0.414207	1.6319	-0.327707	na	na
GSBRNA2T00108808001	BnaC09g27540D	ATCG00350.1	1.66683	1.35129	1.85682	3.37609	na	na	na	na	na	0.505529	1.51927	-0.315533	na	na
GSBRNA2T00132955001	BnaA05g00900D	ATCG00350.1	1.6647	1.49178	1.90103	3.45729	na	na	na	na	na	0.409249	1.55626	-0.172923	na	na
GSBRNA2T00043080001	BnaC05g32140D	ATCG00340.1	1.275	1.70556	2.19936	3.75171	na	na	na	na	0.430562	0.493794	1.55235	na	na	na
GSBRNA2T00090030001	BnaC04g15560D	ATCG00340.1	1.27803	1.97866	2.4507	4.03404	na	na	na	na	0.700626	0.47204	1.58335	na	na	na
GSBRNA2T00108809001	BnaC09g27530D	ATCG00340.1	1.26592	1.7075	2.20462	3.75542	na	na	na	na	0.441577	0.497122	1.5508	na	na	na
GSBRNA2T00043092001	BnaC05g32120D	ATCG00270.1, ATCG00280.1	0.915406	0.557046	1.66465	4.00702	na	na	na	na	na	1.1076	2.34238	-0.35836	na	na
GSBRNA2T00108811001	BnaC09g27520D	ATCG00270.1, ATCG00280.1	na	12.8645	17.52	19.9486	na	na	na	na	12.8645	4.65546	2.42862	na	na	na
GSBRNA2T00001772001	BnaC01g27060D	ATCG00190.1	8.08721	7.68524	7.76579	7.32035	na	na	na	na	na	0.0805451	na	-0.401968	na	-0.445443
GSBRNA2T00075494001	BnaC03g23920D	ATCG00190.1	2.16282	1.6535	1.40918	0.929194	na	na	na	na	na	na	na	-0.50932	-0.244328	-0.479981
GSBRNA2T00127562001	BnaC04g37990D	ATCG00190.1	2.20535	1.68788	1.82195	1.39709	na	na	na	na	na	0.13407	na	-0.517463	na	-0.424865
GSBRNA2T00015397001	BnaA01g34230D	ATCG00180.1	2.29695	1.63196	1.48408	0.934759	na	na	na	na	na	na	na	-0.664989	-0.147876	-0.549324
GSBRNA2T00015386001	BnaA01g34160D	ATCG00170.1	2.05918	1.89703	2.02205	1.87929	na	na	na	na	na	0.125024	na	-0.16215	na	-0.142758
GSBRNA2T00015396001	BnaA01g34220D	ATCG00170.1	2.05728	1.89127	2.01712	1.87633	na	na	na	na	na	0.125847	na	-0.166013	na	-0.140789
GSBRNA2T00015385001	BnaA01g34150D	ATCG00160.1	1.77924	1.7544	1.92143	2.30815	na	na	na	na	na	0.167027	0.386718	-0.0248385	na	na
GSBRNA2T00015395001	BnaA01g34210D	ATCG00160.1	1.80441	1.78493	1.92459	2.3014	na	na	na	na	na	0.13966	0.376811	-0.0194809	na	na
GSBRNA2T00015392001	BnaA01g34200D	ATCG00150.1	18.0876	18.2372	18.0482	19.0045	na	na	na	na	0.149598	na	0.956259	na	-0.188956	na
GSBRNA2T00015390001	BnaA01g34190D	ATCG00140.1	1.73394	1.68008	1.96451	3.32835	na	na	na	na	na	0.284428	1.36385	-0.0538601	na	na
GSBRNA2T00015388001	BnaA01g34180D	ATCG00130.1	1.87059	1.63688	1.21613	2.09362	na	na	na	na	na	na	0.877491	-0.23371	-0.420751	na
GSBRNA2T00085788001	BnaA08g02040D	ATCG00065.1	1.68123	1.40007	1.23189	1.10844	na	na	na	na	na	na	na	-0.281161	-0.168181	-0.123451
GSBRNA2T00124685001	BnaC06g14700D	ATCG00050.1	1.72906	1.03006	1.01446	1.01603	na	na	na	na	na	na	0.0015637	-0.698994	-0.0155968	na
GSBRNA2T00062182001	BnaC03g48710D	AT5G67640.1	0.261506	0.725737	1.48745	0.977908	na	na	na	na	0.46423	0.761714	na	na	na	-0.509543
GSBRNA2T00062176001	BnaC03g48650D	AT5G67600.1	0.116184	1.69974	1.46827	0.526034	na	na	na	na	1.58356	na	na	na	-0.231468	-0.942239
GSBRNA2T00000655001	BnaA06g24940D	AT5G67590.1	0.582124	1.76637	3.56915	3.2436	na	na	na	na	1.18425	1.80278	na	na	na	-0.325556
GSBRNA2T00062175001	BnaC03g48640D	AT5G67590.1	0.5148	1.91832	3.73915	3.35191	na	na	na	na	1.40352	1.82083	na	na	na	-0.38724
GSBRNA2T00000654001	BnaA06g24950D	AT5G67580.1, AT5G67580.2	0.245064	0.13189	0.753397	1.62453	na	na	na	na	na	0.621506	0.871133	-0.113174	na	na
GSBRNA2T00062174001	BnaC03g48630D	AT5G67580.1, AT5G67580.2	0.512385	0.40564	1.56064	1.84702	na	na	na	na	na	1.155	0.286378	-0.106744	na	na
GSBRNA2T00134833001	BnaC09g07170D	AT5G67580.1, AT5G67580.2	na	0.948031	2.15845	2.40736	-0.34578	na	na	na	1.29381	1.21042	0.248915	na	na	na
GSBRNA2T00062170001	BnaC03g48590D	AT5G67540.1, AT5G67540.2, AT5G67540.3	na	2.25919	3.16066	2.46047	-0.550984	na	na	na	2.81017	0.901472	na	na	na	-0.700196
GSBRNA2T00000647001	BnaA06g25010D	AT5G67500.3	na	1.54202	3.76045	3.56633	-0.24472	na	na	na	1.78674	2.21843	na	na	na	-0.19412
GSBRNA2T00005732001	BnaA09g07330D	AT5G67500.3	na	1.53104	2.63122	1.9095	-0.110601	na	na	na	1.64165	1.10017	na	na	na	-0.721711
GSBRNA2T00062166001	BnaC03g48560D	AT5G67500.3	na	1.43425	2.2641	1.58802	-0.315241	na	na	na	1.74949	0.829852	na	na	na	-0.676078
GSBRNA2T00134839001	BnaC09g07230D	AT5G67500.3	0.188841	1.6299	2.3659	1.91692	na	na	na	na	1.44106	0.736001	na	na	na	-0.448986
GSBRNA2T00062165001	BnaC03g48550D	AT5G67490.1	na	1.64171	1.42136	1.14052	-0.119691	na	na	na	1.7614	na	na	na	-0.220342	-0.280844
GSBRNA2T00064806001	BnaAnng05110D	AT5G67460.1, AT5G67460.2	na	11.0628	13.5377	13.457	na	na	na	na	11.0628	2.47488	na	na	na	-0.0806834
GSBRNA2T00000642001	BnaA06g25060D	AT5G67450.1	na	11.8059	15.1042	14.3985	na	na	na	na	11.8059	3.29829	na	na	na	-0.705731
GSBRNA2T00064807001	BnaAnng05120D	AT5G67450.1	na	12.2368	14.2282	13.8188	na	na	na	na	12.2368	1.9914	na	na	na	-0.409435
GSBRNA2T00076879001	BnaC02g16730D	AT5G67450.1	na	12.8129	15.4235	14.569	na	na	na	na	12.8129	2.61055	na	na	na	-0.854526
GSBRNA2T00005727001	BnaA09g07350D	AT5G67440.1, AT5G67440.2, AT5G67440.3	0.145257	0.482538	2.11058	1.41975	na	na	na	na	0.337281	1.62804	na	na	na	-0.690828
GSBRNA2T00134841001	BnaC09g07250D	AT5G67440.1, AT5G67440.2, AT5G67440.3	0.23385	0.804311	1.35407	0.811781	na	na	na	na	0.57046	0.549755	na	na	na	-0.542285
GSBRNA2T00005127001	BnaAnng34560D	AT5G67430.1	na	na	na	9.70817	na	na	na	na	na	na	9.70817	na	na	na
GSBRNA2T00070488001	BnaC07g15880D	AT5G67430.1	na	na	na	10.14	na	na	na	na	na	na	10.14	na	na	na
GSBRNA2T00063601001	BnaA07g37360D	AT5G67420.1, AT5G67420.2	na	11.8479	13.6578	15.7607	na	na	na	na	11.8479	1.80996	2.10286	na	na	na
GSBRNA2T00066946001	BnaCnng56620D	AT5G67420.1, AT5G67420.2	na	12.4935	13.138	16.2445	na	na	na	na	12.4935	0.644512	3.10652	na	na	na
GSBRNA2T00005723001	BnaA09g07370D	AT5G67410.1, AT5G67410.2	1.84749	1.00218	3.05775	3.33034	na	na	na	na	na	2.05557	0.272584	-0.845304	na	na
GSBRNA2T00134849001	BnaC09g07290D	AT5G67410.1, AT5G67410.2	na	0.372353	1.07379	1.32368	-0.0292774	na	na	na	0.401631	0.701441	0.249889	na	na	na
GSBRNA2T00005722001	BnaA09g07380D	AT5G67400.1	na	na	19.2056	18.9014	na	na	na	na	na	19.2056	na	na	na	-0.304158
GSBRNA2T00134850001	BnaC09g07300D	AT5G67400.1	na	na	18.7654	18.5877	na	na	na	na	na	18.7654	na	na	na	-0.177697
GSBRNA2T00022215001	BnaAnng14500D	AT5G67390.1, AT5G67390.2, AT5G67390.3	na	na	12.0332	12.213	na	na	na	na	na	12.0332	0.179871	na	na	na
GSBRNA2T00070484001	BnaC07g15910D	AT5G67390.1, AT5G67390.2, AT5G67390.3	na	na	10.2471	12.4651	na	na	na	na	na	10.2471	2.21797	na	na	na
GSBRNA2T00076873001	BnaC02g16680D	AT5G67390.1, AT5G67390.2, AT5G67390.3	na	na	14.2637	14.5973	na	na	na	na	na	14.2637	0.333633	na	na	na
GSBRNA2T00022216001	BnaAnng14510D	AT5G67385.1, AT5G67385.2, AT5G67385.3, AT5G67385.4, AT5G67385.5	8.71332	10.9915	12.9999	16.1478	na	na	na	na	2.27815	2.0084	3.14791	na	na	na
GSBRNA2T00070483001	BnaC07g15920D	AT5G67385.1, AT5G67385.2, AT5G67385.3, AT5G67385.4, AT5G67385.5	na	na	9.74626	14.9981	na	na	na	na	na	9.74626	5.25182	na	na	na
GSBRNA2T00005715001	BnaA09g07440D	AT5G67360.1	na	na	na	8.05018	na	na	na	na	na	na	8.05018	na	na	na
GSBRNA2T00005717001	BnaA09g07420D	AT5G67360.1	na	10.8983	10.8597	10.4574	na	na	na	na	10.8983	na	na	na	-0.0385475	-0.402327
GSBRNA2T00018349001	BnaC09g01070D	AT5G67360.1	na	na	9.8121	9.76383	na	na	na	na	na	9.8121	na	na	na	-0.0482706
GSBRNA2T00022217001	BnaAnng14520D	AT5G67360.1	0.284161	2.59851	1.61647	1.01661	na	na	na	na	2.31434	na	na	na	-0.982039	-0.599854
GSBRNA2T00070481001	BnaC07g15930D	AT5G67360.1	0.254197	2.5724	1.67346	1.10536	na	na	na	na	2.3182	na	na	na	-0.898943	-0.568096
GSBRNA2T00005714001	BnaA09g07450D	AT5G67350.1	na	na	10.9401	12.3404	na	na	na	na	na	10.9401	1.40028	na	na	na
GSBRNA2T00022218001	BnaAnng14530D	AT5G67350.1	1.18415	1.32935	2.19726	2.45154	na	na	na	na	0.145208	0.867907	0.254277	na	na	na
GSBRNA2T00070480001	BnaC07g15940D	AT5G67350.1	2.40309	3.09801	4.93639	5.46677	na	na	na	na	0.694921	1.83838	0.530381	na	na	na
GSBRNA2T00133282001	BnaC09g34590D	AT5G67350.1	na	11.5863	13.1652	13.8837	na	na	na	na	11.5863	1.57885	0.718528	na	na	na
GSBRNA2T00134858001	BnaC09g07330D	AT5G67350.1	0.915599	0.658627	2.68652	4.4555	na	na	na	na	na	2.02789	1.76898	-0.256971	na	na
GSBRNA2T00070471001	BnaC07g16000D	AT5G67310.1	na	na	na	9.66989	na	na	na	na	na	na	9.66989	na	na	na
GSBRNA2T00070475001	BnaC07g15980D	AT5G67310.1	na	na	10.9609	16.2427	na	na	na	na	na	10.9609	5.28174	na	na	na
GSBRNA2T00112414001	BnaA07g11910D	AT5G67310.1	na	na	na	11.5311	na	na	na	na	na	na	11.5311	na	na	na
GSBRNA2T00070459001	BnaC07g16060D	AT5G67280.1	0.167211	2.16742	2.52112	2.72834	na	na	na	na	2.00021	0.353698	0.20722	na	na	na
GSBRNA2T00112420001	BnaA07g11960D	AT5G67280.1	na	2.62121	2.86718	2.42961	-0.0483341	na	na	na	2.66954	0.245976	na	na	na	-0.437571
GSBRNA2T00070457001	BnaC07g16080D	AT5G67260.1, AT5G67260.2	na	9.50637	14.8349	15.1583	na	na	na	na	9.50637	5.32853	0.323384	na	na	na
GSBRNA2T00112423001	BnaA07g11980D	AT5G67260.1, AT5G67260.2	na	10.007	14.5894	14.8408	na	na	na	na	10.007	4.58242	0.251347	na	na	na
GSBRNA2T00070452001	BnaC07g16120D	AT5G67230.1	na	1.20079	1.44112	3.37357	-0.108997	na	na	na	1.30979	0.240328	1.93245	na	na	na
GSBRNA2T00112427001	BnaA07g12000D	AT5G67230.1	na	1.60706	2.42775	3.62679	-0.145655	na	na	na	1.75271	0.820688	1.19905	na	na	na
GSBRNA2T00005708001	BnaA09g07510D	AT5G67220.1	0.0907172	0.775849	1.43013	0.553519	na	na	na	na	0.685132	0.654278	na	na	na	-0.876608
GSBRNA2T00134865001	BnaC09g07390D	AT5G67220.1	na	1.95742	2.77729	1.8742	-0.164731	na	na	na	2.12215	0.819876	na	na	na	-0.903094
GSBRNA2T00112429001	BnaA07g12020D	AT5G67210.1	na	na	0.75241	0.999255	-0.0601394	-0.50379	na	na	na	1.2562	0.246846	-0.443651	na	na
GSBRNA2T00112430001	BnaA07g12030D	AT5G67200.1	na	1.488	1.0957	0.515439	-0.295588	na	na	na	1.78359	na	na	na	-0.392301	-0.580259
GSBRNA2T00070444001	BnaC07g16190D	AT5G67180.1, AT5G67180.2, AT5G67180.3, AT5G67180.4	9.42794	14.075	15.3012	15.6695	na	na	na	na	4.64704	1.22621	0.368285	na	na	na
GSBRNA2T00112432001	BnaA07g12050D	AT5G67180.1, AT5G67180.2, AT5G67180.3, AT5G67180.4	na	11.3306	14.3381	15.1709	na	na	na	na	11.3306	3.00743	0.83288	na	na	na
GSBRNA2T00134882001	BnaC09g07490D	AT5G67170.1, AT5G67170.2, AT5G67170.3	0.197498	1.52679	0.649295	0.11736	na	na	na	na	1.3293	na	na	na	-0.877499	-0.531935
GSBRNA2T00070442001	BnaC07g16210D	AT5G67160.1	na	2.59658	5.33235	6.08336	-0.267952	na	na	na	2.86453	2.73577	0.751012	na	na	na
GSBRNA2T00112433001	BnaA07g12060D	AT5G67160.1	2.09033	4.00711	7.51164	8.44366	na	na	na	na	1.91679	3.50452	0.932025	na	na	na
GSBRNA2T00070441001	BnaC07g16220D	AT5G67150.1	2.09787	3.00449	4.67886	5.896	na	na	na	na	0.906614	1.67438	1.21714	na	na	na
GSBRNA2T00112434001	BnaA07g12070D	AT5G67150.1	10.198	11.3552	13.7492	14.4638	na	na	na	na	1.15715	2.39403	0.714623	na	na	na
GSBRNA2T00070439001	BnaC07g16240D	AT5G67130.1	na	1.09962	1.17733	0.933207	-0.0817747	na	na	na	1.18139	0.0777179	na	na	na	-0.244128
GSBRNA2T00112436001	BnaA07g12090D	AT5G67130.1	na	1.12583	1.02343	0.704091	-0.0683153	na	na	na	1.19415	na	na	na	-0.102401	-0.319342
GSBRNA2T00070429001	BnaC07g16290D	AT5G67110.1, AT5G67110.2, AT5G67110.3	na	11.0793	12.3891	13.8001	na	na	na	na	11.0793	1.30984	1.41098	na	na	na
GSBRNA2T00112438001	BnaA07g12110D	AT5G67110.1, AT5G67110.2, AT5G67110.3	na	na	11.9215	11.7702	na	na	na	na	na	11.9215	na	na	na	-0.15129
GSBRNA2T00070428001	BnaC07g16300D	AT5G67100.1, AT5G67100.2	0.945606	1.40542	3.10337	2.28097	na	na	na	na	0.459816	1.69795	na	na	na	-0.822396
GSBRNA2T00030789001	BnaA02g26740D	AT5G67090.1	na	8.29577	8.26083	11.7206	na	na	na	na	8.29577	na	3.45974	na	-0.0349435	na
GSBRNA2T00134884001	BnaC09g07510D	AT5G67070.1	0.0715889	4.05243	6.57308	5.59359	na	na	na	na	3.98085	2.52065	na	na	na	-0.979494
GSBRNA2T00005698001	BnaA09g07590D	AT5G67060.1, AT5G67060.2	na	3.3512	6.70442	5.74655	-0.76925	na	na	na	4.12045	3.35322	na	na	na	-0.95787
GSBRNA2T00039780001	BnaAnng19120D	AT5G67060.1, AT5G67060.2	0.217751	4.48627	7.55624	7.18948	na	na	na	na	4.26852	3.06998	na	na	na	-0.366763
GSBRNA2T00134891001	BnaC09g07530D	AT5G67060.1, AT5G67060.2	na	na	18.4839	18.4368	na	na	na	na	na	18.4839	na	na	na	-0.0471506
GSBRNA2T00112447001	BnaA07g12180D	AT5G67020.1	1.31353	2.41224	2.67982	2.08664	na	na	na	na	1.0987	0.267584	na	na	na	-0.593184
GSBRNA2T00005691001	BnaA09g07660D	AT5G66950.1	0.200392	1.12667	0.52906	0.937267	na	na	na	na	0.92628	na	0.408207	na	-0.597612	na
GSBRNA2T00070401001	BnaC07g16420D	AT5G66950.1	0.0933374	1.21038	0.877338	1.12535	na	na	na	na	1.11704	na	0.248013	na	-0.33304	na
GSBRNA2T00134898001	BnaC09g07600D	AT5G66950.1	0.223755	1.26707	0.416905	0.809785	na	na	na	na	1.04332	na	0.39288	na	-0.850168	na
GSBRNA2T00134907001	BnaC09g07640D	AT5G66920.1	0.121416	2.40986	3.53855	2.95753	na	na	na	na	2.28844	1.12869	na	na	na	-0.581018
GSBRNA2T00139419001	BnaC07g24530D	AT5G66910.1	na	1.54275	2.90503	3.36708	-0.431324	na	na	na	1.97407	1.36228	0.462052	na	na	na
GSBRNA2T00005684001	BnaA09g07720D	AT5G66890.1	na	na	na	8.98908	na	na	na	na	na	na	8.98908	na	na	na
GSBRNA2T00134915001	BnaC09g07700D	AT5G66890.1	na	na	na	12.3384	na	na	na	na	na	na	12.3384	na	na	na
GSBRNA2T00020560001	BnaA09g52530D	AT5G66840.1, AT5G66840.2	0.710563	0.804684	2.24871	2.57489	na	na	na	na	0.094121	1.44403	0.326182	na	na	na
GSBRNA2T00134918001	BnaC09g07730D	AT5G66840.1, AT5G66840.2	na	1.55238	3.06148	3.36597	-0.879047	na	na	na	2.43143	1.5091	0.304486	na	na	na
GSBRNA2T00093911001	BnaC02g44000D	AT5G66815.1	na	na	na	11.0735	na	na	na	na	na	na	11.0735	na	na	na
GSBRNA2T00112471001	BnaA07g12380D	AT5G66815.1	na	na	10.1877	9.91518	na	na	na	na	na	10.1877	na	na	na	-0.272484
GSBRNA2T00013536001	BnaC07g48580D	AT5G66800.1	na	na	na	12.9309	na	na	na	na	na	na	12.9309	na	na	na
GSBRNA2T00013537001	BnaC07g48590D	AT5G66800.1	na	na	na	12.3687	na	na	na	na	na	na	12.3687	na	na	na
GSBRNA2T00020566001	BnaA09g52580D	AT5G66800.1	na	na	12.0907	14.3536	na	na	na	na	na	12.0907	2.26297	na	na	na
GSBRNA2T00134919001	BnaC09g07740D	AT5G66800.1	na	na	na	13.6025	na	na	na	na	na	na	13.6025	na	na	na
GSBRNA2T00011542001	BnaA07g37430D	AT5G66750.1	na	0.133541	5.68984	4.95736	-0.574357	na	na	na	0.707898	5.5563	na	na	na	-0.732482
GSBRNA2T00134931001	BnaC09g07810D	AT5G66750.1	na	na	2.84236	2.31857	-0.348547	-0.672371	na	na	na	3.51473	na	-0.323824	na	-0.52379
GSBRNA2T00020577001	BnaA09g52670D	AT5G66700.1	na	na	12.4711	14.4101	na	na	na	na	na	12.4711	1.93893	na	na	na
GSBRNA2T00046175001	BnaC07g16610D	AT5G66700.1	na	na	na	12.8179	na	na	na	na	na	na	12.8179	na	na	na
GSBRNA2T00134935001	BnaC09g07850D	AT5G66700.1	na	9.98255	11.7581	13.9269	na	na	na	na	9.98255	1.77553	2.1688	na	na	na
GSBRNA2T00005679001	BnaA09g07760D	AT5G66680.1	0.0149388	0.923332	2.09275	1.37991	na	na	na	na	0.908393	1.16942	na	na	na	-0.712835
GSBRNA2T00046179001	BnaC07g16630D	AT5G66680.1	na	0.771516	1.95678	1.60843	-0.198495	na	na	na	0.970011	1.18527	na	na	na	-0.348355
GSBRNA2T00134949001	BnaC09g07890D	AT5G66680.1	0.277904	1.41936	2.96677	2.20746	na	na	na	na	1.14145	1.54742	na	na	na	-0.759312
GSBRNA2T00005678001	BnaA09g07770D	AT5G66675.1, AT5G66675.2, AT5G66675.3, AT5G66675.4	na	0.532448	0.435624	2.68577	-0.319379	na	na	na	0.851827	na	2.25015	na	-0.0968236	na
GSBRNA2T00134950001	BnaC09g07900D	AT5G66675.1, AT5G66675.2, AT5G66675.3, AT5G66675.4	na	1.82469	1.7387	3.95472	-0.0278088	na	na	na	1.8525	na	2.21602	na	-0.0859859	na
GSBRNA2T00013591001	BnaCnng26390D	AT5G66660.1, AT5G66670.1, AT5G66670.2, AT5G66670.3, AT5G66670.4	na	na	na	13.2804	na	na	na	na	na	na	13.2804	na	na	na
GSBRNA2T00020836001	BnaAnng39050D	AT5G66650.1	na	na	11.3185	16.1695	na	na	na	na	na	11.3185	4.85106	na	na	na
GSBRNA2T00134958001	BnaC09g07930D	AT5G66640.1, AT5G66640.2, AT5G66640.3, AT5G66640.4, AT5G66640.5, AT5G66640.6, AT5G66640.7	9.25106	9.92291	10.318	12.9163	na	na	na	na	0.671855	0.395066	2.59836	na	na	na
GSBRNA2T00005673001	BnaA09g07800D	AT5G66620.1, AT5G66620.2, AT5G66620.3, AT5G66620.4	na	na	8.85574	11.2108	na	na	na	na	na	8.85574	2.35509	na	na	na
GSBRNA2T00134961001	BnaC09g07960D	AT5G66620.1, AT5G66620.2, AT5G66620.3, AT5G66620.4	na	na	na	11.3272	na	na	na	na	na	na	11.3272	na	na	na
GSBRNA2T00005672001	BnaA09g07810D	AT5G66600.1, AT5G66600.10, AT5G66600.11, AT5G66600.12, AT5G66600.13, AT5G66600.14, AT5G66600.2, AT5G66600.3, AT5G66600.4, AT5G66600.5, AT5G66600.6, AT5G66600.7, AT5G66600.8, AT5G66600.9	0.119654	1.88892	1.86736	2.15561	na	na	na	na	1.76927	na	0.288258	na	-0.0215692	na
GSBRNA2T00013594001	BnaCnng26410D	AT5G66600.1, AT5G66600.10, AT5G66600.11, AT5G66600.12, AT5G66600.13, AT5G66600.14, AT5G66600.2, AT5G66600.3, AT5G66600.4, AT5G66600.5, AT5G66600.6, AT5G66600.7, AT5G66600.8, AT5G66600.9	na	1.03055	0.0401314	na	-0.0982236	na	na	-0.630465	1.12878	na	na	na	-0.990421	-0.670596
GSBRNA2T00081684001	BnaA07g12450D	AT5G66600.1, AT5G66600.10, AT5G66600.11, AT5G66600.12, AT5G66600.13, AT5G66600.14, AT5G66600.2, AT5G66600.3, AT5G66600.4, AT5G66600.5, AT5G66600.6, AT5G66600.7, AT5G66600.8, AT5G66600.9	0.412564	2.6155	2.37357	1.98809	na	na	na	na	2.20293	na	na	na	-0.241932	-0.385479
GSBRNA2T00072012001	BnaAnng26490D	AT5G66595.1	na	na	11.1175	15.9947	na	na	na	na	na	11.1175	4.87712	na	na	na
GSBRNA2T00097861001	BnaC02g48880D	AT5G66595.1	na	na	na	15.4766	na	na	na	na	na	na	15.4766	na	na	na
GSBRNA2T00005671001	BnaA09g07820D	AT5G66590.1	0.0483088	0.138598	1.22176	2.90348	na	na	na	na	0.0902888	1.08316	1.68173	na	na	na
GSBRNA2T00134964001	BnaC09g07970D	AT5G66590.1	na	11.4849	15.7085	17.209	na	na	na	na	11.4849	4.22362	1.50054	na	na	na
GSBRNA2T00005669001	BnaA09g07830D	AT5G66580.1	0.5211	2.67025	1.88676	3.30738	na	na	na	na	2.14915	na	1.42062	na	-0.78349	na
GSBRNA2T00081681001	BnaA07g12470D	AT5G66580.1	na	6.02015	11.8244	13.4722	na	na	na	na	6.02015	5.80428	1.64775	na	na	na
GSBRNA2T00134965001	BnaC09g07980D	AT5G66580.1	0.367929	2.25363	1.83036	3.23336	na	na	na	na	1.8857	na	1.403	na	-0.423266	na
GSBRNA2T00046187001	BnaC07g16650D	AT5G66560.1, AT5G66560.3, AT5G66560.4	na	1.2331	3.82965	4.04264	-0.455485	na	na	na	1.68859	2.59655	0.212991	na	na	na
GSBRNA2T00081677001	BnaA07g12490D	AT5G66560.1, AT5G66560.3, AT5G66560.4	na	na	1.22321	1.23731	-0.515147	-0.463355	na	na	0.051792	1.68657	0.0140942	na	na	na
GSBRNA2T00005665001	BnaA09g07850D	AT5G66550.1	0.00767148	0.495472	2.99439	2.94475	na	na	na	na	0.4878	2.49892	na	na	na	-0.0496422
GSBRNA2T00134967001	BnaC09g08000D	AT5G66550.1	na	1.81907	3.3524	3.8459	-0.177256	na	na	na	1.99633	1.53333	0.493503	na	na	na
GSBRNA2T00046197001	BnaC07g16700D	AT5G66530.1, AT5G66530.2, AT5G66530.3, AT5G66530.4	0.592185	1.6969	2.41695	3.13221	na	na	na	na	1.10471	0.720049	0.715263	na	na	na
GSBRNA2T00081671001	BnaA07g12540D	AT5G66530.1, AT5G66530.2, AT5G66530.3, AT5G66530.4	0.0800809	1.20675	1.41379	2.50171	na	na	na	na	1.12666	0.207043	1.08792	na	na	na
GSBRNA2T00046198001	BnaC07g16710D	AT5G66520.1	0.366125	0.215071	2.31833	3.63844	na	na	na	na	na	2.10326	1.32011	-0.151053	na	na
GSBRNA2T00081670001	BnaA07g12550D	AT5G66520.1	0.383646	0.0905584	na	0.862759	na	na	-0.499114	na	na	na	1.36187	-0.293088	-0.589673	na
GSBRNA2T00016391001	BnaA02g34770D	AT5G66510.1	0.321945	1.39654	3.26989	3.23708	na	na	na	na	1.0746	1.87334	na	na	na	-0.0328069
GSBRNA2T00046199001	BnaC07g16720D	AT5G66510.1	0.0913405	0.744541	1.93855	1.30016	na	na	na	na	0.653201	1.19401	na	na	na	-0.638388
GSBRNA2T00097865001	BnaC02g48920D	AT5G66510.1	na	0.999303	2.53752	3.0013	-0.00796577	na	na	na	1.00727	1.53822	0.463783	na	na	na
GSBRNA2T00005662001	BnaA09g07880D	AT5G66470.1, AT5G66470.2	na	na	2.62412	3.34899	-0.636389	-0.0829665	na	na	0.553422	2.70709	0.724871	na	na	na
GSBRNA2T00046202001	BnaC07g16750D	AT5G66470.1, AT5G66470.2	0.248059	na	3.94129	5.12654	na	-0.189813	na	na	na	4.1311	1.18526	-0.437872	na	na
GSBRNA2T00097866001	BnaC02g48930D	AT5G66450.2	0.119947	0.577094	1.10515	0.770947	na	na	na	na	0.457147	0.528059	na	na	na	-0.334206
GSBRNA2T00045573001	BnaCnng46560D	AT5G66440.1	0.336264	0.40183	na	0.870295	na	na	-0.338793	na	0.0655659	na	1.20909	na	-0.740623	na
GSBRNA2T00081662001	BnaA07g12620D	AT5G66440.1	10.4773	13.5388	13.104	14.1034	na	na	na	na	3.06147	na	0.999393	na	-0.434763	na
GSBRNA2T00045725001	BnaCnng46860D	AT5G66390.1	na	na	9.66959	15.8273	na	na	na	na	na	9.66959	6.15767	na	na	na
GSBRNA2T00081647001	BnaA07g12740D	AT5G66390.1	na	na	10.3375	15.7282	na	na	na	na	na	10.3375	5.39075	na	na	na
GSBRNA2T00134983001	BnaC09g08120D	AT5G66390.1	na	na	12.0117	16.6798	na	na	na	na	na	12.0117	4.66819	na	na	na
GSBRNA2T00016396001	BnaA02g34790D	AT5G66380.1	na	1.14282	2.5544	1.59228	-0.471204	na	na	na	1.61402	1.41158	na	na	na	-0.962118
GSBRNA2T00050952001	BnaC02g45140D	AT5G66380.1	0.390105	1.55807	2.46445	1.80204	na	na	na	na	1.16797	0.906375	na	na	na	-0.662407
GSBRNA2T00134982001	BnaC09g08110D	AT5G66380.1	0.299789	1.02299	0.628052	0.275421	na	na	na	na	0.723202	na	na	na	-0.394939	-0.352631
GSBRNA2T00045724001	BnaCnng46850D	AT5G66360.1, AT5G66360.2	0.664626	2.28769	1.85485	1.0584	na	na	na	na	1.62306	na	na	na	-0.432838	-0.796445
GSBRNA2T00082436001	BnaC09g32080D	AT5G66330.1	0.234997	0.962148	1.71567	2.03778	na	na	na	na	0.727151	0.75352	0.322113	na	na	na
GSBRNA2T00005653001	BnaA09g07950D	AT5G66320.1, AT5G66320.2	9.63679	11.6138	14.5922	13.6597	na	na	na	na	1.977	2.97843	na	na	na	-0.932564
GSBRNA2T00081653001	BnaA07g12700D	AT5G66310.1, AT5G66310.2, AT5G66310.3	na	1.3638	0.871814	1.18139	-0.0702634	na	na	na	1.43407	na	0.309579	na	-0.491988	na
GSBRNA2T00081655001	BnaA07g12690D	AT5G66300.1	0.547805	0.094563	0.711006	1.19762	na	na	na	na	na	0.616443	0.486616	-0.453242	na	na
GSBRNA2T00046204001	BnaC07g16770D	AT5G66290.1	na	1.17067	0.92703	1.02405	-0.0644769	na	na	na	1.23515	na	0.0970159	na	-0.243644	na
GSBRNA2T00081656001	BnaA07g12680D	AT5G66290.1	na	1.63731	1.60775	1.40443	-0.000869741	na	na	na	1.63818	na	na	na	-0.0295545	-0.203326
GSBRNA2T00005649001	BnaA09g07990D	AT5G66260.1	na	na	na	14.242	na	na	na	na	na	na	14.242	na	na	na
GSBRNA2T00005647001	BnaA09g08010D	AT5G66230.1, AT5G66230.2	na	9.46434	15.3173	16.371	na	na	na	na	9.46434	5.85294	1.05373	na	na	na
GSBRNA2T00134988001	BnaC09g08170D	AT5G66230.1, AT5G66230.2	na	na	16.1226	17.5947	na	na	na	na	na	16.1226	1.47213	na	na	na
GSBRNA2T00005646001	BnaA09g08020D	AT5G66210.1, AT5G66210.2	0.00282224	0.222974	na	1.67698	na	na	-0.295565	na	0.220152	na	1.97254	na	-0.518539	na
GSBRNA2T00046212001	BnaC07g16820D	AT5G66210.1, AT5G66210.2	na	1.15667	2.21565	3.9181	-0.19102	na	na	na	1.34769	1.05898	1.70245	na	na	na
GSBRNA2T00081644001	BnaA07g12770D	AT5G66210.1, AT5G66210.2	0.369726	0.66876	1.62802	3.42891	na	na	na	na	0.299034	0.959263	1.80089	na	na	na
GSBRNA2T00134989001	BnaC09g08180D	AT5G66210.1, AT5G66210.2	0.305917	1.01862	0.0805058	2.44116	na	na	na	na	0.7127	na	2.36066	na	-0.938112	na
GSBRNA2T00005645001	BnaA09g08030D	AT5G66190.1	2.06337	2.11462	4.43079	8.16017	na	na	na	na	0.0512563	2.31616	3.72938	na	na	na
GSBRNA2T00016401001	BnaA02g34840D	AT5G66180.1	0.0467266	1.14141	0.853942	0.473309	na	na	na	na	1.09468	na	na	na	-0.287469	-0.380634
GSBRNA2T00022607001	BnaC02g45050D	AT5G66170.2, AT5G66170.3	na	na	14.8052	16.7226	na	na	na	na	na	14.8052	1.91741	na	na	na
GSBRNA2T00046213001	BnaC07g16830D	AT5G66170.2, AT5G66170.3	14.1289	14.2512	13.9628	17.9482	na	na	na	na	0.122356	na	3.9854	na	-0.288428	na
GSBRNA2T00081643001	BnaA07g12780D	AT5G66170.2, AT5G66170.3	0.453529	0.577681	2.52925	2.82379	na	na	na	na	0.124152	1.95157	0.294536	na	na	na
GSBRNA2T00134991001	BnaC09g08200D	AT5G66150.1, AT5G66150.2, AT5G66150.3	8.60748	10.518	11.1493	12.2269	na	na	na	na	1.91057	0.63124	1.0776	na	na	na
GSBRNA2T00005642001	BnaA09g08060D	AT5G66120.2	na	0.930177	0.72246	1.44254	-0.208461	na	na	na	1.13864	na	0.72008	na	-0.207717	na
GSBRNA2T00125050001	BnaC03g47460D	AT5G66070.1, AT5G66070.5	na	na	na	13.9332	na	na	na	na	na	na	13.9332	na	na	na
GSBRNA2T00147408001	BnaA06g25970D	AT5G66070.1, AT5G66070.5	na	na	10.3478	14.3732	na	na	na	na	na	10.3478	4.02548	na	na	na
GSBRNA2T00005639001	BnaA09g08090D	AT5G66060.1	0.394324	1.8166	2.2983	1.91779	na	na	na	na	1.42228	0.481701	na	na	na	-0.380509
GSBRNA2T00134998001	BnaC09g08270D	AT5G66060.1	na	0.936686	1.67619	1.16206	-0.190814	na	na	na	1.1275	0.739506	na	na	na	-0.514128
GSBRNA2T00135005001	BnaC09g08340D	AT5G66010.1	na	na	0.9767	0.732046	-0.488343	-0.943229	na	na	na	1.91993	na	-0.454886	na	-0.244654
GSBRNA2T00064943001	BnaC02g20790D	AT5G66000.1	0.71574	0.600537	2.08634	1.55747	na	na	na	na	na	1.4858	na	-0.115203	na	-0.528872
GSBRNA2T00016405001	BnaA02g34870D	AT5G65980.1	na	na	12.8568	14.6091	na	na	na	na	na	12.8568	1.75225	na	na	na
GSBRNA2T00022610001	BnaC02g45080D	AT5G65980.1	na	9.34034	13.0146	15.3766	na	na	na	na	9.34034	3.67428	2.36201	na	na	na
GSBRNA2T00135007001	BnaC09g08360D	AT5G65980.1	na	na	na	9.50313	na	na	na	na	na	na	9.50313	na	na	na
GSBRNA2T00016406001	BnaA02g34880D	AT5G65940.1, AT5G65940.4	0.0618168	0.427222	1.2702	1.20583	na	na	na	na	0.365405	0.842977	na	na	na	-0.064373
GSBRNA2T00016407001	BnaA02g34890D	AT5G65930.1, AT5G65930.2, AT5G65930.3	0.237289	0.171841	1.39876	1.28209	na	na	na	na	na	1.22692	na	-0.0654486	na	-0.116667
GSBRNA2T00064799001	BnaAnng05040D	AT5G65925.1	na	na	na	11.6535	na	na	na	na	na	na	11.6535	na	na	na
GSBRNA2T00062189001	BnaC03g48750D	AT5G65890.1, AT5G65890.3	0.491026	0.436303	na	1.15802	na	na	-0.446622	na	na	na	1.60465	-0.0547232	-0.882925	na
GSBRNA2T00064798001	BnaAnng05030D	AT5G65870.1	na	na	na	12.7922	na	na	na	na	na	na	12.7922	na	na	na
GSBRNA2T00076893001	BnaC02g16840D	AT5G65870.1	na	na	11.1349	14.7941	na	na	na	na	na	11.1349	3.65921	na	na	na
GSBRNA2T00005743001	BnaA09g07240D	AT5G65840.1	na	na	na	0.307585	-0.116125	-0.166102	-0.934509	na	na	na	1.24209	-0.0499766	-0.768408	na
GSBRNA2T00000674001	BnaA06g24780D	AT5G65810.1	na	2.12761	2.65305	2.04564	-0.0537989	na	na	na	2.18141	0.525446	na	na	na	-0.607415
GSBRNA2T00004581001	BnaCnng21600D	AT5G65810.1	0.120305	2.13942	2.79621	2.25073	na	na	na	na	2.01911	0.656788	na	na	na	-0.545472
GSBRNA2T00005746001	BnaA09g07220D	AT5G65810.1	na	1.56815	3.3984	2.84036	-0.238906	na	na	na	1.80706	1.83025	na	na	na	-0.558037
GSBRNA2T00134823001	BnaC09g07080D	AT5G65810.1	0.628575	2.11362	4.5177	4.26881	na	na	na	na	1.48504	2.40409	na	na	na	-0.248896
GSBRNA2T00000678001	BnaA06g24760D	AT5G65790.1	na	na	10.2411	13.8022	na	na	na	na	na	10.2411	3.561	na	na	na
GSBRNA2T00007238001	BnaC02g43910D	AT5G65790.1	na	na	10.9602	12.6079	na	na	na	na	na	10.9602	1.64768	na	na	na
GSBRNA2T00064794001	BnaAnng05010D	AT5G65790.1	na	na	10.029	13.0191	na	na	na	na	na	10.029	2.99007	na	na	na
GSBRNA2T00082368001	BnaCnng13370D	AT5G65790.1	na	11.0305	12.6162	14.7243	na	na	na	na	11.0305	1.58568	2.10807	na	na	na
GSBRNA2T00000683001	BnaA06g24710D	AT5G65760.1	0.817981	0.575921	1.64881	2.46216	na	na	na	na	na	1.07289	0.813352	-0.24206	na	na
GSBRNA2T00000686001	BnaA06g24690D	AT5G65740.2	0.766252	1.07703	4.21882	4.46294	na	na	na	na	0.310778	3.14179	0.244114	na	na	na
GSBRNA2T00000687001	BnaA06g24680D	AT5G65730.1	na	na	na	10.4289	na	na	na	na	na	na	10.4289	na	na	na
GSBRNA2T00082361001	BnaCnng13310D	AT5G65730.1	na	na	na	12.0492	na	na	na	na	na	na	12.0492	na	na	na
GSBRNA2T00005755001	BnaA09g07170D	AT5G65710.1	na	8.84865	12.0241	13.3202	na	na	na	na	8.84865	3.17541	1.29618	na	na	na
GSBRNA2T00000695001	BnaA06g24600D	AT5G65690.1, AT5G65690.2, AT5G65690.4	na	11.833	15.8683	17.0394	na	na	na	na	11.833	4.03531	1.17106	na	na	na
GSBRNA2T00064792001	BnaAnng05000D	AT5G65690.1, AT5G65690.2, AT5G65690.4	na	na	10.8591	15.7181	na	na	na	na	na	10.8591	4.859	na	na	na
GSBRNA2T00082353001	BnaCnng13230D	AT5G65690.1, AT5G65690.2, AT5G65690.4	1.11994	3.61647	5.79183	8.47383	na	na	na	na	2.49652	2.17537	2.682	na	na	na
GSBRNA2T00082354001	BnaCnng13240D	AT5G65687.1	na	0.486457	0.492627	1.0885	-0.290471	na	na	na	0.776928	0.00617017	0.595874	na	na	na
GSBRNA2T00000691001	BnaA06g24640D	AT5G65685.1, AT5G65685.10, AT5G65685.11, AT5G65685.12, AT5G65685.2, AT5G65685.3, AT5G65685.4, AT5G65685.5, AT5G65685.6, AT5G65685.7, AT5G65685.8, AT5G65685.9	0.162571	1.07206	1.84767	2.50907	na	na	na	na	0.909493	0.775606	0.661401	na	na	na
GSBRNA2T00082357001	BnaCnng13270D	AT5G65685.1, AT5G65685.10, AT5G65685.11, AT5G65685.12, AT5G65685.2, AT5G65685.3, AT5G65685.4, AT5G65685.5, AT5G65685.6, AT5G65685.7, AT5G65685.8, AT5G65685.9	0.0546742	0.259788	0.286337	1.03476	na	na	na	na	0.205114	0.0265483	0.748422	na	na	na
GSBRNA2T00000697001	BnaA06g24590D	AT5G65683.1	1.4827	1.60005	4.20535	4.27145	na	na	na	na	0.11735	2.6053	0.0660976	na	na	na
GSBRNA2T00007234001	BnaC02g43940D	AT5G65683.1	0.553947	3.52477	3.40435	3.46838	na	na	na	na	2.97082	na	0.0640373	na	-0.120423	na
GSBRNA2T00082351001	BnaCnng13220D	AT5G65683.1	na	1.21207	3.07276	3.43161	-0.00438327	na	na	na	1.21646	1.86069	0.358853	na	na	na
GSBRNA2T00000701001	BnaA06g24570D	AT5G65670.1, AT5G65670.2	na	1.73999	1.49399	1.5887	-0.0136706	na	na	na	1.75366	na	0.0947149	na	-0.246007	na
GSBRNA2T00005756001	BnaA09g07160D	AT5G65670.1, AT5G65670.2	0.21032	1.53106	0.862688	1.99637	na	na	na	na	1.32074	na	1.13368	na	-0.668373	na
GSBRNA2T00070008001	BnaCnng57860D	AT5G65670.1, AT5G65670.2	0.657362	1.93853	2.68155	3.94108	na	na	na	na	1.28117	0.743018	1.25953	na	na	na
GSBRNA2T00082342001	BnaCnng13150D	AT5G65670.1, AT5G65670.2	0.10298	1.45519	1.2363	1.00997	na	na	na	na	1.35221	na	na	na	-0.218886	-0.226336
GSBRNA2T00134820001	BnaC09g07050D	AT5G65660.1	na	3.90963	4.30656	3.63797	-0.635407	na	na	na	4.54503	0.396936	na	na	na	-0.668588
GSBRNA2T00011544001	BnaA07g37450D	AT5G65650.1	na	1.07409	2.9862	2.35507	-0.34296	na	na	na	1.41705	1.91211	na	na	na	-0.631129
GSBRNA2T00046171001	BnaC07g16570D	AT5G65650.1	0.107899	0.890199	1.56544	1.13596	na	na	na	na	0.7823	0.675244	na	na	na	-0.429486
GSBRNA2T00000704001	BnaA06g24550D	AT5G65640.1	0.846032	3.59195	5.34169	7.22645	na	na	na	na	2.74592	1.74974	1.88476	na	na	na
GSBRNA2T00000706001	BnaA06g24530D	AT5G65630.1	0.456669	na	1.52463	2.15449	na	-0.0817203	na	na	na	1.60635	0.629862	-0.538389	na	na
GSBRNA2T00046975001	BnaAnng20870D	AT5G65630.1	0.348167	0.116341	1.11174	1.65944	na	na	na	na	na	0.995402	0.547699	-0.231827	na	na
GSBRNA2T00046973001	BnaAnng20850D	AT5G65613.1	0.085448	1.12316	1.13415	0.305248	na	na	na	na	1.03771	0.0109968	na	na	na	-0.828905
GSBRNA2T00007903001	BnaCnng70020D	AT5G65590.1	1.17589	0.740205	na	na	na	na	-0.199868	-0.798723	na	na	na	-0.435682	-0.940072	-0.598855
GSBRNA2T00064783001	BnaAnng04950D	AT5G65590.1	0.00107378	2.22129	2.91642	2.68763	na	na	na	na	2.22021	0.695138	na	na	na	-0.228791
GSBRNA2T00028523001	BnaCnng36130D	AT5G65560.1, AT5G65560.2, AT5G65560.3	0.30107	1.30929	0.637262	na	na	na	na	-0.21478	1.00822	na	na	na	-0.672024	-0.852042
GSBRNA2T00134810001	BnaC09g07010D	AT5G65520.1	0.537582	2.67896	2.01806	1.21272	na	na	na	na	2.14138	na	na	na	-0.660903	-0.805339
GSBRNA2T00060449001	BnaAnng23860D	AT5G65500.1, AT5G65500.2	na	1.03511	2.05351	1.55559	-0.326888	na	na	na	1.36199	1.0184	na	na	na	-0.49792
GSBRNA2T00079325001	BnaC03g48840D	AT5G65500.1, AT5G65500.2	0.758803	1.64321	0.925447	1.27496	na	na	na	na	0.884406	na	0.349516	na	-0.717762	na
GSBRNA2T00055792001	BnaC02g43800D	AT5G65480.1	0.676912	0.985729	1.44777	2.87338	na	na	na	na	0.308817	0.462043	1.42561	na	na	na
GSBRNA2T00055793001	BnaC02g43790D	AT5G65470.1	na	0.253032	na	0.995302	-0.279883	na	-0.00541054	na	0.532915	na	1.00071	na	-0.258443	na
GSBRNA2T00000734001	BnaA06g24310D	AT5G65440.1, AT5G65440.2, AT5G65440.3, AT5G65440.4, AT5G65440.5, AT5G65440.6, AT5G65440.7, AT5G65440.8, AT5G65440.9	0.419045	3.01347	2.04607	1.55004	na	na	na	na	2.59443	na	na	na	-0.967408	-0.496028
GSBRNA2T00079305001	BnaC03g48960D	AT5G65440.1, AT5G65440.2, AT5G65440.3, AT5G65440.4, AT5G65440.5, AT5G65440.6, AT5G65440.7, AT5G65440.8, AT5G65440.9	0.230269	2.56263	1.92484	1.46013	na	na	na	na	2.33236	na	na	na	-0.637782	-0.464714
GSBRNA2T00000737001	BnaA06g24290D	AT5G65420.1, AT5G65420.2, AT5G65420.3, AT5G65420.4	na	11.0868	13.4313	14.3592	na	na	na	na	11.0868	2.34452	0.927935	na	na	na
GSBRNA2T00079303001	BnaC03g48980D	AT5G65420.1, AT5G65420.2, AT5G65420.3, AT5G65420.4	na	1.40374	4.26909	4.66708	-0.424493	na	na	na	1.82823	2.86535	0.397986	na	na	na
GSBRNA2T00134797001	BnaC09g06920D	AT5G65380.1	0.484246	0.695164	1.97103	1.66821	na	na	na	na	0.210918	1.27587	na	na	na	-0.302825
GSBRNA2T00003195001	BnaAnng33630D	AT5G65340.1	na	na	11.977	12.8372	na	na	na	na	na	11.977	0.860251	na	na	na
GSBRNA2T00134792001	BnaC09g06900D	AT5G65340.1	na	na	11.8372	13.1647	na	na	na	na	na	11.8372	1.32755	na	na	na
GSBRNA2T00055804001	BnaC02g43710D	AT5G65320.1, AT5G65320.2	10.1635	10.1453	13.1936	15.222	na	na	na	na	na	3.04824	2.02838	-0.0182028	na	na
GSBRNA2T00064763001	BnaAnng04810D	AT5G65320.1, AT5G65320.2	na	na	na	12.0634	na	na	na	na	na	na	12.0634	na	na	na
GSBRNA2T00055805001	BnaC02g43700D	AT5G65310.1, AT5G65310.2	0.284321	3.2704	2.94068	3.30344	na	na	na	na	2.98608	na	0.362756	na	-0.32972	na
GSBRNA2T00062739001	BnaA06g39210D	AT5G65310.1, AT5G65310.2	0.0392318	3.42697	2.63957	3.68596	na	na	na	na	3.38773	na	1.04639	na	-0.787394	na
GSBRNA2T00064762001	BnaAnng04800D	AT5G65310.1, AT5G65310.2	0.442483	4.0067	4.48145	5.28556	na	na	na	na	3.56422	0.474749	0.804108	na	na	na
GSBRNA2T00089246001	BnaCnng64490D	AT5G65310.1, AT5G65310.2	na	3.56001	3.72962	4.44987	-0.00814853	na	na	na	3.56816	0.169606	0.720258	na	na	na
GSBRNA2T00000759001	BnaA06g24220D	AT5G65290.1	0.155623	1.26876	0.435608	0.750523	na	na	na	na	1.11313	na	0.314916	na	-0.83315	na
GSBRNA2T00055808001	BnaC02g43680D	AT5G65290.1	0.101309	1.70877	1.33179	0.837515	na	na	na	na	1.60746	na	na	na	-0.376976	-0.494279
GSBRNA2T00064757001	BnaAnng04760D	AT5G65290.1	0.177551	1.25628	0.937507	0.586858	na	na	na	na	1.07873	na	na	na	-0.31877	-0.350648
GSBRNA2T00005759001	BnaA09g07130D	AT5G65270.1	0.0903227	2.23005	2.15324	2.11018	na	na	na	na	2.13973	na	na	na	-0.0768071	-0.0430571
GSBRNA2T00134785001	BnaC09g06850D	AT5G65270.1	0.230856	1.60911	1.12105	1.70359	na	na	na	na	1.37825	na	0.582549	na	-0.488064	na
GSBRNA2T00055809001	BnaC02g43670D	AT5G65260.1	na	na	1.69188	1.75945	-0.301412	-0.283788	na	na	0.0176241	1.97567	0.0675692	na	na	na
GSBRNA2T00064756001	BnaAnng04750D	AT5G65260.1	0.118093	0.404304	1.74355	1.6393	na	na	na	na	0.286211	1.33925	na	na	na	-0.10425
GSBRNA2T00000764001	BnaA06g24180D	AT5G65250.1	0.329551	1.29637	1.26005	1.61134	na	na	na	na	0.966819	na	0.351293	na	-0.0363221	na
GSBRNA2T00016455001	BnaCnng28270D	AT5G65250.1	0.469899	0.974322	1.47862	2.42846	na	na	na	na	0.504423	0.504299	0.949837	na	na	na
GSBRNA2T00000767001	BnaA06g24150D	AT5G65220.1	0.0136021	na	1.71397	2.69593	na	-0.879258	na	na	na	2.59323	0.981958	-0.89286	na	na
GSBRNA2T00064754001	BnaAnng04730D	AT5G65220.1	0.378515	na	2.84182	4.01266	na	-0.596087	na	na	na	3.43791	1.17084	-0.974602	na	na
GSBRNA2T00079288001	BnaC03g49060D	AT5G65220.1	na	na	1.92311	2.80655	-0.0170308	-0.247464	na	na	na	2.17057	0.883445	-0.230433	na	na
GSBRNA2T00079287001	BnaC03g49070D	AT5G65210.1, AT5G65210.2, AT5G65210.3, AT5G65210.4, AT5G65210.5, AT5G65210.7	0.716482	1.39357	1.05037	2.66758	na	na	na	na	0.677091	na	1.61721	na	-0.343202	na
GSBRNA2T00064750001	BnaAnng04700D	AT5G65207.1	0.86639	0.449801	0.276761	1.13682	na	na	na	na	na	na	0.860062	-0.416589	-0.17304	na
GSBRNA2T00055820001	BnaC02g43580D	AT5G65200.1	0.565866	1.65455	0.656434	1.02626	na	na	na	na	1.08868	na	0.369831	na	-0.998112	na
GSBRNA2T00005762001	BnaA09g07100D	AT5G65170.1, AT5G65170.2	na	11.7992	12.3869	11.716	na	na	na	na	11.7992	0.587645	na	na	na	-0.670917
GSBRNA2T00134777001	BnaC09g06810D	AT5G65170.1, AT5G65170.2	10.0965	12.6529	12.6139	12.8026	na	na	na	na	2.55633	na	0.188659	na	-0.0389514	na
GSBRNA2T00074261001	BnaCnng59120D	AT5G65160.1	na	11.1058	14.371	14.1729	na	na	na	na	11.1058	3.26524	na	na	na	-0.198147
GSBRNA2T00055823001	BnaC02g43550D	AT5G65158.1	na	na	12.0921	13.1137	na	na	na	na	na	12.0921	1.0216	na	na	na
GSBRNA2T00122051001	BnaA09g50430D	AT5G65158.1	na	na	8.87381	11.7599	na	na	na	na	na	8.87381	2.88611	na	na	na
GSBRNA2T00047447001	BnaA02g34570D	AT5G65130.1, AT5G65130.2	na	11.2644	12.0382	11.8136	na	na	na	na	11.2644	0.773797	na	na	na	-0.22459
GSBRNA2T00055831001	BnaC02g43540D	AT5G65130.1, AT5G65130.2	na	na	9.6601	9.60888	na	na	na	na	na	9.6601	na	na	na	-0.0512197
GSBRNA2T00079266001	BnaC03g49170D	AT5G65130.1, AT5G65130.2	na	na	na	9.5655	na	na	na	na	na	na	9.5655	na	na	na
GSBRNA2T00005763001	BnaA09g07090D	AT5G65120.1, AT5G65120.2	na	11.4077	13.6735	13.2341	na	na	na	na	11.4077	2.26582	na	na	na	-0.439415
GSBRNA2T00134773001	BnaC09g06790D	AT5G65120.1, AT5G65120.2	0.486254	1.78329	1.34343	1.03384	na	na	na	na	1.29704	na	na	na	-0.439856	-0.309593
GSBRNA2T00000782001	BnaA06g24040D	AT5G65110.1, AT5G65110.2	0.581	2.6602	5.7579	5.15162	na	na	na	na	2.0792	3.09771	na	na	na	-0.606283
GSBRNA2T00079263001	BnaC03g49190D	AT5G65110.1, AT5G65110.2	0.511853	2.89386	5.46584	4.98198	na	na	na	na	2.38201	2.57198	na	na	na	-0.483856
GSBRNA2T00000784001	BnaA06g24020D	AT5G65090.1, AT5G65090.2, AT5G65090.3	na	10.1317	12.9832	12.555	na	na	na	na	10.1317	2.85148	na	na	na	-0.428238
GSBRNA2T00047449001	BnaA02g34560D	AT5G65090.1, AT5G65090.2, AT5G65090.3	na	na	11.501	11.711	na	na	na	na	na	11.501	0.210045	na	na	na
GSBRNA2T00055832001	BnaC02g43530D	AT5G65090.1, AT5G65090.2, AT5G65090.3	na	na	10.3274	10.8817	na	na	na	na	na	10.3274	0.554251	na	na	na
GSBRNA2T00047455001	BnaA02g34510D	AT5G65050.1, AT5G65050.2, AT5G65050.3, AT5G65050.5, AT5G65060.1, AT5G65060.2, AT5G65060.3	na	0.964216	1.04016	1.45196	-0.0835842	na	na	na	1.0478	0.0759469	0.411797	na	na	na
GSBRNA2T00055843001	BnaC02g43470D	AT5G65050.1, AT5G65050.2, AT5G65050.3, AT5G65050.5, AT5G65060.1, AT5G65060.2, AT5G65060.3	0.377833	1.08205	1.9998	2.45556	na	na	na	na	0.704216	0.917747	0.455768	na	na	na
GSBRNA2T00047456001	BnaA02g34500D	AT5G65040.1	na	na	na	13.4015	na	na	na	na	na	na	13.4015	na	na	na
GSBRNA2T00055844001	BnaC02g43460D	AT5G65040.1	na	na	16.2706	16.9355	na	na	na	na	na	16.2706	0.664896	na	na	na
GSBRNA2T00055846001	BnaC02g43450D	AT5G65020.1	na	na	18.7247	19.0733	na	na	na	na	na	18.7247	0.34859	na	na	na
GSBRNA2T00005765001	BnaA09g07070D	AT5G65000.1	0.0448981	1.23086	0.965045	0.994176	na	na	na	na	1.18596	na	0.0291308	na	-0.265814	na
GSBRNA2T00079243001	BnaC03g49310D	AT5G65000.1	na	1.65254	1.30126	0.707314	-0.122021	na	na	na	1.77456	na	na	na	-0.351282	-0.593946
GSBRNA2T00134771001	BnaC09g06770D	AT5G65000.1	na	1.01611	2.72469	2.55657	-0.0172076	na	na	na	1.03332	1.70858	na	na	na	-0.168127
GSBRNA2T00079241001	BnaC03g49320D	AT5G64970.1, AT5G64970.3	0.454186	0.659695	1.92077	1.40214	na	na	na	na	0.205508	1.26108	na	na	na	-0.518634
GSBRNA2T00079236001	BnaC03g49360D	AT5G64940.1, AT5G64940.2	0.100289	na	1.11786	3.20171	na	-0.7185	na	na	na	1.83636	2.08384	-0.818789	na	na
GSBRNA2T00000807001	BnaA06g23830D	AT5G64900.1	na	12.9273	12.0199	13.1334	na	na	na	na	12.9273	na	1.11344	na	-0.907344	na
GSBRNA2T00079230001	BnaC03g49390D	AT5G64900.1	na	13.6495	13.9379	15.0857	na	na	na	na	13.6495	0.28844	1.14781	na	na	na
GSBRNA2T00000808001	BnaA06g23820D	AT5G64880.1	na	0.371342	1.53172	4.09242	-0.130002	na	na	na	0.501344	1.16038	2.56069	na	na	na
GSBRNA2T00079229001	BnaC03g49400D	AT5G64880.1	na	12.3656	14.4703	15.0125	na	na	na	na	12.3656	2.10478	0.542123	na	na	na
GSBRNA2T00079228001	BnaC03g49410D	AT5G64870.1	1.13351	1.15266	0.345271	3.747	na	na	na	na	0.0191538	na	3.40173	na	-0.80739	na
GSBRNA2T00146507001	BnaA07g33580D	AT5G64870.1	na	na	na	16.0837	na	na	na	na	na	na	16.0837	na	na	na
GSBRNA2T00005768001	BnaA09g07040D	AT5G64860.1	na	0.620016	3.32806	4.00249	-0.27667	na	na	na	0.896686	2.70805	0.674431	na	na	na
GSBRNA2T00134760001	BnaC09g06730D	AT5G64860.1	0.0565154	0.146272	1.77104	2.45041	na	na	na	na	0.0897567	1.62477	0.679368	na	na	na
GSBRNA2T00005769001	BnaA09g07030D	AT5G64850.1	1.14072	2.80563	2.33232	2.72097	na	na	na	na	1.66491	na	0.388649	na	-0.473306	na
GSBRNA2T00079226001	BnaC03g49420D	AT5G64850.1	na	2.28731	4.03436	4.48161	-0.315843	na	na	na	2.60315	1.74705	0.447245	na	na	na
GSBRNA2T00086270001	BnaC02g43360D	AT5G64850.1	na	na	na	12.4916	na	na	na	na	na	na	12.4916	na	na	na
GSBRNA2T00000814001	BnaA06g23770D	AT5G64816.1, AT5G64816.2, AT5G64816.3, AT5G64816.4	0.449547	1.13847	1.95383	1.91596	na	na	na	na	0.688919	0.815362	na	na	na	-0.0378683
GSBRNA2T00079222001	BnaC03g49450D	AT5G64816.1, AT5G64816.2, AT5G64816.3, AT5G64816.4	0.354692	1.26954	2.15469	2.01766	na	na	na	na	0.914851	0.885148	na	na	na	-0.137034
GSBRNA2T00079221001	BnaC03g49460D	AT5G64813.1, AT5G64813.2, AT5G64813.3	0.259184	1.56796	1.86155	1.7824	na	na	na	na	1.30877	0.293596	na	na	na	-0.0791502
GSBRNA2T00000817001	BnaA06g23750D	AT5G64810.1	na	na	9.89007	14.2611	na	na	na	na	na	9.89007	4.371	na	na	na
GSBRNA2T00047468001	BnaA02g34400D	AT5G64810.1	na	na	na	9.81821	na	na	na	na	na	na	9.81821	na	na	na
GSBRNA2T00086266001	BnaC02g43320D	AT5G64810.1	na	na	na	10.8404	na	na	na	na	na	na	10.8404	na	na	na
GSBRNA2T00000818001	BnaA06g23740D	AT5G64800.1	na	na	13.434	13.619	na	na	na	na	na	13.434	0.185053	na	na	na
GSBRNA2T00079218001	BnaC03g49480D	AT5G64800.1	na	na	14.5736	14.3738	na	na	na	na	na	14.5736	na	na	na	-0.199813
GSBRNA2T00000819001	BnaA06g23730D	AT5G64780.1	0.0502689	0.496562	0.749743	1.62147	na	na	na	na	0.446293	0.253181	0.871722	na	na	na
GSBRNA2T00079217001	BnaC03g49490D	AT5G64780.1	na	0.666839	1.4515	1.01427	-0.484462	na	na	na	1.1513	0.78466	na	na	na	-0.437232
GSBRNA2T00000827001	BnaA06g23680D	AT5G64730.1	0.250014	1.21471	0.882915	0.238891	na	na	na	na	0.964701	na	na	na	-0.331799	-0.644024
GSBRNA2T00141789001	BnaC03g49560D	AT5G64730.1	0.264951	1.471	0.633419	0.668354	na	na	na	na	1.20605	na	0.034935	na	-0.83758	na
GSBRNA2T00005778001	BnaA09g06980D	AT5G64700.1	na	na	na	12.4597	na	na	na	na	na	na	12.4597	na	na	na
GSBRNA2T00134729001	BnaC09g06560D	AT5G64700.1	na	na	na	11.4657	na	na	na	na	na	na	11.4657	na	na	na
GSBRNA2T00047478001	BnaA02g34320D	AT5G64690.1	na	na	na	9.94137	na	na	na	na	na	na	9.94137	na	na	na
GSBRNA2T00134727001	BnaC09g06550D	AT5G64690.1	na	na	na	10.103	na	na	na	na	na	na	10.103	na	na	na
GSBRNA2T00000833001	BnaA06g23630D	AT5G64667.1	na	na	10.6183	11.9233	na	na	na	na	na	10.6183	1.30503	na	na	na
GSBRNA2T00003086001	BnaA06g23580D	AT5G64630.2	na	2.00435	4.98019	4.89389	-0.381723	na	na	na	2.38607	2.97583	na	na	na	-0.086292
GSBRNA2T00005785001	BnaA09g06930D	AT5G64620.1	12.9409	15.9675	16.9044	16.9436	na	na	na	na	3.02657	0.936898	0.0392366	na	na	na
GSBRNA2T00087337001	BnaAnng30240D	AT5G64620.1	na	11.0995	14.1012	15.5731	na	na	na	na	11.0995	3.00167	1.47191	na	na	na
GSBRNA2T00141775001	BnaC03g49650D	AT5G64620.1	1.77028	1.60806	3.25685	3.93853	na	na	na	na	na	1.64878	0.681689	-0.162218	na	na
GSBRNA2T00005787001	BnaA09g06910D	AT5G64600.1	0.0853443	0.656633	1.78873	1.40057	na	na	na	na	0.571289	1.1321	na	na	na	-0.388155
GSBRNA2T00134704001	BnaC09g06410D	AT5G64600.1	na	0.9233	2.2233	2.01945	-0.131722	na	na	na	1.05502	1.3	na	na	na	-0.203851
GSBRNA2T00003089001	BnaA06g23570D	AT5G64580.1	na	0.365472	1.24332	1.21557	-0.144628	na	na	na	0.5101	0.877853	na	na	na	-0.0277565
GSBRNA2T00019631001	BnaCnng30440D	AT5G64580.1	0.107075	0.445536	1.26313	1.18094	na	na	na	na	0.338461	0.817591	na	na	na	-0.0821838
GSBRNA2T00003091001	BnaA06g23560D	AT5G64570.1	9.24627	10.5096	17.5351	17.7312	na	na	na	na	1.26337	7.02551	0.196052	na	na	na
GSBRNA2T00019633001	BnaCnng30450D	AT5G64570.1	3.15422	2.31295	8.84811	9.53695	na	na	na	na	na	6.53516	0.688836	-0.84127	na	na
GSBRNA2T00047484001	BnaA02g34280D	AT5G64570.1	8.68944	13.4838	16.6246	16.5081	na	na	na	na	4.79441	3.14077	na	na	na	-0.116519
GSBRNA2T00086247001	BnaC02g43200D	AT5G64570.1	na	12.7122	16.4092	16.6735	na	na	na	na	12.7122	3.69698	0.264305	na	na	na
GSBRNA2T00003096001	BnaA06g23530D	AT5G64550.1	0.57597	0.869274	1.03892	3.0355	na	na	na	na	0.293305	0.169651	1.99658	na	na	na
GSBRNA2T00047487001	BnaA02g34260D	AT5G64550.1	0.130428	1.90529	1.95002	3.71991	na	na	na	na	1.77486	0.0447312	1.76989	na	na	na
GSBRNA2T00003098001	BnaA06g23510D	AT5G64530.1	na	na	12.5814	13.6796	na	na	na	na	na	12.5814	1.09824	na	na	na
GSBRNA2T00005792001	BnaA09g06870D	AT5G64530.1	na	na	12.5574	12.8121	na	na	na	na	na	12.5574	0.254704	na	na	na
GSBRNA2T00019640001	BnaCnng30500D	AT5G64530.1	na	na	12.1016	13.3694	na	na	na	na	na	12.1016	1.26778	na	na	na
GSBRNA2T00047488001	BnaA02g34250D	AT5G64530.1	na	na	12.557	12.6385	na	na	na	na	na	12.557	0.0814984	na	na	na
GSBRNA2T00134697001	BnaC09g06370D	AT5G64530.1	na	na	13.5499	13.8851	na	na	na	na	na	13.5499	0.335251	na	na	na
GSBRNA2T00141769001	BnaC03g49680D	AT5G64500.1	0.0981436	1.01302	0.629512	1.2206	na	na	na	na	0.914881	na	0.591091	na	-0.383513	na
GSBRNA2T00003103001	BnaA06g23470D	AT5G64480.1, AT5G64480.2	na	0.143391	1.29679	1.76838	-0.0206925	na	na	na	0.164083	1.1534	0.471591	na	na	na
GSBRNA2T00141768001	BnaC03g49690D	AT5G64480.1, AT5G64480.2	na	na	0.371897	1.64049	-0.434714	-0.842617	na	na	na	1.21451	1.26859	-0.407904	na	na
GSBRNA2T00141767001	BnaC03g49700D	AT5G64470.1, AT5G64470.2, AT5G64470.3, AT5G64470.4	na	0.673116	0.968252	1.26196	-0.208631	na	na	na	0.881747	0.295136	0.293712	na	na	na
GSBRNA2T00003105001	BnaA06g23450D	AT5G64460.1, AT5G64460.10, AT5G64460.2, AT5G64460.3, AT5G64460.4, AT5G64460.6, AT5G64460.8	0.158758	0.569869	1.55078	2.09349	na	na	na	na	0.411111	0.980912	0.54271	na	na	na
GSBRNA2T00005586001	BnaA01g26400D	AT5G64450.1	na	9.3815	10.6141	10.7264	na	na	na	na	9.3815	1.2326	0.112346	na	na	na
GSBRNA2T00017058001	BnaAnng37820D	AT5G64450.1	na	9.58193	10.8818	11.6585	na	na	na	na	9.58193	1.29986	0.776711	na	na	na
GSBRNA2T00023325001	BnaAnng15070D	AT5G64440.1	0.00773574	2.11174	2.95292	2.397	na	na	na	na	2.104	0.841176	na	na	na	-0.55592
GSBRNA2T00047491001	BnaA02g34230D	AT5G64440.1	na	12.4938	16.1473	16.0286	na	na	na	na	12.4938	3.65352	na	na	na	-0.118659
GSBRNA2T00086237001	BnaC02g43130D	AT5G64440.1	na	10.7153	15.6311	16.4301	na	na	na	na	10.7153	4.91581	0.798983	na	na	na
GSBRNA2T00141763001	BnaC03g49730D	AT5G64440.1	0.379771	1.76714	1.34609	1.53763	na	na	na	na	1.38737	na	0.191542	na	-0.421047	na
GSBRNA2T00023330001	BnaAnng15080D	AT5G64430.1	0.267453	1.21994	0.347269	0.728174	na	na	na	na	0.952483	na	0.380905	na	-0.872666	na
GSBRNA2T00047495001	BnaA02g34200D	AT5G64410.1	na	1.89492	1.99409	1.5671	-0.0312535	na	na	na	1.92618	0.0991677	na	na	na	-0.426993
GSBRNA2T00086231001	BnaC02g43080D	AT5G64410.1	0.344507	2.23431	2.48684	2.23861	na	na	na	na	1.8898	0.252534	na	na	na	-0.248234
GSBRNA2T00023334001	BnaAnng15120D	AT5G64370.1	0.0158519	1.12505	0.754012	1.72402	na	na	na	na	1.1092	na	0.970006	na	-0.371039	na
GSBRNA2T00134690001	BnaC09g06340D	AT5G64370.1	0.0839819	0.173524	1.26464	2.31087	na	na	na	na	0.0895426	1.09112	1.04623	na	na	na
GSBRNA2T00023338001	BnaAnng15150D	AT5G64350.1	na	0.898579	2.52057	2.80596	-0.291275	na	na	na	1.18985	1.62199	0.285388	na	na	na
GSBRNA2T00141750001	BnaC03g49830D	AT5G64350.1	0.213267	0.122805	0.972656	1.60736	na	na	na	na	na	0.849851	0.634704	-0.0904625	na	na
GSBRNA2T00023342001	BnaAnng15170D	AT5G64340.1	na	1.61956	2.98275	3.99415	-0.119094	na	na	na	1.73865	1.36319	1.0114	na	na	na
GSBRNA2T00141747001	BnaC03g49840D	AT5G64340.1	0.0387012	0.894319	0.638992	1.74782	na	na	na	na	0.855618	na	1.10883	na	-0.255327	na
GSBRNA2T00005799001	BnaA09g06800D	AT5G64330.1, AT5G64330.2	na	na	14.7626	15.2067	na	na	na	na	na	14.7626	0.444096	na	na	na
GSBRNA2T00134688001	BnaC09g06320D	AT5G64330.1, AT5G64330.2	0.924567	0.725056	7.70538	8.62663	na	na	na	na	na	6.98032	0.921247	-0.199511	na	na
GSBRNA2T00141746001	BnaC03g49850D	AT5G64330.1, AT5G64330.2	0.207488	1.6655	5.2991	5.76253	na	na	na	na	1.45801	3.6336	0.46343	na	na	na
GSBRNA2T00047504001	BnaA02g34140D	AT5G64310.1	0.721209	3.19337	2.42379	2.89272	na	na	na	na	2.47216	na	0.468934	na	-0.769586	na
GSBRNA2T00077312001	BnaA06g23420D	AT5G64300.1	0.535645	2.63841	3.88177	3.13969	na	na	na	na	2.10276	1.24336	na	na	na	-0.742081
GSBRNA2T00141744001	BnaC03g49870D	AT5G64300.1	0.627173	1.94556	3.65926	2.91149	na	na	na	na	1.31839	1.7137	na	na	na	-0.747772
GSBRNA2T00005803001	BnaA09g06780D	AT5G64290.1	na	0.839408	1.28674	0.846243	-0.208336	na	na	na	1.04774	0.447328	na	na	na	-0.440493
GSBRNA2T00077310001	BnaA06g23410D	AT5G64290.1	0.244315	1.62773	4.95864	4.68952	na	na	na	na	1.38342	3.33091	na	na	na	-0.269116
GSBRNA2T00134685001	BnaC09g06300D	AT5G64290.1	0.225882	1.99027	1.54047	0.720896	na	na	na	na	1.76439	na	na	na	-0.449798	-0.819578
GSBRNA2T00141743001	BnaC03g49880D	AT5G64290.1	na	1.37159	3.96146	3.50515	-0.0331016	na	na	na	1.40469	2.58988	na	na	na	-0.456315
GSBRNA2T00047508001	BnaA02g34120D	AT5G64260.1	0.287458	na	na	2.59119	na	-0.484492	-0.727393	na	na	na	3.31858	-0.77195	-0.242902	na
GSBRNA2T00141737001	BnaC03g49920D	AT5G64260.1	0.437347	0.835793	4.68494	5.04072	na	na	na	na	0.398445	3.84915	0.355775	na	na	na
GSBRNA2T00039579001	BnaC02g48830D	AT5G64240.1, AT5G64240.2	na	na	na	9.55305	na	na	na	na	na	na	9.55305	na	na	na
GSBRNA2T00005808001	BnaA09g06740D	AT5G64180.1, AT5G64180.2	na	0.140008	0.829132	1.11198	-0.924152	na	na	na	1.06416	0.689124	0.282845	na	na	na
GSBRNA2T00134681001	BnaC09g06260D	AT5G64180.1, AT5G64180.2	0.418858	0.280578	0.940457	1.52375	na	na	na	na	na	0.65988	0.583297	-0.13828	na	na
GSBRNA2T00141727001	BnaC03g49990D	AT5G64180.1, AT5G64180.2	0.644497	na	na	0.513825	na	-0.323312	-0.780926	na	na	na	1.29475	-0.967809	-0.457614	na
GSBRNA2T00077299001	BnaA06g23300D	AT5G64150.1	na	1.4253	1.42205	1.16042	-0.129946	na	na	na	1.55525	na	na	na	-0.00325543	-0.261631
GSBRNA2T00141723001	BnaC03g50020D	AT5G64150.1	0.0527794	1.00276	0.452357	0.139103	na	na	na	na	0.949976	na	na	na	-0.550399	-0.313254
GSBRNA2T00047515001	BnaA02g34080D	AT5G64130.1	0.0468529	0.471318	2.04228	2.07753	na	na	na	na	0.424465	1.57096	0.0352482	na	na	na
GSBRNA2T00068641001	BnaC02g42940D	AT5G64130.1	0.277365	0.0918211	0.826116	1.37741	na	na	na	na	na	0.734295	0.551294	-0.185544	na	na
GSBRNA2T00077297001	BnaA06g23280D	AT5G64130.1	0.491019	0.703879	2.59561	2.75428	na	na	na	na	0.212859	1.89173	0.158668	na	na	na
GSBRNA2T00134678001	BnaC09g06230D	AT5G64130.1	0.591191	0.0830459	0.643972	1.55029	na	na	na	na	na	0.560926	0.906314	-0.508145	na	na
GSBRNA2T00141721001	BnaC03g50040D	AT5G64130.1	0.27386	0.408343	1.26019	1.4232	na	na	na	na	0.134484	0.851847	0.163015	na	na	na
GSBRNA2T00047517001	BnaA02g34070D	AT5G64120.1	9.73213	11.2437	16.1865	16.5883	na	na	na	na	1.51156	4.94278	0.40178	na	na	na
GSBRNA2T00054421001	BnaCnng51060D	AT5G64120.1	1.40561	3.75941	5.34519	5.31477	na	na	na	na	2.3538	1.58578	na	na	na	-0.0304168
GSBRNA2T00068642001	BnaC02g42930D	AT5G64120.1	na	13.5664	15.6402	14.7712	na	na	na	na	13.5664	2.07385	na	na	na	-0.868985
GSBRNA2T00047520001	BnaA02g34060D	AT5G64100.1	na	15.8874	20.4826	19.7655	na	na	na	na	15.8874	4.59524	na	na	na	-0.717112
GSBRNA2T00068647001	BnaC02g42920D	AT5G64100.1	na	16.7653	20.911	21.6593	na	na	na	na	16.7653	4.14571	0.748353	na	na	na
GSBRNA2T00141714001	BnaC03g50090D	AT5G64100.1	na	na	na	16.149	na	na	na	na	na	na	16.149	na	na	na
GSBRNA2T00134677001	BnaC09g06220D	AT5G64090.1	na	1.63126	1.41778	1.37543	-0.0128351	na	na	na	1.64409	na	na	na	-0.213475	-0.042351
GSBRNA2T00077286001	BnaA06g23210D	AT5G64060.1	10.8869	12.1866	11.8622	11.0854	na	na	na	na	1.29969	na	na	na	-0.324393	-0.776735
GSBRNA2T00141706001	BnaC03g50150D	AT5G64060.1	0.533743	1.68304	1.73798	0.97019	na	na	na	na	1.1493	0.0549416	na	na	na	-0.767795
GSBRNA2T00141694001	BnaC03g50210D	AT5G64040.1	na	na	14.1369	17.8995	na	na	na	na	na	14.1369	3.7626	na	na	na
GSBRNA2T00047524001	BnaA02g34020D	AT5G64030.1	na	0.542382	1.23843	0.931112	-0.0270847	na	na	na	0.569467	0.696047	na	na	na	-0.307318
GSBRNA2T00077283001	BnaA06g23180D	AT5G64030.1	na	7.89451	11.0262	11.1272	na	na	na	na	7.89451	3.13172	0.101013	na	na	na
GSBRNA2T00047526001	BnaA02g34010D	AT5G64020.1	10.9317	13.2786	13.592	13.7581	na	na	na	na	2.34689	0.313413	0.166073	na	na	na
GSBRNA2T00077282001	BnaA06g23170D	AT5G64020.1	0.0560836	2.12248	2.60085	1.77598	na	na	na	na	2.06639	0.478369	na	na	na	-0.824861
GSBRNA2T00141692001	BnaC03g50230D	AT5G64020.1	0.599025	2.652	4.49691	3.90828	na	na	na	na	2.05298	1.84491	na	na	na	-0.588635
GSBRNA2T00141688001	BnaC03g50270D	AT5G63990.1	na	2.61524	5.41443	4.55099	-0.561546	na	na	na	3.17679	2.79919	na	na	na	-0.863436
GSBRNA2T00005816001	BnaA09g06680D	AT5G63980.1	0.397874	1.54165	3.17093	3.09496	na	na	na	na	1.14378	1.62928	na	na	na	-0.0759679
GSBRNA2T00077276001	BnaA06g23120D	AT5G63980.1	na	1.32683	1.76715	1.20016	-0.214629	na	na	na	1.54146	0.440324	na	na	na	-0.566995
GSBRNA2T00134675001	BnaC09g06200D	AT5G63980.1	na	1.38192	3.12532	3.29959	-0.0143846	na	na	na	1.39631	1.7434	0.174263	na	na	na
GSBRNA2T00047531001	BnaA02g33980D	AT5G63970.1, AT5G63970.2	0.0103008	na	0.0770657	1.1344	na	-0.140768	na	na	na	0.217833	1.05733	-0.151068	na	na
GSBRNA2T00068658001	BnaC02g42830D	AT5G63970.1, AT5G63970.2	0.423276	na	0.472732	1.55501	na	-0.0145127	na	na	na	0.487244	1.08228	-0.437789	na	na
GSBRNA2T00077275001	BnaA06g23110D	AT5G63970.1, AT5G63970.2	1.23881	1.32198	1.90523	3.94572	na	na	na	na	0.0831711	0.583247	2.04049	na	na	na
GSBRNA2T00141686001	BnaC03g50290D	AT5G63970.1, AT5G63970.2	1.49832	3.37629	2.4272	3.84609	na	na	na	na	1.87798	na	1.41889	na	-0.949092	na
GSBRNA2T00077274001	BnaA06g23100D	AT5G63960.1, AT5G63960.2	0.293189	0.559276	1.46732	0.808426	na	na	na	na	0.266087	0.908048	na	na	na	-0.658897
GSBRNA2T00077271001	BnaA06g23080D	AT5G63950.1, AT5G63950.2	0.232306	0.709536	3.98865	4.21824	na	na	na	na	0.47723	3.27911	0.229596	na	na	na
GSBRNA2T00141684001	BnaC03g50310D	AT5G63950.1, AT5G63950.2	0.681386	1.39008	3.79271	3.8347	na	na	na	na	0.708698	2.40262	0.0419943	na	na	na
GSBRNA2T00068659001	BnaC02g42820D	AT5G63940.1	na	na	0.639748	1.43644	-0.15789	-0.330177	na	na	na	0.969925	0.796688	-0.172287	na	na
GSBRNA2T00064183001	BnaA02g20100D	AT5G63930.1, AT5G63930.2	0.204489	2.09672	1.1002	2.07001	na	na	na	na	1.89223	na	0.969806	na	-0.996516	na
GSBRNA2T00047533001	BnaA02g33960D	AT5G63920.1	0.350152	0.390435	4.15248	3.8985	na	na	na	na	0.0402829	3.76204	na	na	na	-0.253975
GSBRNA2T00141674001	BnaC03g50390D	AT5G63910.1	0.0652888	0.0424817	na	1.02321	na	na	-0.149708	na	na	na	1.17291	-0.0228071	-0.19219	na
GSBRNA2T00028069001	BnaA09g52410D	AT5G63905.1, AT5G63905.2	0.841367	0.82502	0.935895	1.77021	na	na	na	na	na	0.110874	0.834313	-0.0163473	na	na
GSBRNA2T00077265001	BnaA06g23030D	AT5G63890.1, AT5G63890.2	0.448106	0.424001	3.07008	3.87127	na	na	na	na	na	2.64608	0.80119	-0.0241054	na	na
GSBRNA2T00134667001	BnaC09g06150D	AT5G63890.1, AT5G63890.2	na	0.588573	2.9142	2.89231	-0.290858	na	na	na	0.879432	2.32563	na	na	na	-0.0218961
GSBRNA2T00141668001	BnaC03g50430D	AT5G63890.1, AT5G63890.2	0.0255314	0.655483	1.66252	1.87437	na	na	na	na	0.629951	1.00703	0.211851	na	na	na
GSBRNA2T00077259001	BnaA06g22980D	AT5G63860.1	0.122117	0.321045	1.00219	1.68663	na	na	na	na	0.198928	0.681146	0.68444	na	na	na
GSBRNA2T00141658001	BnaC03g50490D	AT5G63860.1	na	na	1.90699	2.82482	-0.334727	-0.498315	na	na	na	2.4053	0.917834	-0.163588	na	na
GSBRNA2T00077257001	BnaA06g22960D	AT5G63840.1, AT5G63840.2	0.0720065	1.15207	1.84371	1.44052	na	na	na	na	1.08006	0.691645	na	na	na	-0.403195
GSBRNA2T00141656001	BnaC03g50510D	AT5G63840.1, AT5G63840.2	na	1.4741	2.0004	1.50286	-0.205452	na	na	na	1.67955	0.526306	na	na	na	-0.49754
GSBRNA2T00078760001	BnaA08g13290D	AT5G63820.1	na	na	na	10.0699	na	na	na	na	na	na	10.0699	na	na	na
GSBRNA2T00130245001	BnaC01g08510D	AT5G63820.1	na	1.0703	1.51075	1.49687	-0.235821	na	na	na	1.30612	0.440447	na	na	na	-0.013875
GSBRNA2T00077254001	BnaA06g22930D	AT5G63810.1	0.393629	2.09574	5.55942	4.63654	na	na	na	na	1.70211	3.46368	na	na	na	-0.922881
GSBRNA2T00141653001	BnaC03g50540D	AT5G63810.1	0.408787	1.52962	5.08848	4.35112	na	na	na	na	1.12083	3.55886	na	na	na	-0.737364
GSBRNA2T00047540001	BnaA02g33920D	AT5G63800.1	na	8.17732	12.1918	14.7502	na	na	na	na	8.17732	4.01449	2.55835	na	na	na
GSBRNA2T00068669001	BnaC02g42730D	AT5G63800.1	na	na	12.9827	15.881	na	na	na	na	na	12.9827	2.89828	na	na	na
GSBRNA2T00141652001	BnaC03g50550D	AT5G63800.1	na	na	16.6337	16.0109	na	na	na	na	na	16.6337	na	na	na	-0.622841
GSBRNA2T00073164001	BnaA06g22900D	AT5G63790.1, AT5G63790.2	0.428734	0.542878	0.700783	2.8426	na	na	na	na	0.114144	0.157905	2.14182	na	na	na
GSBRNA2T00141649001	BnaC03g50570D	AT5G63790.1, AT5G63790.2	0.554077	na	na	2.1873	na	-0.209055	-0.712771	na	na	na	2.90007	-0.763132	-0.503716	na
GSBRNA2T00141648001	BnaC03g50580D	AT5G63780.1, AT5G63780.2	0.0876383	1.33154	1.56699	1.77262	na	na	na	na	1.24391	0.235445	0.205627	na	na	na
GSBRNA2T00068674001	BnaC02g42690D	AT5G63770.1, AT5G63770.2	na	0.573567	1.37371	1.00465	-0.0564585	na	na	na	0.630025	0.800147	na	na	na	-0.369065
GSBRNA2T00073160001	BnaA06g22860D	AT5G63750.1, AT5G63760.1, AT5G63760.2, AT5G63760.3, AT5G63760.4	na	na	na	8.67458	na	na	na	na	na	na	8.67458	na	na	na
GSBRNA2T00073157001	BnaA06g22840D	AT5G63710.1, AT5G63710.2, AT5G63710.3, AT5G63710.4	na	na	11.9744	14.2951	na	na	na	na	na	11.9744	2.3207	na	na	na
GSBRNA2T00141642001	BnaC03g50640D	AT5G63710.1, AT5G63710.2, AT5G63710.3, AT5G63710.4	na	na	12.4942	14.5312	na	na	na	na	na	12.4942	2.03705	na	na	na
GSBRNA2T00134658001	BnaC09g06070D	AT5G63700.1, AT5G63700.2	0.705149	na	na	0.992848	na	-0.105818	-0.182481	na	na	na	1.17533	-0.810967	-0.076663	na
GSBRNA2T00073153001	BnaA06g22800D	AT5G63650.1	na	11.6454	17.3087	18.1927	na	na	na	na	11.6454	5.66325	0.884066	na	na	na
GSBRNA2T00141636001	BnaC03g50700D	AT5G63650.1	na	13.2778	17.4892	18.3966	na	na	na	na	13.2778	4.21146	0.907415	na	na	na
GSBRNA2T00073152001	BnaA06g22790D	AT5G63640.1, AT5G63640.2	na	0.940201	0.822891	1.17261	-0.0541923	na	na	na	0.994393	na	0.349723	na	-0.11731	na
GSBRNA2T00141635001	BnaC03g50710D	AT5G63640.1, AT5G63640.2	0.024097	1.03922	1.49667	1.49613	na	na	na	na	1.01512	0.457449	na	na	na	-0.000538844
GSBRNA2T00141634001	BnaC03g50720D	AT5G63630.2	0.0468781	1.17511	0.938751	0.156387	na	na	na	na	1.12823	na	na	na	-0.236357	-0.782364
GSBRNA2T00134650001	BnaC09g06000D	AT5G63610.1	na	1.09529	0.391912	0.154486	-0.0822967	na	na	na	1.17759	na	na	na	-0.703382	-0.237426
GSBRNA2T00073143001	BnaA06g22750D	AT5G63590.1	na	na	16.6675	18.5472	na	na	na	na	na	16.6675	1.87969	na	na	na
GSBRNA2T00141632001	BnaC03g50740D	AT5G63590.1	na	na	11.3544	15.6568	na	na	na	na	na	11.3544	4.30239	na	na	na
GSBRNA2T00073141001	BnaA06g22730D	AT5G63580.1, AT5G63580.2	na	na	na	15.5779	na	na	na	na	na	na	15.5779	na	na	na
GSBRNA2T00037719001	BnaC03g74670D	AT5G63560.1	na	na	na	11.9784	na	na	na	na	na	na	11.9784	na	na	na
GSBRNA2T00073139001	BnaA06g22710D	AT5G63560.1	na	na	na	12.5558	na	na	na	na	na	na	12.5558	na	na	na
GSBRNA2T00094582001	BnaA09g06650D	AT5G63540.1, AT5G63540.2	na	na	13.2278	13.4838	na	na	na	na	na	13.2278	0.255947	na	na	na
GSBRNA2T00047557001	BnaA02g33770D	AT5G63530.1, AT5G63530.2	0.855837	2.23311	3.57028	3.23973	na	na	na	na	1.37727	1.33717	na	na	na	-0.330552
GSBRNA2T00068689001	BnaC02g42560D	AT5G63530.1, AT5G63530.2	0.504375	1.45638	2.24006	1.89393	na	na	na	na	0.952003	0.783683	na	na	na	-0.346134
GSBRNA2T00047558001	BnaA02g33760D	AT5G63520.1	na	1.14448	0.655324	0.588112	-0.0416976	na	na	na	1.18618	na	na	na	-0.489156	-0.0672114
GSBRNA2T00125358001	BnaA06g16390D	AT5G63500.1	na	na	11.872	11.8809	na	na	na	na	na	11.872	0.0088906	na	na	na
GSBRNA2T00047563001	BnaA02g33710D	AT5G63490.1, AT5G63490.2	0.344762	1.21858	1.85495	2.95463	na	na	na	na	0.873821	0.636365	1.09969	na	na	na
GSBRNA2T00068695001	BnaC02g42530D	AT5G63490.1, AT5G63490.2	na	1.04506	2.00178	3.21281	-0.0090833	na	na	na	1.05415	0.95672	1.21102	na	na	na
GSBRNA2T00052348001	BnaCnng50090D	AT5G63480.1, AT5G63480.2	1.25694	1.85272	1.82773	1.37066	na	na	na	na	0.595784	na	na	na	-0.0249884	-0.457072
GSBRNA2T00055534001	BnaAnng22700D	AT5G63470.1, AT5G63470.2	0.0477795	1.62537	2.46732	3.08652	na	na	na	na	1.57759	0.841942	0.619202	na	na	na
GSBRNA2T00141624001	BnaC03g50810D	AT5G63470.1, AT5G63470.2	0.131314	1.56031	2.36668	2.95185	na	na	na	na	1.42899	0.806369	0.585178	na	na	na
GSBRNA2T00013851001	BnaA06g38770D	AT5G63450.1, AT5G63450.2	na	na	10.178	12.4958	na	na	na	na	na	10.178	2.31776	na	na	na
GSBRNA2T00088942001	BnaCnng15860D	AT5G63450.1, AT5G63450.2	na	9.90454	12.552	14.088	na	na	na	na	9.90454	2.64749	1.53599	na	na	na
GSBRNA2T00094591001	BnaA09g06580D	AT5G63450.1, AT5G63450.2	na	na	10.436	14.0868	na	na	na	na	na	10.436	3.6508	na	na	na
GSBRNA2T00141601001	BnaC03g50910D	AT5G63450.1, AT5G63450.2	na	12.1514	14.6001	14.6232	na	na	na	na	12.1514	2.44866	0.0231203	na	na	na
GSBRNA2T00141599001	BnaC03g50920D	AT5G63440.1, AT5G63440.2, AT5G63440.3	na	0.343908	1.45595	0.999824	-0.0110853	na	na	na	0.354993	1.11204	na	na	na	-0.456121
GSBRNA2T00073135001	BnaA06g22690D	AT5G63420.1	na	0.632905	2.1503	1.61305	-0.0341383	na	na	na	0.667044	1.51739	na	na	na	-0.537248
GSBRNA2T00141598001	BnaC03g50930D	AT5G63420.1	0.0994771	0.843604	2.69945	2.26976	na	na	na	na	0.744127	1.85585	na	na	na	-0.42969
GSBRNA2T00073134001	BnaA06g22680D	AT5G63400.1	na	0.794943	2.35395	1.9004	-0.178807	na	na	na	0.97375	1.55901	na	na	na	-0.453551
GSBRNA2T00088937001	BnaCnng15820D	AT5G63400.1	na	1.04152	2.32663	1.55371	-0.404335	na	na	na	1.44586	1.28511	na	na	na	-0.772919
GSBRNA2T00094594001	BnaA09g06550D	AT5G63400.1	na	0.993661	1.65346	0.770452	-0.0941174	na	na	na	1.08778	0.659799	na	na	na	-0.883008
GSBRNA2T00141597001	BnaC03g50940D	AT5G63400.1	0.216487	1.05135	2.73247	1.93794	na	na	na	na	0.834862	1.68112	na	na	na	-0.794528
GSBRNA2T00016536001	BnaAnng37600D	AT5G63380.1	na	na	0.539164	1.61854	-0.527223	-0.266575	na	na	0.260648	0.805739	1.07938	na	na	na
GSBRNA2T00082642001	BnaC02g42520D	AT5G63380.1	0.105104	1.6259	1.47565	2.32965	na	na	na	na	1.52079	na	0.854006	na	-0.15025	na
GSBRNA2T00020225001	BnaC03g75260D	AT5G63370.1, AT5G63370.10, AT5G63370.2, AT5G63370.3, AT5G63370.4, AT5G63370.5, AT5G63370.6, AT5G63370.7, AT5G63370.8, AT5G63370.9	0.00551688	1.00797	0.0153068	0.218363	na	na	na	na	1.00246	na	0.203057	na	-0.992666	na
GSBRNA2T00082647001	BnaC02g42480D	AT5G63350.1	na	na	10.2438	12.3447	na	na	na	na	na	10.2438	2.10096	na	na	na
GSBRNA2T00141567001	BnaC03g51050D	AT5G63310.1	na	na	1.99845	2.96911	-0.309546	-0.728447	na	na	na	2.7269	0.970658	-0.418901	na	na
GSBRNA2T00088933001	BnaCnng15780D	AT5G63290.1	na	1.16662	1.84901	1.61986	-0.172536	na	na	na	1.33916	0.682394	na	na	na	-0.229158
GSBRNA2T00094597001	BnaA09g06520D	AT5G63290.1	0.0864343	1.36299	1.60748	1.85029	na	na	na	na	1.27656	0.244484	0.242815	na	na	na
GSBRNA2T00046102001	BnaA02g33680D	AT5G63280.1	0.143702	1.82609	2.31578	1.67834	na	na	na	na	1.68238	0.489694	na	na	na	-0.637441
GSBRNA2T00082651001	BnaC02g42440D	AT5G63280.1	na	1.2871	2.14118	1.82248	-0.17192	na	na	na	1.45902	0.85408	na	na	na	-0.318702
GSBRNA2T00073127001	BnaA06g22650D	AT5G63270.1	na	13.2761	16.4886	15.7831	na	na	na	na	13.2761	3.21253	na	na	na	-0.705471
GSBRNA2T00141566001	BnaC03g51060D	AT5G63270.1	10.5924	12.7207	15.4531	15.3905	na	na	na	na	2.12832	2.73234	na	na	na	-0.0626249
GSBRNA2T00073126001	BnaA06g22640D	AT5G63260.1, AT5G63260.2	na	1.27989	1.24417	0.698492	-0.190986	na	na	na	1.47088	na	na	na	-0.035717	-0.545682
GSBRNA2T00141565001	BnaC03g51070D	AT5G63260.1, AT5G63260.2	0.0367119	1.03524	0.843536	0.84166	na	na	na	na	0.998529	na	na	na	-0.191705	-0.00187617
GSBRNA2T00046944001	BnaC03g74870D	AT5G63220.1, AT5G63220.2, AT5G63220.3	0.00916933	0.511689	0.132407	1.03969	na	na	na	na	0.50252	na	0.907281	na	-0.379282	na
GSBRNA2T00088931001	BnaCnng15760D	AT5G63220.1, AT5G63220.2, AT5G63220.3	0.183083	2.22386	2.90901	2.12014	na	na	na	na	2.04077	0.685152	na	na	na	-0.788868
GSBRNA2T00073119001	BnaA06g22590D	AT5G63180.1	10.163	10.0386	11.2472	16.5957	na	na	na	na	na	1.20857	5.34849	-0.124339	na	na
GSBRNA2T00088929001	BnaCnng15740D	AT5G63180.1	na	na	na	14.7257	na	na	na	na	na	na	14.7257	na	na	na
GSBRNA2T00094600001	BnaA09g06500D	AT5G63180.1	na	na	na	14.9505	na	na	na	na	na	na	14.9505	na	na	na
GSBRNA2T00046095001	BnaA02g33650D	AT5G63160.1	na	na	na	9.86388	na	na	na	na	na	na	9.86388	na	na	na
GSBRNA2T00082655001	BnaC02g42410D	AT5G63160.1	na	8.85303	9.8885	13.1585	na	na	na	na	8.85303	1.03547	3.26998	na	na	na
GSBRNA2T00016383001	BnaA06g20890D	AT5G63150.1	na	0.896431	0.169625	na	-0.579914	na	na	-0.0861355	1.47635	na	na	na	-0.726806	-0.255761
GSBRNA2T00068123001	BnaCnng09420D	AT5G63150.1	0.567991	2.2093	3.55199	2.93134	na	na	na	na	1.64131	1.34269	na	na	na	-0.620654
GSBRNA2T00088980001	BnaA06g16660D	AT5G63150.1	na	1.36294	3.19983	2.23992	-0.369693	na	na	na	1.73263	1.83689	na	na	na	-0.959903
GSBRNA2T00129120001	BnaC03g53190D	AT5G63150.1	na	1.0948	0.364789	na	-0.631299	na	na	-0.588178	1.7261	na	na	na	-0.730012	-0.952967
GSBRNA2T00088928001	BnaCnng15730D	AT5G63140.1	na	1.2285	0.836584	1.09787	-0.368344	na	na	na	1.59684	na	0.261283	na	-0.391915	na
GSBRNA2T00094601001	BnaA09g06490D	AT5G63140.1	na	2.16916	1.61352	1.36882	-0.100696	na	na	na	2.26986	na	na	na	-0.555645	-0.244699
GSBRNA2T00141556001	BnaC03g51110D	AT5G63135.1	0.991847	1.85656	3.41102	3.22782	na	na	na	na	0.86471	1.55446	na	na	na	-0.183202
GSBRNA2T00027679001	BnaAnng40670D	AT5G63130.1, AT5G63130.2	0.117248	1.0224	0.96568	1.60172	na	na	na	na	0.905147	na	0.636041	na	-0.056716	na
GSBRNA2T00088926001	BnaCnng15710D	AT5G63130.1, AT5G63130.2	0.587703	1.5513	2.66068	2.05698	na	na	na	na	0.963592	1.10939	na	na	na	-0.603703
GSBRNA2T00088925001	BnaCnng15700D	AT5G63120.2, AT5G63120.3, AT5G63120.4, AT5G63120.5	0.382816	0.441744	1.21466	0.533314	na	na	na	na	0.0589284	0.772918	na	na	na	-0.681348
GSBRNA2T00094604001	BnaA09g06470D	AT5G63120.2, AT5G63120.3, AT5G63120.4, AT5G63120.5	0.293307	1.20884	1.97666	1.18711	na	na	na	na	0.915536	0.767822	na	na	na	-0.789556
GSBRNA2T00080436001	BnaCnng60770D	AT5G63090.1, AT5G63090.2, AT5G63090.3, AT5G63090.4	na	na	na	10.2096	na	na	na	na	na	na	10.2096	na	na	na
GSBRNA2T00094610001	BnaA09g06420D	AT5G63080.1	0.440271	1.12646	2.34581	2.26249	na	na	na	na	0.686185	1.21935	na	na	na	-0.0833132
GSBRNA2T00094617001	BnaA09g06370D	AT5G63063.1, AT5G63085.1	na	na	12.0342	12.6955	na	na	na	na	na	12.0342	0.661205	na	na	na
GSBRNA2T00094618001	BnaA09g06360D	AT5G63060.1	na	11.1857	13.2559	12.7919	na	na	na	na	11.1857	2.07028	na	na	na	-0.464037
GSBRNA2T00146234001	BnaC09g05920D	AT5G63040.1, AT5G63040.2	na	0.125877	1.32557	1.66834	-0.0899889	na	na	na	0.215866	1.19969	0.342779	na	na	na
GSBRNA2T00109941001	BnaA06g22490D	AT5G63030.1	0.322417	1.10546	0.324945	0.610737	na	na	na	na	0.783048	na	0.285792	na	-0.78052	na
GSBRNA2T00109940001	BnaA06g22480D	AT5G63010.1	1.13305	1.83341	1.70958	0.907062	na	na	na	na	0.700352	na	na	na	-0.123827	-0.802518
GSBRNA2T00141537001	BnaC03g51240D	AT5G63010.1	na	0.783909	1.05504	1.02265	-0.282374	na	na	na	1.06628	0.271129	na	na	na	-0.0323897
GSBRNA2T00141536001	BnaC03g51250D	AT5G63000.1	0.205628	0.677706	1.85305	1.23235	na	na	na	na	0.472078	1.17535	na	na	na	-0.620702
GSBRNA2T00094623001	BnaA09g06310D	AT5G62990.1	0.767298	1.53699	1.7478	1.05352	na	na	na	na	0.769689	0.21081	na	na	na	-0.694275
GSBRNA2T00146231001	BnaC09g05890D	AT5G62990.1	0.651811	1.18349	1.28569	1.05844	na	na	na	na	0.531682	0.102196	na	na	na	-0.227246
GSBRNA2T00146224001	BnaC09g05870D	AT5G62960.1	na	10.501	13.5988	13.6687	na	na	na	na	10.501	3.09785	0.0698299	na	na	na
GSBRNA2T00094627001	BnaA09g06280D	AT5G62940.1	1.32094	4.73985	4.14955	4.08084	na	na	na	na	3.41891	na	na	na	-0.590298	-0.0687159
GSBRNA2T00141516001	BnaC03g51310D	AT5G62940.1	na	3.75075	2.84819	3.54308	-0.175517	na	na	na	3.92627	na	0.694891	na	-0.90256	na
GSBRNA2T00146222001	BnaC09g05850D	AT5G62940.1	0.306293	3.41953	2.68652	4.2483	na	na	na	na	3.11324	na	1.56178	na	-0.733014	na
GSBRNA2T00109926001	BnaA06g22400D	AT5G62930.1	0.0728596	1.11754	1.99391	2.21988	na	na	na	na	1.04468	0.876372	0.225971	na	na	na
GSBRNA2T00141515001	BnaC03g51320D	AT5G62930.1	0.107383	1.65055	2.67899	2.88926	na	na	na	na	1.54317	1.02844	0.210267	na	na	na
GSBRNA2T00141512001	BnaC03g51340D	AT5G62920.1	na	2.67045	5.75246	5.30763	-0.847096	na	na	na	3.51755	3.08201	na	na	na	-0.444826
GSBRNA2T00109920001	BnaA06g22350D	AT5G62900.1	na	na	na	13.9967	na	na	na	na	na	na	13.9967	na	na	na
GSBRNA2T00141509001	BnaC03g51360D	AT5G62900.1	na	na	na	12.8701	na	na	na	na	na	na	12.8701	na	na	na
GSBRNA2T00082665001	BnaC02g42340D	AT5G62880.1	1.14095	3.01008	3.25592	3.0551	na	na	na	na	1.86914	0.245836	na	na	na	-0.200821
GSBRNA2T00109923001	BnaA06g22380D	AT5G62860.1	na	na	na	8.80629	na	na	na	na	na	na	8.80629	na	na	na
GSBRNA2T00109915001	BnaA06g22310D	AT5G62840.1	na	na	12.5754	14.6084	na	na	na	na	na	12.5754	2.03306	na	na	na
GSBRNA2T00141496001	BnaC03g51430D	AT5G62840.1	na	na	1.66127	3.23438	-0.163478	-0.240328	na	na	na	1.9016	1.57312	-0.0768499	na	na
GSBRNA2T00046082001	BnaA02g33540D	AT5G62820.1	na	11.4554	12.4047	13.5211	na	na	na	na	11.4554	0.949329	1.11639	na	na	na
GSBRNA2T00082670001	BnaC02g42300D	AT5G62820.1	na	13.1845	12.7713	13.1854	na	na	na	na	13.1845	na	0.414154	na	-0.413187	na
GSBRNA2T00020045001	BnaC09g50930D	AT5G62790.1, AT5G62790.2	0.753609	1.40651	3.14814	4.14029	na	na	na	na	0.652905	1.74163	0.992145	na	na	na
GSBRNA2T00109912001	BnaA06g22280D	AT5G62790.1, AT5G62790.2	0.0523105	na	1.38182	1.96804	na	-0.280857	na	na	na	1.66268	0.586223	-0.333167	na	na
GSBRNA2T00141493001	BnaC03g51460D	AT5G62790.1, AT5G62790.2	na	na	1.81675	2.53495	-0.161292	-0.0860767	na	na	0.0752153	1.90283	0.718206	na	na	na
GSBRNA2T00141491001	BnaC03g51470D	AT5G62760.1, AT5G62760.3, AT5G62760.4	na	1.56781	0.61792	0.439752	-0.0154205	na	na	na	1.58323	na	na	na	-0.949889	-0.178169
GSBRNA2T00141474001	BnaC03g51520D	AT5G62730.1, AT5G62730.2	na	10.0089	10.9056	10.3962	na	na	na	na	10.0089	0.89667	na	na	na	-0.509356
GSBRNA2T00109904001	BnaA06g22230D	AT5G62720.1, AT5G62720.2	na	na	na	9.67179	na	na	na	na	na	na	9.67179	na	na	na
GSBRNA2T00141472001	BnaC03g51540D	AT5G62710.1, AT5G62710.2	3.46223	3.37539	8.26319	8.739	na	na	na	na	na	4.8878	0.475805	-0.0868326	na	na
GSBRNA2T00146216001	BnaC09g05820D	AT5G62710.1, AT5G62710.2	na	11.491	14.2457	14.4032	na	na	na	na	11.491	2.75464	0.157566	na	na	na
GSBRNA2T00141462001	BnaC03g51580D	AT5G62640.1, AT5G62640.2, AT5G62640.3	0.229944	1.00555	1.04151	0.482247	na	na	na	na	0.775609	0.0359561	na	na	na	-0.559262
GSBRNA2T00063058001	BnaA06g17040D	AT5G62620.1	na	11.5346	13.4016	14.5218	na	na	na	na	11.5346	1.86699	1.12024	na	na	na
GSBRNA2T00094642001	BnaA09g06160D	AT5G62610.1, AT5G62610.2	0.227756	0.057453	2.10035	1.96202	na	na	na	na	na	2.0429	na	-0.170303	na	-0.138329
GSBRNA2T00146197001	BnaC09g05700D	AT5G62610.1, AT5G62610.2	na	na	1.81556	1.86527	-0.094561	-0.229277	na	na	na	2.04483	0.0497159	-0.134716	na	na
GSBRNA2T00094643001	BnaA09g06150D	AT5G62600.1	0.0231562	1.21158	1.53532	0.905966	na	na	na	na	1.18842	0.323744	na	na	na	-0.629355
GSBRNA2T00146195001	BnaC09g05680D	AT5G62580.1, AT5G62580.2	na	3.15428	4.75647	5.48633	-0.368257	na	na	na	3.52254	1.60219	0.729863	na	na	na
GSBRNA2T00146192001	BnaC09g05660D	AT5G62560.1	na	1.18052	1.58517	0.955842	-0.316374	na	na	na	1.49689	0.404659	na	na	na	-0.629332
GSBRNA2T00033737001	BnaC03g74750D	AT5G62530.1	0.082964	0.720689	1.74125	1.4471	na	na	na	na	0.637725	1.02056	na	na	na	-0.294146
GSBRNA2T00109883001	BnaA06g22040D	AT5G62530.1	0.294191	1.16395	2.34103	2.33157	na	na	na	na	0.869762	1.17707	na	na	na	-0.00946019
GSBRNA2T00109871001	BnaA06g21920D	AT5G62480.1	na	0.381429	0.566415	2.22719	-0.069409	na	na	na	0.450838	0.184986	1.66078	na	na	na
GSBRNA2T00145678001	BnaC03g51650D	AT5G62480.1	0.610521	2.7588	3.13286	4.12419	na	na	na	na	2.14828	0.374067	0.991322	na	na	na
GSBRNA2T00084263001	BnaAnng29770D	AT5G62430.1	na	10.1047	10.0697	11.7468	na	na	na	na	10.1047	na	1.67706	na	-0.0349326	na
GSBRNA2T00022932001	BnaC03g74940D	AT5G62420.1	na	na	na	12.7386	na	na	na	na	na	na	12.7386	na	na	na
GSBRNA2T00046062001	BnaA02g33390D	AT5G62420.1	na	na	13.0319	13.9236	na	na	na	na	na	13.0319	0.891669	na	na	na
GSBRNA2T00066915001	BnaAnng25300D	AT5G62420.1	na	na	11.6687	13.1649	na	na	na	na	na	11.6687	1.4962	na	na	na
GSBRNA2T00109861001	BnaA06g21850D	AT5G62420.1	na	na	11.1953	12.17	na	na	na	na	na	11.1953	0.974699	na	na	na
GSBRNA2T00022936001	BnaC03g74970D	AT5G62390.1	0.252512	1.86157	2.80736	2.85318	na	na	na	na	1.60905	0.945792	0.045824	na	na	na
GSBRNA2T00131610001	BnaA01g11420D	AT5G62390.1	na	1.20111	2.29118	2.24714	-0.0155548	na	na	na	1.21667	1.09007	na	na	na	-0.0440384
GSBRNA2T00138186001	BnaC01g12880D	AT5G62390.1	0.086226	0.770089	1.65604	1.33759	na	na	na	na	0.683863	0.885948	na	na	na	-0.318452
GSBRNA2T00022937001	BnaC03g74980D	AT5G62380.1, AT5G62380.2	na	10.3456	12.5725	12.1772	na	na	na	na	10.3456	2.22689	na	na	na	-0.395301
GSBRNA2T00046056001	BnaA02g33380D	AT5G62380.1, AT5G62380.2	na	na	13.3193	13.052	na	na	na	na	na	13.3193	na	na	na	-0.267325
GSBRNA2T00109854001	BnaA06g21810D	AT5G62380.1, AT5G62380.2	na	na	na	10.6895	na	na	na	na	na	na	10.6895	na	na	na
GSBRNA2T00094657001	BnaA09g06030D	AT5G62360.1	na	13.3071	13.7492	12.9447	na	na	na	na	13.3071	0.442022	na	na	na	-0.804496
GSBRNA2T00145697001	BnaC03g51710D	AT5G62360.1	10.7411	11.5855	12.5263	13.381	na	na	na	na	0.844369	0.940826	0.854753	na	na	na
GSBRNA2T00146184001	BnaC09g05590D	AT5G62360.1	na	11.2961	13.7453	13.9328	na	na	na	na	11.2961	2.44926	0.187529	na	na	na
GSBRNA2T00046055001	BnaA02g33370D	AT5G62350.1	0.140555	3.52678	5.43669	4.89364	na	na	na	na	3.38622	1.90991	na	na	na	-0.543051
GSBRNA2T00109848001	BnaA06g21790D	AT5G62350.1	na	2.29113	3.75712	4.45548	-0.333841	na	na	na	2.62497	1.46599	0.698369	na	na	na
GSBRNA2T00145703001	BnaC03g51740D	AT5G62350.1	0.13314	1.06785	1.58927	1.84141	na	na	na	na	0.934712	0.521414	0.252147	na	na	na
GSBRNA2T00109846001	BnaA06g21780D	AT5G62320.1	na	na	9.88599	9.2498	na	na	na	na	na	9.88599	na	na	na	-0.636185
GSBRNA2T00145705001	BnaC03g51760D	AT5G62310.1	na	1.08849	4.20623	3.52567	-0.0777931	na	na	na	1.16629	3.11774	na	na	na	-0.680566
GSBRNA2T00145706001	BnaC03g51770D	AT5G62290.1, AT5G62290.2	na	0.250806	1.91515	1.74662	-0.174271	na	na	na	0.425076	1.66434	na	na	na	-0.168523
GSBRNA2T00092159001	BnaCnng65240D	AT5G62280.1	na	na	12.3088	15.3514	na	na	na	na	na	12.3088	3.04253	na	na	na
GSBRNA2T00093998001	BnaAnng32220D	AT5G62280.1	na	10.5556	14.9411	14.3715	na	na	na	na	10.5556	4.38545	na	na	na	-0.56954
GSBRNA2T00094658001	BnaA09g06020D	AT5G62280.1	na	na	15.968	17.0882	na	na	na	na	na	15.968	1.12028	na	na	na
GSBRNA2T00146179001	BnaC09g05560D	AT5G62260.1, AT5G62260.2, AT5G62260.3	na	9.83243	13.083	12.5263	na	na	na	na	9.83243	3.25055	na	na	na	-0.556702
GSBRNA2T00145717001	BnaC03g51870D	AT5G62170.1, AT5G62170.2, AT5G62170.3, AT5G62170.4	0.739551	0.0413081	4.03359	4.27918	na	na	na	na	na	3.99228	0.245593	-0.698243	na	na
GSBRNA2T00046033001	BnaA02g33200D	AT5G62150.1	na	11.1381	12.5214	15.0301	na	na	na	na	11.1381	1.38328	2.5087	na	na	na
GSBRNA2T00094674001	BnaA09g05880D	AT5G62150.1	na	na	10.7907	14.2178	na	na	na	na	na	10.7907	3.42715	na	na	na
GSBRNA2T00046025001	BnaA02g33140D	AT5G62100.1, AT5G62100.2	na	na	na	9.45018	na	na	na	na	na	na	9.45018	na	na	na
GSBRNA2T00046027001	BnaA02g33160D	AT5G62100.1, AT5G62100.2	na	na	11.9628	12.9701	na	na	na	na	na	11.9628	1.0073	na	na	na
GSBRNA2T00109806001	BnaA06g21540D	AT5G62070.1	1.38742	2.53375	4.1979	3.98373	na	na	na	na	1.14633	1.66415	na	na	na	-0.214175
GSBRNA2T00145733001	BnaC03g51980D	AT5G62070.1	2.39416	3.70565	4.14356	4.30039	na	na	na	na	1.31149	0.437905	0.15683	na	na	na
GSBRNA2T00109795001	BnaA06g21460D	AT5G62000.1, AT5G62000.2, AT5G62000.3, AT5G62000.4, AT5G62000.5	0.283761	1.24774	1.02219	1.16095	na	na	na	na	0.963983	na	0.138768	na	-0.225559	na
GSBRNA2T00145752001	BnaC03g52090D	AT5G62000.1, AT5G62000.2, AT5G62000.3, AT5G62000.4, AT5G62000.5	0.308799	1.82578	2.67095	2.64807	na	na	na	na	1.51699	0.845167	na	na	na	-0.0228855
GSBRNA2T00145758001	BnaC03g52120D	AT5G61990.1	0.125759	1.27944	1.17575	0.581071	na	na	na	na	1.15369	na	na	na	-0.103699	-0.594674
GSBRNA2T00046019001	BnaA02g33100D	AT5G61970.1	0.15449	1.04005	1.31214	0.728018	na	na	na	na	0.885555	0.272093	na	na	na	-0.58412
GSBRNA2T00109791001	BnaA06g21420D	AT5G61970.1	na	1.31863	1.73032	0.824602	-0.0711082	na	na	na	1.38974	0.411686	na	na	na	-0.905719
GSBRNA2T00145762001	BnaC03g52150D	AT5G61970.1	na	1.02701	1.13729	0.173985	-0.156732	na	na	na	1.18374	0.110286	na	na	na	-0.963307
GSBRNA2T00046018001	BnaA02g33090D	AT5G61960.1, AT5G61960.10, AT5G61960.11, AT5G61960.2, AT5G61960.3, AT5G61960.4, AT5G61960.5, AT5G61960.6, AT5G61960.7, AT5G61960.8, AT5G61960.9	na	1.96087	1.82476	1.91207	-0.11522	na	na	na	2.07609	na	0.0873107	na	-0.136114	na
GSBRNA2T00109787001	BnaA06g21390D	AT5G61960.1, AT5G61960.10, AT5G61960.11, AT5G61960.2, AT5G61960.3, AT5G61960.4, AT5G61960.5, AT5G61960.6, AT5G61960.7, AT5G61960.8, AT5G61960.9	0.150108	1.40898	2.23334	1.64895	na	na	na	na	1.25887	0.82436	na	na	na	-0.584384
GSBRNA2T00145765001	BnaC03g52170D	AT5G61960.1, AT5G61960.10, AT5G61960.11, AT5G61960.2, AT5G61960.3, AT5G61960.4, AT5G61960.5, AT5G61960.6, AT5G61960.7, AT5G61960.8, AT5G61960.9	0.019449	1.37887	2.06293	1.96421	na	na	na	na	1.35942	0.684056	na	na	na	-0.0987193
GSBRNA2T00094680001	BnaA09g05830D	AT5G61930.1, AT5G61930.2	0.493964	1.03872	0.428888	na	na	na	na	-0.0109318	0.544752	na	na	na	-0.609828	-0.43982
GSBRNA2T00008692001	BnaCnng24520D	AT5G61890.1	0.419961	1.50238	0.511212	0.110028	na	na	na	na	1.08242	na	na	na	-0.991171	-0.401184
GSBRNA2T00008695001	BnaCnng24540D	AT5G61865.1	1.06829	2.03483	3.03796	3.82393	na	na	na	na	0.966535	1.00314	0.785972	na	na	na
GSBRNA2T00033688001	BnaCnng78420D	AT5G61850.1, AT5G61850.2	na	na	9.93093	10.2084	na	na	na	na	na	9.93093	0.2775	na	na	na
GSBRNA2T00008697001	BnaCnng24560D	AT5G61840.1	0.448049	1.44286	2.7859	2.9182	na	na	na	na	0.994809	1.34304	0.132301	na	na	na
GSBRNA2T00109781001	BnaA06g21350D	AT5G61840.1	0.168794	1.12719	1.96777	1.94519	na	na	na	na	0.958394	0.84058	na	na	na	-0.0225804
GSBRNA2T00109779001	BnaA06g21330D	AT5G61820.1, AT5G61820.2	0.334714	0.933375	na	1.1227	na	na	-0.0148313	na	0.598661	na	1.13753	na	-0.948206	na
GSBRNA2T00145772001	BnaC03g52230D	AT5G61810.1	na	na	0.864344	1.49553	-0.282453	-0.0253263	na	na	0.257127	0.889671	0.63119	na	na	na
GSBRNA2T00145773001	BnaC03g52240D	AT5G61800.1	na	0.703492	1.81657	1.52375	-0.345395	na	na	na	1.04889	1.11308	na	na	na	-0.292825
GSBRNA2T00109776001	BnaA06g21300D	AT5G61790.1	0.505985	3.58182	5.66414	4.80064	na	na	na	na	3.07583	2.08232	na	na	na	-0.863498
GSBRNA2T00146160001	BnaC09g05400D	AT5G61770.1, AT5G61770.2, AT5G61770.3	0.836499	1.40754	1.30682	0.570025	na	na	na	na	0.571045	na	na	na	-0.100723	-0.736797
GSBRNA2T00094684001	BnaA09g05790D	AT5G61760.1, AT5G61760.2	0.295076	1.16866	2.22505	1.76912	na	na	na	na	0.873583	1.05639	na	na	na	-0.455929
GSBRNA2T00146159001	BnaC09g05390D	AT5G61760.1, AT5G61760.2	0.619937	0.574669	1.80082	1.732	na	na	na	na	na	1.22615	na	-0.0452676	na	-0.0688165
GSBRNA2T00094685001	BnaA09g05780D	AT5G61670.1, AT5G61670.2	na	1.48729	2.83496	3.96344	-0.522753	na	na	na	2.01004	1.34767	1.12848	na	na	na
GSBRNA2T00146158001	BnaC09g05380D	AT5G61670.1, AT5G61670.2	1.14251	1.33172	2.82805	3.84046	na	na	na	na	0.189208	1.49632	1.01241	na	na	na
GSBRNA2T00094688001	BnaA09g05760D	AT5G61660.1	na	na	na	13.7497	na	na	na	na	na	na	13.7497	na	na	na
GSBRNA2T00113516001	BnaA03g40430D	AT5G61650.1	na	na	11.4916	12.7355	na	na	na	na	na	11.4916	1.24395	na	na	na
GSBRNA2T00021516001	BnaC07g31360D	AT5G61610.1	na	na	na	9.24336	na	na	na	na	na	na	9.24336	na	na	na
GSBRNA2T00021520001	BnaC07g31330D	AT5G61580.1, AT5G61580.2	0.522874	0.713805	0.801369	1.61194	na	na	na	na	0.190931	0.0875637	0.810572	na	na	na
GSBRNA2T00113526001	BnaA03g40360D	AT5G61580.1, AT5G61580.2	0.230429	0.957943	1.31866	1.96254	na	na	na	na	0.727514	0.360713	0.643881	na	na	na
GSBRNA2T00113528001	BnaA03g40340D	AT5G61570.1, AT5G61570.2	0.369356	0.755593	2.54998	3.31074	na	na	na	na	0.386237	1.79438	0.760762	na	na	na
GSBRNA2T00075567001	BnaAnng06950D	AT5G61560.1, AT5G61560.2, AT5G61560.3, AT5G61560.4, AT5G61560.5	na	8.1579	8.71277	11.1655	na	na	na	na	8.1579	0.554865	2.45273	na	na	na
GSBRNA2T00077606001	BnaCnng60400D	AT5G61560.1, AT5G61560.2, AT5G61560.3, AT5G61560.4, AT5G61560.5	na	na	10.9339	11.9449	na	na	na	na	na	10.9339	1.01099	na	na	na
GSBRNA2T00075569001	BnaAnng06960D	AT5G61550.1, AT5G61550.2, AT5G61550.3, AT5G61550.4	2.89422	2.38116	4.323	3.85941	na	na	na	na	na	1.94184	na	-0.513055	na	-0.463587
GSBRNA2T00113531001	BnaA03g40320D	AT5G61550.1, AT5G61550.2, AT5G61550.3, AT5G61550.4	na	na	na	8.98496	na	na	na	na	na	na	8.98496	na	na	na
GSBRNA2T00021530001	BnaC07g31240D	AT5G61500.1	0.0460721	0.498506	0.91966	1.59097	na	na	na	na	0.452434	0.421154	0.671305	na	na	na
GSBRNA2T00113535001	BnaA03g40280D	AT5G61500.1	na	0.177946	0.6683	1.17516	-0.225122	na	na	na	0.403068	0.490354	0.506863	na	na	na
GSBRNA2T00021531001	BnaC07g31230D	AT5G61490.1	0.297715	2.10037	1.18921	1.01714	na	na	na	na	1.80265	na	na	na	-0.911162	-0.172063
GSBRNA2T00021533001	BnaC07g31220D	AT5G61480.1	na	1.56779	3.72988	4.15124	-0.856224	na	na	na	2.42402	2.16208	0.421366	na	na	na
GSBRNA2T00020290001	BnaC07g49920D	AT5G61440.1, AT5G61440.2	na	na	12.5019	13.3294	na	na	na	na	na	12.5019	0.827549	na	na	na
GSBRNA2T00133786001	BnaC07g27970D	AT5G61440.1, AT5G61440.2	na	na	10.5624	10.8513	na	na	na	na	na	10.5624	0.288879	na	na	na
GSBRNA2T00040913001	BnaCnng43220D	AT5G61420.1, AT5G61420.2	na	na	na	10.5524	na	na	na	na	na	na	10.5524	na	na	na
GSBRNA2T00113547001	BnaA03g40190D	AT5G61420.1, AT5G61420.2	na	na	8.60959	11.6956	na	na	na	na	na	8.60959	3.08605	na	na	na
GSBRNA2T00113548001	BnaA03g40180D	AT5G61412.1	na	na	na	11.2728	na	na	na	na	na	na	11.2728	na	na	na
GSBRNA2T00107090001	BnaC09g48610D	AT5G61410.1, AT5G61410.2	0.400762	0.135516	0.62514	1.91747	na	na	na	na	na	0.489624	1.29233	-0.265246	na	na
GSBRNA2T00113550001	BnaA03g40170D	AT5G61410.1, AT5G61410.2	0.205954	na	1.01151	3.11595	na	-0.576439	na	na	na	1.58795	2.10444	-0.782393	na	na
GSBRNA2T00136150001	BnaA10g23990D	AT5G61410.1, AT5G61410.2	0.107169	na	na	0.836432	na	-0.418241	-0.466418	na	na	na	1.30285	-0.52541	-0.0481773	na
GSBRNA2T00146145001	BnaC09g05270D	AT5G61400.1	0.109401	0.830016	1.12178	1.33355	na	na	na	na	0.720615	0.291762	0.211771	na	na	na
GSBRNA2T00081469001	BnaCnng61170D	AT5G61370.1	na	1.14278	0.485705	na	-0.0644184	na	na	-0.135449	1.2072	na	na	na	-0.657076	-0.621154
GSBRNA2T00113553001	BnaA03g40150D	AT5G61370.1	na	1.06288	0.913116	0.500432	-0.171189	na	na	na	1.23407	na	na	na	-0.149767	-0.412684
GSBRNA2T00146142001	BnaC09g05240D	AT5G61350.1	na	na	15.1018	14.8957	na	na	na	na	na	15.1018	na	na	na	-0.20601
GSBRNA2T00021542001	BnaC07g31180D	AT5G61340.1, AT5G61340.2	na	na	14.3889	15.3133	na	na	na	na	na	14.3889	0.924461	na	na	na
GSBRNA2T00113556001	BnaA03g40120D	AT5G61340.1, AT5G61340.2	8.71644	10.0579	13.5263	13.84	na	na	na	na	1.34147	3.46835	0.313699	na	na	na
GSBRNA2T00146140001	BnaC09g05230D	AT5G61340.1, AT5G61340.2	na	na	13.146	14.4235	na	na	na	na	na	13.146	1.27754	na	na	na
GSBRNA2T00021544001	BnaC07g31160D	AT5G61290.1	na	na	10.5895	16.6158	na	na	na	na	na	10.5895	6.02628	na	na	na
GSBRNA2T00021545001	BnaC07g31150D	AT5G61290.1	na	na	13.078	15.7104	na	na	na	na	na	13.078	2.63235	na	na	na
GSBRNA2T00113558001	BnaA03g40100D	AT5G61290.1	na	na	11.227	15.5486	na	na	na	na	na	11.227	4.32164	na	na	na
GSBRNA2T00113559001	BnaA03g40090D	AT5G61290.1	na	na	na	14.5447	na	na	na	na	na	na	14.5447	na	na	na
GSBRNA2T00021546001	BnaC07g31140D	AT5G61270.1, AT5G61270.2, AT5G61270.3	na	9.92693	12.1737	11.9265	na	na	na	na	9.92693	2.24677	na	na	na	-0.247165
GSBRNA2T00075561001	BnaAnng06890D	AT5G61260.1, AT5G61260.2, AT5G61260.3	1.07786	0.634837	1.46286	1.65248	na	na	na	na	na	0.828021	0.18962	-0.443021	na	na
GSBRNA2T00086544001	BnaC02g42140D	AT5G61260.1, AT5G61260.2, AT5G61260.3	na	0.556064	1.45767	1.93735	-0.50477	na	na	na	1.06083	0.901605	0.47968	na	na	na
GSBRNA2T00021549001	BnaC07g31110D	AT5G61240.1	0.233201	2.85874	3.85974	4.06544	na	na	na	na	2.62554	1.00101	0.205695	na	na	na
GSBRNA2T00113563001	BnaA03g40050D	AT5G61240.1	na	2.76001	2.99115	3.13228	-0.115784	na	na	na	2.87579	0.231142	0.141125	na	na	na
GSBRNA2T00021552001	BnaC07g31090D	AT5G61220.1, AT5G61220.2, AT5G61220.3	1.92041	1.70691	6.52835	5.91111	na	na	na	na	na	4.82145	na	-0.213503	na	-0.617243
GSBRNA2T00075559001	BnaAnng06870D	AT5G61220.1, AT5G61220.2, AT5G61220.3	0.386751	1.11735	1.58199	0.801462	na	na	na	na	0.730595	0.464649	na	na	na	-0.780533
GSBRNA2T00113566001	BnaA03g40030D	AT5G61220.1, AT5G61220.2, AT5G61220.3	na	1.08638	2.3653	1.37301	-0.876172	na	na	na	1.96255	1.27892	na	na	na	-0.992293
GSBRNA2T00021553001	BnaC07g31080D	AT5G61210.1, AT5G61210.2	0.361601	1.12631	0.534239	1.44149	na	na	na	na	0.764705	na	0.907252	na	-0.592067	na
GSBRNA2T00113567001	BnaA03g40020D	AT5G61210.1, AT5G61210.2	0.313069	0.921899	0.23116	1.53339	na	na	na	na	0.60883	na	1.30223	na	-0.690738	na
GSBRNA2T00021558001	BnaC07g31050D	AT5G61190.1, AT5G61190.10, AT5G61190.11, AT5G61190.2, AT5G61190.3, AT5G61190.4, AT5G61190.5, AT5G61190.6, AT5G61190.7, AT5G61190.8, AT5G61190.9	11.0042	12.1367	12.7125	12.8669	na	na	na	na	1.1325	0.575754	0.15442	na	na	na
GSBRNA2T00021561001	BnaC07g31020D	AT5G61130.1	na	9.4187	16.4805	15.9952	na	na	na	na	9.4187	7.06182	na	na	na	-0.485313
GSBRNA2T00075548001	BnaAnng06790D	AT5G61130.1	na	na	14.4951	15.5068	na	na	na	na	na	14.4951	1.01162	na	na	na
GSBRNA2T00113574001	BnaA03g39980D	AT5G61130.1	na	10.9725	17.4085	16.8619	na	na	na	na	10.9725	6.43598	na	na	na	-0.546544
GSBRNA2T00021562001	BnaC07g31010D	AT5G61120.1, AT5G61120.2, AT5G61120.3	na	1.33624	1.39157	1.47934	-0.257759	na	na	na	1.594	0.0553301	0.0877665	na	na	na
GSBRNA2T00113575001	BnaA03g39970D	AT5G61120.1, AT5G61120.2, AT5G61120.3	na	12.6689	12.785	12.5539	na	na	na	na	12.6689	0.116075	na	na	na	-0.231065
GSBRNA2T00021565001	BnaC07g30990D	AT5G61060.1, AT5G61060.2	0.144704	0.769981	1.64449	1.42279	na	na	na	na	0.625277	0.874507	na	na	na	-0.221701
GSBRNA2T00113578001	BnaA03g39940D	AT5G61060.1, AT5G61060.2	na	0.859134	1.83261	1.34675	-0.495975	na	na	na	1.35511	0.973477	na	na	na	-0.485866
GSBRNA2T00094709001	BnaA09g05580D	AT5G61050.1	0.913936	0.502527	1.85275	1.02283	na	na	na	na	na	1.35023	na	-0.411409	na	-0.829923
GSBRNA2T00113581001	BnaA03g39910D	AT5G61010.1, AT5G61010.2	0.088844	0.882467	na	1.11918	na	na	-0.076016	na	0.793623	na	1.19519	na	-0.958483	na
GSBRNA2T00094711001	BnaA09g05560D	AT5G61000.1	0.0808916	2.25867	6.18343	5.67838	na	na	na	na	2.17778	3.92476	na	na	na	-0.505049
GSBRNA2T00146122001	BnaC09g05110D	AT5G61000.1	na	12.7847	17.4791	17.1589	na	na	na	na	12.7847	4.69438	na	na	na	-0.32017
GSBRNA2T00021569001	BnaC07g30950D	AT5G60980.1, AT5G60980.2, AT5G60980.3, AT5G60980.4	na	0.596169	1.43265	0.830821	-0.078396	na	na	na	0.674565	0.836483	na	na	na	-0.601831
GSBRNA2T00025021001	BnaC07g49840D	AT5G60970.1	na	1.44326	1.81913	1.70981	-0.0847009	na	na	na	1.52796	0.375875	na	na	na	-0.109318
GSBRNA2T00113586001	BnaA03g39870D	AT5G60970.1	3.18949	5.55093	5.2439	5.12546	na	na	na	na	2.36144	na	na	na	-0.307027	-0.118443
GSBRNA2T00025017001	BnaC07g49830D	AT5G60950.1	0.604724	1.73863	1.89714	2.31301	na	na	na	na	1.1339	0.158512	0.415868	na	na	na
GSBRNA2T00113589001	BnaA03g39860D	AT5G60950.1	na	3.27088	3.76014	4.28593	-0.175042	na	na	na	3.44592	0.48926	0.525792	na	na	na
GSBRNA2T00025016001	BnaC07g49820D	AT5G60940.1	0.175372	0.593269	1.52445	0.595564	na	na	na	na	0.417897	0.931182	na	na	na	-0.928887
GSBRNA2T00025015001	BnaC07g49810D	AT5G60930.1, AT5G60930.2, AT5G60930.3	na	0.883894	6.29671	7.24017	-0.368613	na	na	na	1.25251	5.41282	0.943458	na	na	na
GSBRNA2T00075534001	BnaAnng06680D	AT5G60930.1, AT5G60930.2, AT5G60930.3	0.412565	na	3.42154	2.9421	na	-0.0570208	na	na	na	3.47856	na	-0.469586	na	-0.479443
GSBRNA2T00086513001	BnaC02g41890D	AT5G60930.1, AT5G60930.2, AT5G60930.3	0.553043	0.315696	1.10961	0.641159	na	na	na	na	na	0.793916	na	-0.237347	na	-0.468453
GSBRNA2T00025014001	BnaC07g49800D	AT5G60920.1	na	2.60762	5.13024	4.97964	-0.287071	na	na	na	2.89469	2.52262	na	na	na	-0.150603
GSBRNA2T00094716001	BnaA09g05510D	AT5G60920.1	0.432266	2.98643	3.06034	3.21891	na	na	na	na	2.55417	0.0739037	0.158569	na	na	na
GSBRNA2T00113592001	BnaA03g39830D	AT5G60920.1	0.602646	3.78319	6.28213	6.27937	na	na	na	na	3.18054	2.49894	na	na	na	-0.002758
GSBRNA2T00003882001	BnaCnng21280D	AT5G60900.1	na	na	na	9.101	na	na	na	na	na	na	9.101	na	na	na
GSBRNA2T00113597001	BnaA03g39800D	AT5G60900.1	na	na	na	12.3019	na	na	na	na	na	na	12.3019	na	na	na
GSBRNA2T00071741001	BnaC02g41860D	AT5G60890.1	0.16273	0.64694	2.27116	2.40098	na	na	na	na	0.484211	1.62422	0.129823	na	na	na
GSBRNA2T00075530001	BnaAnng06640D	AT5G60890.1	9.59794	11.0681	17.3972	17.9681	na	na	na	na	1.47013	6.32917	0.57083	na	na	na
GSBRNA2T00094719001	BnaA09g05480D	AT5G60890.1	na	14.44	17.2787	16.9285	na	na	na	na	14.44	2.83871	na	na	na	-0.350211
GSBRNA2T00113599001	BnaA03g39790D	AT5G60890.1	na	0.35173	2.74049	3.01002	-0.372591	na	na	na	0.724321	2.38876	0.269526	na	na	na
GSBRNA2T00094721001	BnaA09g05470D	AT5G60880.1, AT5G60880.2	na	na	12.5964	13.9361	na	na	na	na	na	12.5964	1.33972	na	na	na
GSBRNA2T00146116001	BnaC09g05050D	AT5G60880.1, AT5G60880.2	na	na	12.1661	12.7257	na	na	na	na	na	12.1661	0.559609	na	na	na
GSBRNA2T00075525001	BnaAnng06610D	AT5G60850.1	9.24904	8.63865	10.1644	14.9929	na	na	na	na	na	1.52579	4.82842	-0.610389	na	na
GSBRNA2T00113605001	BnaA03g39730D	AT5G60820.1	na	1.16351	0.497838	0.451689	-0.256764	na	na	na	1.42027	na	na	na	-0.665672	-0.0461486
GSBRNA2T00065373001	BnaC02g06710D	AT5G60790.1	na	1.17835	0.266482	na	-0.020879	na	na	-0.653691	1.19923	na	na	na	-0.91187	-0.920172
GSBRNA2T00143202001	BnaA02g03160D	AT5G60790.1	na	0.938533	0.127602	na	-0.093489	na	na	-0.829367	1.03202	na	na	na	-0.81093	-0.95697
GSBRNA2T00001422001	BnaA02g06120D	AT5G60750.1	na	1.25238	0.580107	0.488007	-0.441933	na	na	na	1.69432	na	na	na	-0.672275	-0.0921
GSBRNA2T00111573001	BnaA03g31820D	AT5G60750.1	na	1.08744	0.285063	0.294573	-0.161821	na	na	na	1.24926	na	0.00950922	na	-0.802378	na
GSBRNA2T00148825001	BnaA03g08810D	AT5G60720.1	na	11.4707	13.3681	14.4229	na	na	na	na	11.4707	1.89738	1.05486	na	na	na
GSBRNA2T00007632001	BnaC09g54360D	AT5G60710.1	0.478575	2.0377	2.12695	2.69167	na	na	na	na	1.55912	0.0892554	0.564714	na	na	na
GSBRNA2T00047824001	BnaA10g13540D	AT5G60710.1	0.122046	1.34694	1.12184	1.01749	na	na	na	na	1.22489	na	na	na	-0.225105	-0.104346
GSBRNA2T00007631001	BnaC09g54350D	AT5G60700.2	1.25576	1.80216	4.23389	4.20555	na	na	na	na	0.546399	2.43173	na	na	na	-0.0283413
GSBRNA2T00047826001	BnaA10g13530D	AT5G60700.2	8.56689	11.2407	14.5996	14.644	na	na	na	na	2.6738	3.35889	0.0443827	na	na	na
GSBRNA2T00001430001	BnaA02g06170D	AT5G60690.1	na	3.34789	3.2058	4.0451	-0.5635	na	na	na	3.91139	na	0.839303	na	-0.142092	na
GSBRNA2T00107329001	BnaA06g18550D	AT5G60690.1	1.52343	2.49786	5.07585	4.55323	na	na	na	na	0.974428	2.57799	na	na	na	-0.522626
GSBRNA2T00051114001	BnaCnng49210D	AT5G60680.1	0.952577	1.5165	2.98476	4.58044	na	na	na	na	0.563919	1.46827	1.59568	na	na	na
GSBRNA2T00001433001	BnaA02g06180D	AT5G60660.1	na	na	16.7677	18.4962	na	na	na	na	na	16.7677	1.72852	na	na	na
GSBRNA2T00011105001	BnaC09g53920D	AT5G60660.1	na	na	12.5414	12.5492	na	na	na	na	na	12.5414	0.00779337	na	na	na
GSBRNA2T00047835001	BnaA10g13480D	AT5G60660.1	na	na	15.3966	16.2888	na	na	na	na	na	15.3966	0.892204	na	na	na
GSBRNA2T00140975001	BnaC03g11160D	AT5G60660.1	na	na	16.6762	17.5981	na	na	na	na	na	16.6762	0.921905	na	na	na
GSBRNA2T00148824001	BnaA03g08820D	AT5G60660.1	na	na	16.8916	18.239	na	na	na	na	na	16.8916	1.34744	na	na	na
GSBRNA2T00011107001	BnaC09g53940D	AT5G60640.1, AT5G60640.2	0.0239075	0.644682	2.00525	1.56471	na	na	na	na	0.620774	1.36057	na	na	na	-0.44054
GSBRNA2T00047838001	BnaA10g13460D	AT5G60640.1, AT5G60640.2	0.0729207	0.224842	1.51217	1.20893	na	na	na	na	0.151921	1.28733	na	na	na	-0.303247
GSBRNA2T00140977001	BnaC03g11180D	AT5G60630.1	na	na	9.30961	9.18341	na	na	na	na	na	9.30961	na	na	na	-0.126201
GSBRNA2T00148821001	BnaA03g08840D	AT5G60630.1	na	na	9.68117	10.4039	na	na	na	na	na	9.68117	0.722771	na	na	na
GSBRNA2T00036900001	BnaA02g11000D	AT5G60610.1, AT5G60610.2	1.31127	0.909391	4.3786	3.39883	na	na	na	na	na	3.46921	na	-0.40188	na	-0.97977
GSBRNA2T00011113001	BnaC09g54000D	AT5G60600.1, AT5G60600.2, AT5G60600.3, AT5G60600.4, AT5G60600.5	na	0.427798	0.500774	1.63604	-0.0327147	na	na	na	0.460513	0.0729765	1.13526	na	na	na
GSBRNA2T00047845001	BnaA10g13400D	AT5G60600.1, AT5G60600.2, AT5G60600.3, AT5G60600.4, AT5G60600.5	na	0.181811	na	0.950076	-0.00235344	na	-0.0826498	na	0.184165	na	1.03273	na	-0.264461	na
GSBRNA2T00047848001	BnaA10g13370D	AT5G60570.1, AT5G60570.2, AT5G60570.3	0.317015	2.10423	2.07697	1.73537	na	na	na	na	1.78721	na	na	na	-0.0272631	-0.341599
GSBRNA2T00133073001	BnaC09g35860D	AT5G60570.1, AT5G60570.2, AT5G60570.3	na	2.67497	2.17229	1.9783	-0.0134995	na	na	na	2.68847	na	na	na	-0.502683	-0.193986
GSBRNA2T00047851001	BnaA10g13350D	AT5G60550.1	na	2.19422	1.54614	1.36692	-0.0750394	na	na	na	2.26926	na	na	na	-0.648081	-0.179224
GSBRNA2T00133074001	BnaC09g35850D	AT5G60550.1	na	0.562193	1.78069	1.62998	-0.183132	na	na	na	0.745325	1.2185	na	na	na	-0.150707
GSBRNA2T00047856001	BnaA10g13310D	AT5G60530.1	na	8.70615	15.5526	15.1892	na	na	na	na	8.70615	6.84646	na	na	na	-0.363434
GSBRNA2T00066812001	BnaCnng56340D	AT5G60530.1	na	na	13.5987	14.5293	na	na	na	na	na	13.5987	0.930591	na	na	na
GSBRNA2T00133079001	BnaC09g35820D	AT5G60530.1	na	na	15.2893	14.8888	na	na	na	na	na	15.2893	na	na	na	-0.400555
GSBRNA2T00148818001	BnaA03g08870D	AT5G60530.1	na	na	13.662	14.6109	na	na	na	na	na	13.662	0.948914	na	na	na
GSBRNA2T00047857001	BnaA10g13300D	AT5G60520.1	na	na	13.4923	13.3706	na	na	na	na	na	13.4923	na	na	na	-0.121768
GSBRNA2T00148817001	BnaA03g08880D	AT5G60490.1	na	na	15.3502	14.3654	na	na	na	na	na	15.3502	na	na	na	-0.9848
GSBRNA2T00047860001	BnaA10g13270D	AT5G60460.1, AT5G60460.2	0.499132	0.0256218	2.09279	1.65841	na	na	na	na	na	2.06717	na	-0.473511	na	-0.434378
GSBRNA2T00133087001	BnaC09g35750D	AT5G60460.1, AT5G60460.2	na	na	2.13918	2.13435	-0.632213	-0.409235	na	na	0.222978	2.54842	na	na	na	-0.00483146
GSBRNA2T00047861001	BnaA10g13260D	AT5G60450.1, AT5G60450.2	na	1.23258	2.42846	1.77016	-0.0114334	na	na	na	1.24401	1.19589	na	na	na	-0.658305
GSBRNA2T00133089001	BnaC09g35740D	AT5G60450.1, AT5G60450.2	0.104953	1.39858	1.70849	1.51818	na	na	na	na	1.29363	0.309912	na	na	na	-0.190318
GSBRNA2T00004035001	BnaA05g36820D	AT5G60440.1	na	na	na	12.0953	na	na	na	na	na	na	12.0953	na	na	na
GSBRNA2T00001458001	BnaA02g06360D	AT5G60400.1, AT5G60400.2, AT5G60400.3	na	na	na	12.2117	na	na	na	na	na	na	12.2117	na	na	na
GSBRNA2T00062854001	BnaC03g71540D	AT5G60400.1, AT5G60400.2, AT5G60400.3	0.398023	0.727254	2.62936	2.29074	na	na	na	na	0.32923	1.9021	na	na	na	-0.338619
GSBRNA2T00098217001	BnaAnng33410D	AT5G60400.1, AT5G60400.2, AT5G60400.3	na	na	na	12.5697	na	na	na	na	na	na	12.5697	na	na	na
GSBRNA2T00001461001	BnaA02g06380D	AT5G60370.1, AT5G60370.2	na	1.39959	1.08375	1.34796	-0.409917	na	na	na	1.8095	na	0.264217	na	-0.31584	na
GSBRNA2T00001464001	BnaA02g06410D	AT5G60370.1, AT5G60370.2	0.00155507	1.02208	0.636313	0.37739	na	na	na	na	1.02052	na	na	na	-0.385766	-0.258922
GSBRNA2T00001465001	BnaA02g06420D	AT5G60360.1	na	1.39414	5.53053	5.96227	-0.0574881	na	na	na	1.45162	4.13639	0.431738	na	na	na
GSBRNA2T00047869001	BnaA10g13210D	AT5G60360.1	9.99704	12.1823	17.4713	19.4025	na	na	na	na	2.18523	5.28906	1.9312	na	na	na
GSBRNA2T00001470001	BnaA02g06450D	AT5G60270.1	na	na	na	10.7713	na	na	na	na	na	na	10.7713	na	na	na
GSBRNA2T00047884001	BnaA10g13070D	AT5G60270.1	na	0.503573	1.45719	1.64898	-0.0863923	na	na	na	0.589965	0.95362	0.191787	na	na	na
GSBRNA2T00001471001	BnaA02g06460D	AT5G60210.1, AT5G60210.2, AT5G60210.3, AT5G60210.4, AT5G60210.5, AT5G60210.6	0.0144962	0.982486	2.85433	2.75964	na	na	na	na	0.967989	1.87185	na	na	na	-0.094693
GSBRNA2T00140991001	BnaC03g11310D	AT5G60210.1, AT5G60210.2, AT5G60210.3, AT5G60210.4, AT5G60210.5, AT5G60210.6	0.342688	1.18762	3.31526	4.27097	na	na	na	na	0.844928	2.12764	0.955714	na	na	na
GSBRNA2T00148797001	BnaA03g09060D	AT5G60210.1, AT5G60210.2, AT5G60210.3, AT5G60210.4, AT5G60210.5, AT5G60210.6	0.148646	0.412942	3.50078	4.29137	na	na	na	na	0.264296	3.08784	0.790587	na	na	na
GSBRNA2T00047889001	BnaA10g13030D	AT5G60200.1	na	2.56849	2.90321	3.64157	-0.772287	na	na	na	3.34078	0.334721	0.738355	na	na	na
GSBRNA2T00133129001	BnaC09g35510D	AT5G60200.1	na	3.07709	3.54313	3.83582	-0.32277	na	na	na	3.39986	0.466037	0.292692	na	na	na
GSBRNA2T00140995001	BnaC03g11350D	AT5G60190.1	na	1.98492	1.06703	0.456343	-0.300693	na	na	na	2.28561	na	na	na	-0.917891	-0.610683
GSBRNA2T00148793001	BnaA03g09100D	AT5G60170.1, AT5G60170.2	0.165223	1.03693	0.349475	0.349654	na	na	na	na	0.871708	na	0.000178718	na	-0.687456	na
GSBRNA2T00047895001	BnaA10g12980D	AT5G60150.1, AT5G60150.2	na	0.528293	5.45626	5.48628	-0.664527	na	na	na	1.19282	4.92797	0.0300147	na	na	na
GSBRNA2T00047896001	BnaA10g12970D	AT5G60142.1, AT5G60142.2, AT5G60142.3, AT5G60142.4	na	na	na	10.8837	na	na	na	na	na	na	10.8837	na	na	na
GSBRNA2T00001475001	BnaA02g06490D	AT5G60120.1, AT5G60120.2, AT5G60120.3, AT5G60120.4, AT5G60120.5, AT5G60120.6	na	2.35261	6.09302	7.59414	-0.266461	na	na	na	2.61907	3.7404	1.50112	na	na	na
GSBRNA2T00047898001	BnaA10g12950D	AT5G60120.1, AT5G60120.2, AT5G60120.3, AT5G60120.4, AT5G60120.5, AT5G60120.6	na	0.849099	1.55915	2.57833	-0.298496	na	na	na	1.14759	0.71005	1.01918	na	na	na
GSBRNA2T00133140001	BnaC09g35430D	AT5G60120.1, AT5G60120.2, AT5G60120.3, AT5G60120.4, AT5G60120.5, AT5G60120.6	na	0.625539	1.6845	2.09163	-0.271783	na	na	na	0.897322	1.05896	0.407138	na	na	na
GSBRNA2T00133143001	BnaC09g35410D	AT5G60100.1, AT5G60100.2, AT5G60100.3, AT5G60100.4, AT5G60100.5, AT5G60100.6, AT5G60100.7	0.479074	0.562568	1.78539	1.03348	na	na	na	na	0.0834944	1.22283	na	na	na	-0.75191
GSBRNA2T00148790001	BnaA03g09120D	AT5G60060.1	na	na	16.17	15.3227	na	na	na	na	na	16.17	na	na	na	-0.847293
GSBRNA2T00001485001	BnaA02g06580D	AT5G60020.1, AT5G60020.3	0.194072	na	4.81956	5.93565	na	-0.0530776	na	na	na	4.87264	1.11608	-0.247149	na	na
GSBRNA2T00116966001	BnaA05g07050D	AT5G59830.1, AT5G59830.2, AT5G59830.3	0.232322	1.44757	1.46155	0.486381	na	na	na	na	1.21525	0.0139786	na	na	na	-0.975172
GSBRNA2T00048028001	BnaA02g06850D	AT5G59790.1, AT5G59790.2	0.64114	0.191679	na	0.325782	na	na	-0.793842	na	na	na	1.11962	-0.44946	-0.985521	na
GSBRNA2T00083899001	BnaCnng62330D	AT5G59780.2, AT5G59780.3	na	na	11.1474	14.0756	na	na	na	na	na	11.1474	2.92825	na	na	na
GSBRNA2T00096313001	BnaAnng32620D	AT5G59780.2, AT5G59780.3	na	11.3637	14.4762	15.4524	na	na	na	na	11.3637	3.11248	0.976195	na	na	na
GSBRNA2T00141026001	BnaC03g11590D	AT5G59780.2, AT5G59780.3	na	na	11.4981	14.0825	na	na	na	na	na	11.4981	2.58438	na	na	na
GSBRNA2T00148774001	BnaA03g09270D	AT5G59780.2, AT5G59780.3	na	na	11.1867	14.3569	na	na	na	na	na	11.1867	3.17024	na	na	na
GSBRNA2T00053639001	BnaCnng50940D	AT5G59770.1	0.911747	2.60464	3.17659	2.68773	na	na	na	na	1.6929	0.571946	na	na	na	-0.488863
GSBRNA2T00077610001	BnaAnng28340D	AT5G59770.1	na	13.4612	14.6529	14.2268	na	na	na	na	13.4612	1.19166	na	na	na	-0.426035
GSBRNA2T00053636001	BnaCnng50910D	AT5G59760.1	na	na	na	11.9933	na	na	na	na	na	na	11.9933	na	na	na
GSBRNA2T00093308001	BnaA10g12740D	AT5G59760.1	na	na	11.3446	12.2206	na	na	na	na	na	11.3446	0.875988	na	na	na
GSBRNA2T00093307001	BnaA10g12730D	AT5G59740.1	0.208608	0.422472	1.04651	0.95156	na	na	na	na	0.213864	0.624035	na	na	na	-0.0949464
GSBRNA2T00148773001	BnaA03g09280D	AT5G59740.1	1.1118	1.98255	2.66858	2.4968	na	na	na	na	0.870751	0.686033	na	na	na	-0.171788
GSBRNA2T00029761001	BnaA02g06880D	AT5G59730.1, AT5G59730.2	3.29831	3.81402	3.6207	7.20075	na	na	na	na	0.515709	na	3.58005	na	-0.193314	na
GSBRNA2T00133199001	BnaC09g35070D	AT5G59730.1, AT5G59730.2	0.5305	na	na	1.68851	na	-0.416477	-0.883034	na	na	na	2.57155	-0.946976	-0.466558	na
GSBRNA2T00141029001	BnaC03g11620D	AT5G59730.1, AT5G59730.2	0.503437	0.272877	na	1.95045	na	na	-0.686936	na	na	na	2.63739	-0.230559	-0.959813	na
GSBRNA2T00148772001	BnaA03g09290D	AT5G59730.1, AT5G59730.2	0.500545	0.942573	0.167932	2.33109	na	na	na	na	0.442028	na	2.16316	na	-0.774641	na
GSBRNA2T00029764001	BnaA02g06900D	AT5G59710.1, AT5G59710.2, AT5G59710.3	0.411442	1.16575	1.23584	0.779854	na	na	na	na	0.754305	0.0700926	na	na	na	-0.455985
GSBRNA2T00141031001	BnaC03g11640D	AT5G59710.1, AT5G59710.2, AT5G59710.3	na	1.41764	1.2423	0.440234	-0.0419255	na	na	na	1.45957	na	na	na	-0.175346	-0.802063
GSBRNA2T00148769001	BnaA03g09310D	AT5G59710.1, AT5G59710.2, AT5G59710.3	0.176757	1.2696	1.00564	0.541045	na	na	na	na	1.09284	na	na	na	-0.263958	-0.464597
GSBRNA2T00029767001	BnaA02g06930D	AT5G59680.1	na	na	10.7519	12.5558	na	na	na	na	na	10.7519	1.80391	na	na	na
GSBRNA2T00017825001	BnaC02g44410D	AT5G59660.1, AT5G59660.2, AT5G59660.3, AT5G59670.1, AT5G59670.2	na	na	na	10.4991	na	na	na	na	na	na	10.4991	na	na	na
GSBRNA2T00133228001	BnaC09g34880D	AT5G59600.1	na	0.824289	1.39951	1.05735	-0.00592895	na	na	na	0.830218	0.575223	na	na	na	-0.342159
GSBRNA2T00091549001	BnaC02g09890D	AT5G59590.1	na	na	8.87685	11.9721	na	na	na	na	na	8.87685	3.09525	na	na	na
GSBRNA2T00148758001	BnaA03g09390D	AT5G59590.1	11.9736	12.6265	12.1273	13.8774	na	na	na	na	0.652885	na	1.75005	na	-0.499147	na
GSBRNA2T00091550001	BnaC02g09900D	AT5G59560.1, AT5G59560.2	0.814939	2.8491	4.08748	3.4993	na	na	na	na	2.03416	1.23838	na	na	na	-0.588182
GSBRNA2T00133237001	BnaC09g34850D	AT5G59560.1, AT5G59560.2	0.37506	3.59529	3.48795	2.93332	na	na	na	na	3.22023	na	na	na	-0.107337	-0.554625
GSBRNA2T00010712001	BnaA02g07020D	AT5G59550.1, AT5G59550.2	0.291846	0.728969	0.155175	1.06105	na	na	na	na	0.437124	na	0.905873	na	-0.573794	na
GSBRNA2T00053283001	BnaA10g12520D	AT5G59550.1, AT5G59550.2	0.893925	2.9435	2.16891	3.37879	na	na	na	na	2.04958	na	1.20988	na	-0.774594	na
GSBRNA2T00091551001	BnaC02g09910D	AT5G59550.1, AT5G59550.2	0.572358	1.1304	0.27178	1.67974	na	na	na	na	0.558037	na	1.40796	na	-0.858615	na
GSBRNA2T00133239001	BnaC09g34840D	AT5G59550.1, AT5G59550.2	1.00065	2.33614	1.76821	3.07696	na	na	na	na	1.33549	na	1.30874	na	-0.567927	na
GSBRNA2T00148757001	BnaA03g09400D	AT5G59550.1, AT5G59550.2	0.31257	1.17275	0.527199	2.28061	na	na	na	na	0.860184	na	1.75341	na	-0.645554	na
GSBRNA2T00148753001	BnaA03g09440D	AT5G59540.1	2.25489	3.46832	2.48657	5.09818	na	na	na	na	1.21344	na	2.61161	na	-0.981752	na
GSBRNA2T00010711001	BnaA02g07030D	AT5G59520.1	na	na	12.5446	13.4204	na	na	na	na	na	12.5446	0.875807	na	na	na
GSBRNA2T00091553001	BnaC02g09920D	AT5G59520.1	na	na	13.2024	14.3432	na	na	na	na	na	13.2024	1.14081	na	na	na
GSBRNA2T00053279001	BnaA10g12500D	AT5G59500.1	na	1.63271	1.95852	1.91805	-0.623017	na	na	na	2.25573	0.325805	na	na	na	-0.0404657
GSBRNA2T00133242001	BnaC09g34810D	AT5G59500.1	0.304385	2.16943	2.68492	2.52134	na	na	na	na	1.86505	0.515487	na	na	na	-0.163578
GSBRNA2T00010708001	BnaA02g07040D	AT5G59490.1	na	na	na	13.7591	na	na	na	na	na	na	13.7591	na	na	na
GSBRNA2T00091559001	BnaC02g09960D	AT5G59490.1	na	na	na	14.5401	na	na	na	na	na	na	14.5401	na	na	na
GSBRNA2T00133243001	BnaC09g34800D	AT5G59490.1	na	na	10.7606	14.0785	na	na	na	na	na	10.7606	3.31788	na	na	na
GSBRNA2T00053277001	BnaA10g12480D	AT5G59480.1, AT5G59480.3, AT5G59480.4, AT5G59480.5	11.3862	13.3866	13.765	15.9313	na	na	na	na	2.00037	0.378359	2.16632	na	na	na
GSBRNA2T00141067001	BnaC03g11930D	AT5G59480.1, AT5G59480.3, AT5G59480.4, AT5G59480.5	1.99006	4.72972	6.18532	6.75555	na	na	na	na	2.73966	1.4556	0.570234	na	na	na
GSBRNA2T00148749001	BnaA03g09480D	AT5G59480.1, AT5G59480.3, AT5G59480.4, AT5G59480.5	na	9.86814	12.8028	14.1781	na	na	na	na	9.86814	2.9347	1.37521	na	na	na
GSBRNA2T00091561001	BnaC02g09970D	AT5G59470.1	12.7025	13.2506	15.6393	15.8452	na	na	na	na	0.548102	2.38862	0.205948	na	na	na
GSBRNA2T00053276001	BnaA10g12470D	AT5G59460.1	na	1.34252	2.56181	1.63916	-0.0100761	na	na	na	1.35259	1.2193	na	na	na	-0.922654
GSBRNA2T00050389001	BnaA04g16800D	AT5G59410.1	0.577731	1.6301	3.04664	2.63485	na	na	na	na	1.05237	1.41654	na	na	na	-0.41179
GSBRNA2T00088387001	BnaA07g14260D	AT5G59410.1	na	0.820997	0.952592	0.0724212	-0.20237	na	na	na	1.02337	0.131595	na	na	na	-0.880171
GSBRNA2T00127893001	BnaC04g40200D	AT5G59410.1	0.379258	1.86545	2.91996	2.93032	na	na	na	na	1.48619	1.05451	0.0103622	na	na	na
GSBRNA2T00010704001	BnaA02g07070D	AT5G59380.1	0.0804745	0.912471	1.01978	0.37098	na	na	na	na	0.831997	0.107304	na	na	na	-0.648796
GSBRNA2T00091565001	BnaC02g09990D	AT5G59380.1	1.06523	1.81981	2.83362	1.87727	na	na	na	na	0.754586	1.01381	na	na	na	-0.95635
GSBRNA2T00133258001	BnaC09g34670D	AT5G59360.1	na	na	14.6725	13.8697	na	na	na	na	na	14.6725	na	na	na	-0.802808
GSBRNA2T00010702001	BnaA02g07090D	AT5G59350.1, AT5G59350.2, AT5G59350.3	0.80609	0.76354	0.220788	1.26843	na	na	na	na	na	na	1.04764	-0.04255	-0.542752	na
GSBRNA2T00052690001	BnaA02g07120D	AT5G59310.1, AT5G59320.1	na	9.80544	14.3112	16.8099	na	na	na	na	9.80544	4.50578	2.4987	na	na	na
GSBRNA2T00115099001	BnaC02g10060D	AT5G59310.1, AT5G59320.1	na	na	13.9333	16.6031	na	na	na	na	na	13.9333	2.66974	na	na	na
GSBRNA2T00148743001	BnaA03g09540D	AT5G59310.1, AT5G59320.1	na	na	14.4926	15.8237	na	na	na	na	na	14.4926	1.33113	na	na	na
GSBRNA2T00053228001	BnaA10g12120D	AT5G59250.1	na	na	1.86521	3.57335	-0.644129	-0.33285	na	na	0.311279	2.19806	1.70815	na	na	na
GSBRNA2T00052703001	BnaA02g07250D	AT5G59180.1	na	1.39362	1.42838	0.513751	-0.429065	na	na	na	1.82269	0.0347537	na	na	na	-0.914625
GSBRNA2T00133306001	BnaC09g34440D	AT5G59140.1	0.1887	1.15539	0.682115	1.07888	na	na	na	na	0.966688	na	0.396762	na	-0.473272	na
GSBRNA2T00141096001	BnaC03g12170D	AT5G59140.1	0.404834	2.16097	3.25838	2.37582	na	na	na	na	1.75614	1.09741	na	na	na	-0.882561
GSBRNA2T00053240001	BnaA10g12220D	AT5G59120.1	na	na	na	9.19187	na	na	na	na	na	na	9.19187	na	na	na
GSBRNA2T00045678001	BnaCnng46790D	AT5G59080.1, AT5G59080.2	na	na	9.67749	11.2738	na	na	na	na	na	9.67749	1.5963	na	na	na
GSBRNA2T00053242001	BnaA10g12240D	AT5G59080.1, AT5G59080.2	na	na	na	11.0949	na	na	na	na	na	na	11.0949	na	na	na
GSBRNA2T00148735001	BnaA03g09610D	AT5G59080.1, AT5G59080.2	na	na	na	11.4787	na	na	na	na	na	na	11.4787	na	na	na
GSBRNA2T00149347001	BnaA04g00020D	AT5G59060.1	na	na	na	10.8019	na	na	na	na	na	na	10.8019	na	na	na
GSBRNA2T00052695001	BnaA02g07170D	AT5G59030.1	0.29864	2.99161	2.82242	3.42481	na	na	na	na	2.69297	na	0.602389	na	-0.169188	na
GSBRNA2T00115090001	BnaC02g10130D	AT5G59030.1	na	1.34833	2.9262	3.1936	-0.114311	na	na	na	1.46264	1.57787	0.267401	na	na	na
GSBRNA2T00133299001	BnaC09g34470D	AT5G59030.1	0.216958	3.46157	2.83781	2.56883	na	na	na	na	3.24461	na	na	na	-0.623756	-0.26898
GSBRNA2T00013648001	BnaC09g53860D	AT5G59020.1	0.576362	1.66262	3.83903	3.88824	na	na	na	na	1.08626	2.17641	0.0492067	na	na	na
GSBRNA2T00053226001	BnaA10g12100D	AT5G59020.1	0.349166	1.64318	3.33891	3.5576	na	na	na	na	1.29401	1.69574	0.218683	na	na	na
GSBRNA2T00052710001	BnaA02g07320D	AT5G59010.1	0.271385	1.3818	2.34988	2.74663	na	na	na	na	1.11041	0.968083	0.396746	na	na	na
GSBRNA2T00115059001	BnaC02g10380D	AT5G59010.1	0.207553	1.00723	2.03583	2.42647	na	na	na	na	0.799676	1.0286	0.390632	na	na	na
GSBRNA2T00141102001	BnaC03g12230D	AT5G59000.1	na	na	na	0.383598	-0.589745	-0.700529	-0.897669	na	na	na	1.28127	-0.110784	-0.197139	na
GSBRNA2T00148728001	BnaA03g09680D	AT5G59000.1	na	0.620174	na	0.051674	-0.76007	na	-0.357732	na	1.38024	na	0.409406	na	-0.977905	na
GSBRNA2T00052712001	BnaA02g07340D	AT5G58970.1	na	1.97453	2.18068	2.3929	-0.586448	na	na	na	2.56098	0.206148	0.212228	na	na	na
GSBRNA2T00115057001	BnaC02g10400D	AT5G58970.1	na	2.12765	2.24561	2.08933	-0.258039	na	na	na	2.38568	0.117966	na	na	na	-0.156285
GSBRNA2T00133331001	BnaC09g34250D	AT5G58970.1	0.227714	0.9893	2.25492	2.52885	na	na	na	na	0.761585	1.26562	0.27393	na	na	na
GSBRNA2T00133332001	BnaC09g34240D	AT5G58960.1, AT5G58960.2, AT5G58960.3	0.0572443	na	1.46322	2.22308	na	-0.67288	na	na	na	2.1361	0.759858	-0.730124	na	na
GSBRNA2T00133346001	BnaC09g34190D	AT5G58930.1	0.0645739	0.792209	0.953089	1.07539	na	na	na	na	0.727635	0.16088	0.122299	na	na	na
GSBRNA2T00115055001	BnaC02g10420D	AT5G58920.1	0.0985565	2.14929	2.21031	1.60607	na	na	na	na	2.05073	0.0610287	na	na	na	-0.604249
GSBRNA2T00148720001	BnaA03g09750D	AT5G58920.1	0.25101	na	0.677489	0.12441	na	-0.670645	na	na	na	1.34813	na	-0.921655	na	-0.553079
GSBRNA2T00133349001	BnaC09g34170D	AT5G58910.1, AT5G58910.2, AT5G58910.3	na	na	na	12.3539	na	na	na	na	na	na	12.3539	na	na	na
GSBRNA2T00020997001	BnaAnng39140D	AT5G58900.1	na	11.169	16.9746	16.2762	na	na	na	na	11.169	5.80561	na	na	na	-0.69834
GSBRNA2T00133353001	BnaC09g34140D	AT5G58900.1	na	2.90735	5.98739	5.36935	-0.942529	na	na	na	3.84988	3.08004	na	na	na	-0.61804
GSBRNA2T00141113001	BnaC03g12320D	AT5G58900.1	9.2597	13.0746	19.2294	18.4195	na	na	na	na	3.8149	6.15481	na	na	na	-0.809866
GSBRNA2T00133354001	BnaC09g34130D	AT5G58890.1	na	na	5.88631	9.46448	na	na	na	na	na	5.88631	3.57818	na	na	na
GSBRNA2T00141114001	BnaC03g12330D	AT5G58880.1	na	na	9.36429	8.76321	na	na	na	na	na	9.36429	na	na	na	-0.601076
GSBRNA2T00030451001	BnaAnng17300D	AT5G58860.1	na	na	na	13.364	na	na	na	na	na	na	13.364	na	na	na
GSBRNA2T00141115001	BnaC03g12340D	AT5G58860.1	na	na	na	12.3659	na	na	na	na	na	na	12.3659	na	na	na
GSBRNA2T00115039001	BnaC02g10510D	AT5G58800.1, AT5G58800.2	0.0418546	na	0.00679401	1.80456	na	-0.101143	na	na	na	0.107937	1.79776	-0.142998	na	na
GSBRNA2T00115037001	BnaC02g10530D	AT5G58780.1, AT5G58782.1, AT5G58782.2	na	na	15.3867	14.6988	na	na	na	na	na	15.3867	na	na	na	-0.687939
GSBRNA2T00052728001	BnaA02g07470D	AT5G58770.1	na	na	na	10.5699	na	na	na	na	na	na	10.5699	na	na	na
GSBRNA2T00004948001	BnaA10g29540D	AT5G58740.1	0.0139176	0.477018	2.43145	2.09075	na	na	na	na	0.463101	1.95444	na	na	na	-0.340703
GSBRNA2T00133384001	BnaC09g34040D	AT5G58740.1	na	na	1.36017	1.0916	-0.111793	-0.385664	na	na	na	1.74584	na	-0.273871	na	-0.268577
GSBRNA2T00133385001	BnaC09g34030D	AT5G58730.1	0.247304	0.713504	1.34461	1.19488	na	na	na	na	0.466201	0.631104	na	na	na	-0.149724
GSBRNA2T00004946001	BnaA10g29520D	AT5G58710.1	1.41492	3.59791	6.78568	6.51962	na	na	na	na	2.18298	3.18777	na	na	na	-0.266055
GSBRNA2T00133386001	BnaC09g34020D	AT5G58710.1	0.0416952	1.28804	4.96709	4.54607	na	na	na	na	1.24635	3.67905	na	na	na	-0.421022
GSBRNA2T00133389001	BnaC09g34000D	AT5G58690.1, AT5G58690.2, AT5G58690.3	na	9.68655	13.078	13.5454	na	na	na	na	9.68655	3.39142	0.467425	na	na	na
GSBRNA2T00004941001	BnaA10g29490D	AT5G58670.1	na	na	13.3768	14.3121	na	na	na	na	na	13.3768	0.935366	na	na	na
GSBRNA2T00133393001	BnaC09g33980D	AT5G58670.1	na	0.600842	3.12817	4.28771	-0.32166	na	na	na	0.922502	2.52733	1.15954	na	na	na
GSBRNA2T00030459001	BnaAnng17380D	AT5G58640.1, AT5G58640.2	0.236637	1.50198	1.59395	1.2716	na	na	na	na	1.26534	0.0919696	na	na	na	-0.322348
GSBRNA2T00086995001	BnaAnng30070D	AT5G58640.1, AT5G58640.2	0.310663	0.0976121	2.48286	2.8264	na	na	na	na	na	2.38525	0.343534	-0.213051	na	na
GSBRNA2T00133400001	BnaC09g33940D	AT5G58640.1, AT5G58640.2	0.263847	1.02591	1.44722	1.30153	na	na	na	na	0.762064	0.421307	na	na	na	-0.145692
GSBRNA2T00141124001	BnaC03g12410D	AT5G58640.1, AT5G58640.2	0.105283	1.45234	1.43018	1.1585	na	na	na	na	1.34706	na	na	na	-0.0221634	-0.271679
GSBRNA2T00004937001	BnaA10g29450D	AT5G58610.1, AT5G58610.10, AT5G58610.11, AT5G58610.2, AT5G58610.3, AT5G58610.4, AT5G58610.5, AT5G58610.6, AT5G58610.7, AT5G58610.8, AT5G58610.9	0.174244	1.99383	2.43714	1.82831	na	na	na	na	1.81959	0.443308	na	na	na	-0.60883
GSBRNA2T00034436001	BnaAnng41990D	AT5G58580.1	na	na	11.8169	13.4712	na	na	na	na	na	11.8169	1.65429	na	na	na
GSBRNA2T00133416001	BnaC09g33870D	AT5G58580.1	na	na	11.4552	12.2977	na	na	na	na	na	11.4552	0.842468	na	na	na
GSBRNA2T00066878001	BnaA10g29310D	AT5G58570.1	0.167277	na	na	0.355208	na	-0.0609645	-0.962541	na	na	na	1.31775	-0.228241	-0.901577	na
GSBRNA2T00052304001	BnaCnng49970D	AT5G58560.1	0.861643	1.95326	1.13217	1.47893	na	na	na	na	1.09162	na	0.346753	na	-0.82109	na
GSBRNA2T00066877001	BnaA10g29300D	AT5G58560.1	na	0.975863	0.342074	0.551461	-0.02796	na	na	na	1.00382	na	0.209388	na	-0.63379	na
GSBRNA2T00052306001	BnaCnng49980D	AT5G58550.1	0.207176	1.15295	4.00661	5.60326	na	na	na	na	0.945773	2.85366	1.59666	na	na	na
GSBRNA2T00053190001	BnaA10g11800D	AT5G58550.1	na	1.34872	3.66611	5.09636	-0.500422	na	na	na	1.84914	2.31739	1.43025	na	na	na
GSBRNA2T00052307001	BnaCnng49990D	AT5G58540.1, AT5G58540.2, AT5G58540.3	na	0.334694	2.39629	3.96481	-0.55109	na	na	na	0.885784	2.0616	1.56852	na	na	na
GSBRNA2T00053191001	BnaA10g11810D	AT5G58540.1, AT5G58540.2, AT5G58540.3	0.973858	1.05651	2.72631	4.10342	na	na	na	na	0.0826543	1.6698	1.37711	na	na	na
GSBRNA2T00028033001	BnaAnng16370D	AT5G58510.1, AT5G58510.2	na	0.20214	1.55561	1.48979	-0.183096	na	na	na	0.385236	1.35347	na	na	na	-0.0658221
GSBRNA2T00052745001	BnaA02g07590D	AT5G58500.1	na	na	na	13.2056	na	na	na	na	na	na	13.2056	na	na	na
GSBRNA2T00053196001	BnaA10g11850D	AT5G58490.1	na	0.169987	3.0823	4.44441	-0.258454	na	na	na	0.428441	2.91231	1.36211	na	na	na
GSBRNA2T00020938001	BnaCnng31990D	AT5G58480.1	0.461513	0.973154	3.14195	2.87118	na	na	na	na	0.511641	2.16879	na	na	na	-0.270764
GSBRNA2T00053197001	BnaA10g11860D	AT5G58480.1	na	0.0636834	3.23996	2.71665	-0.646413	na	na	na	0.710096	3.17628	na	na	na	-0.523311
GSBRNA2T00052751001	BnaA02g07630D	AT5G58390.1	na	na	na	14.8581	na	na	na	na	na	na	14.8581	na	na	na
GSBRNA2T00114998001	BnaC02g10690D	AT5G58390.1	na	na	13.4128	18.3632	na	na	na	na	na	13.4128	4.95047	na	na	na
GSBRNA2T00077403001	BnaC09g33850D	AT5G58375.1	na	0.116931	0.418676	2.47714	-0.73626	na	na	na	0.853191	0.301745	2.05846	na	na	na
GSBRNA2T00148716001	BnaA03g09770D	AT5G58375.1	na	12.2313	11.6066	14.0001	na	na	na	na	12.2313	na	2.3935	na	-0.624651	na
GSBRNA2T00052761001	BnaA02g07730D	AT5G58330.1, AT5G58330.2	0.564457	0.26015	0.887234	3.21923	na	na	na	na	na	0.627084	2.332	-0.304307	na	na
GSBRNA2T00053211001	BnaA10g11990D	AT5G58330.1, AT5G58330.2	0.10262	na	0.477673	2.67325	na	-0.822539	na	na	na	1.30021	2.19558	-0.925159	na	na
GSBRNA2T00077410001	BnaC09g33800D	AT5G58330.1, AT5G58330.2	0.173965	0.406629	1.07127	3.34644	na	na	na	na	0.232664	0.664639	2.27517	na	na	na
GSBRNA2T00114988001	BnaC02g10780D	AT5G58330.1, AT5G58330.2	0.149089	0.00347706	0.709872	2.5122	na	na	na	na	na	0.706395	1.80233	-0.145612	na	na
GSBRNA2T00024847001	BnaC03g12450D	AT5G58300.1, AT5G58300.2, AT5G58300.3	na	na	1.43014	2.26137	-0.142263	-0.467887	na	na	na	1.89803	0.831228	-0.325624	na	na
GSBRNA2T00148710001	BnaA03g09820D	AT5G58300.1, AT5G58300.2, AT5G58300.3	na	0.24396	1.83477	1.90434	-0.0496549	na	na	na	0.293615	1.59081	0.0695783	na	na	na
GSBRNA2T00024851001	BnaC03g12470D	AT5G58270.1	na	1.02206	0.754617	0.486119	-0.101451	na	na	na	1.12351	na	na	na	-0.26744	-0.268498
GSBRNA2T00024852001	BnaC03g12480D	AT5G58260.1	na	na	1.3734	4.46929	-0.279404	-0.332118	na	na	na	1.70552	3.0959	-0.0527141	na	na
GSBRNA2T00148707001	BnaA03g09850D	AT5G58260.1	na	10.4035	13.6326	16.495	na	na	na	na	10.4035	3.22913	2.86242	na	na	na
GSBRNA2T00053218001	BnaA10g12030D	AT5G58250.1	0.0625971	na	2.66449	3.13581	na	-0.0592013	na	na	na	2.72369	0.471319	-0.121798	na	na
GSBRNA2T00077433001	BnaC09g33700D	AT5G58250.1	na	na	1.35721	1.99578	-0.0440601	-0.818589	na	na	na	2.1758	0.638566	-0.774529	na	na
GSBRNA2T00053219001	BnaA10g12040D	AT5G58240.1	0.536288	0.477569	2.3767	2.71195	na	na	na	na	na	1.89913	0.335249	-0.0587191	na	na
GSBRNA2T00077434001	BnaC09g33690D	AT5G58240.1	0.304738	1.11139	3.04783	2.94759	na	na	na	na	0.806648	1.93645	na	na	na	-0.100242
GSBRNA2T00052766001	BnaA02g07780D	AT5G58220.1, AT5G58220.2, AT5G58220.3	0.161079	0.93674	1.01071	1.46434	na	na	na	na	0.77566	0.0739674	0.453635	na	na	na
GSBRNA2T00024855001	BnaC03g12510D	AT5G58190.1, AT5G58190.2	0.0768271	1.41196	1.47236	0.619306	na	na	na	na	1.33513	0.060405	na	na	na	-0.853055
GSBRNA2T00052781001	BnaA02g07920D	AT5G58170.1	0.414139	1.63261	2.06411	2.0785	na	na	na	na	1.21847	0.4315	0.0143901	na	na	na
GSBRNA2T00148703001	BnaA03g09890D	AT5G58150.1	0.345585	2.95722	3.59658	4.35365	na	na	na	na	2.61164	0.639361	0.757071	na	na	na
GSBRNA2T00024857001	BnaC03g12530D	AT5G58140.1, AT5G58140.2, AT5G58140.3, AT5G58140.5, AT5G58140.6, AT5G58140.7	0.189019	na	0.869494	3.96074	na	-0.360776	na	na	na	1.23027	3.09125	-0.549795	na	na
GSBRNA2T00037497001	BnaA10g29230D	AT5G58140.1, AT5G58140.2, AT5G58140.3, AT5G58140.5, AT5G58140.6, AT5G58140.7	0.0891623	0.116783	1.30968	3.52954	na	na	na	na	0.0276208	1.1929	2.21986	na	na	na
GSBRNA2T00052772001	BnaA02g07840D	AT5G58140.1, AT5G58140.2, AT5G58140.3, AT5G58140.5, AT5G58140.6, AT5G58140.7	na	na	1.13043	3.36667	-0.883785	-0.501788	na	na	0.381997	1.63221	2.23624	na	na	na
GSBRNA2T00077439001	BnaC09g33650D	AT5G58140.1, AT5G58140.2, AT5G58140.3, AT5G58140.5, AT5G58140.6, AT5G58140.7	0.0857909	na	na	1.19116	na	-0.316652	-0.78018	na	na	na	1.97134	-0.402443	-0.463528	na
GSBRNA2T00114972001	BnaC02g10920D	AT5G58140.1, AT5G58140.2, AT5G58140.3, AT5G58140.5, AT5G58140.6, AT5G58140.7	0.375727	na	0.875335	3.29397	na	-0.392095	na	na	na	1.26743	2.41863	-0.767822	na	na
GSBRNA2T00148702001	BnaA03g09900D	AT5G58140.1, AT5G58140.2, AT5G58140.3, AT5G58140.5, AT5G58140.6, AT5G58140.7	na	na	na	2.14513	-0.235496	-0.829282	-0.151337	na	na	0.677945	2.29647	-0.593786	na	na
GSBRNA2T00148701001	BnaA03g09910D	AT5G58110.1	na	0.13096	1.78726	1.01736	-0.0419019	na	na	na	0.172862	1.6563	na	na	na	-0.769897
GSBRNA2T00037501001	BnaA10g29270D	AT5G58090.1	0.268526	1.08081	1.53504	1.02556	na	na	na	na	0.812288	0.454227	na	na	na	-0.509478
GSBRNA2T00052780001	BnaA02g07910D	AT5G58060.1	0.436965	1.51554	0.592217	0.684918	na	na	na	na	1.07858	na	0.0927015	na	-0.923326	na
GSBRNA2T00077446001	BnaC09g33590D	AT5G58060.1	na	0.734748	1.00147	0.700039	-0.00261165	na	na	na	0.73736	0.266723	na	na	na	-0.301432
GSBRNA2T00052782001	BnaA02g07930D	AT5G58030.1	na	1.74512	3.3811	3.22955	-0.94059	na	na	na	2.68571	1.63598	na	na	na	-0.15155
GSBRNA2T00060658001	BnaC03g12600D	AT5G58030.1	na	1.73756	3.13511	3.32593	-0.483353	na	na	na	2.22091	1.39755	0.19082	na	na	na
GSBRNA2T00114959001	BnaC02g11020D	AT5G58030.1	0.00921401	0.994289	1.9242	1.81654	na	na	na	na	0.985075	0.929912	na	na	na	-0.107656
GSBRNA2T00148697001	BnaA03g09950D	AT5G58030.1	na	1.20084	2.22601	2.0525	-0.243113	na	na	na	1.44395	1.02517	na	na	na	-0.173516
GSBRNA2T00114958001	BnaC02g11030D	AT5G58020.1	0.55125	1.09381	0.658283	0.201213	na	na	na	na	0.542556	na	na	na	-0.435523	-0.457069
GSBRNA2T00014975001	BnaA10g29370D	AT5G58000.1, AT5G58000.2	0.0285528	0.973138	2.26453	2.39763	na	na	na	na	0.944585	1.29139	0.133105	na	na	na
GSBRNA2T00022251001	BnaC09g33520D	AT5G58000.1, AT5G58000.2	0.25039	1.30605	2.18282	2.75119	na	na	na	na	1.05566	0.876769	0.568372	na	na	na
GSBRNA2T00114956001	BnaC02g11050D	AT5G58000.1, AT5G58000.2	na	0.312647	2.38165	3.57236	-0.384561	na	na	na	0.697208	2.069	1.19072	na	na	na
GSBRNA2T00052788001	BnaA02g07970D	AT5G57990.1	0.452811	1.08387	1.19754	0.233247	na	na	na	na	0.631056	0.113672	na	na	na	-0.964292
GSBRNA2T00060662001	BnaC03g12640D	AT5G57990.1	0.216971	1.45488	1.42013	0.480959	na	na	na	na	1.23791	na	na	na	-0.0347508	-0.939174
GSBRNA2T00114954001	BnaC02g11070D	AT5G57990.1	0.350479	1.06693	1.23577	0.242651	na	na	na	na	0.716449	0.168844	na	na	na	-0.993121
GSBRNA2T00052790001	BnaA02g07990D	AT5G57940.1, AT5G57940.2, AT5G57940.3	na	1.50404	1.92981	2.26577	-0.0520872	na	na	na	1.55613	0.42577	0.335961	na	na	na
GSBRNA2T00114952001	BnaC02g11090D	AT5G57940.1, AT5G57940.2, AT5G57940.3	0.121549	0.931007	1.14773	1.30027	na	na	na	na	0.809458	0.216719	0.152547	na	na	na
GSBRNA2T00052791001	BnaA02g08000D	AT5G57930.1, AT5G57930.2	1.17677	1.66033	2.42277	3.40481	na	na	na	na	0.483554	0.762447	0.982037	na	na	na
GSBRNA2T00114951001	BnaC02g11100D	AT5G57930.1, AT5G57930.2	na	0.497971	1.65372	2.34928	-0.0885114	na	na	na	0.586482	1.15575	0.695556	na	na	na
GSBRNA2T00148692001	BnaA03g10000D	AT5G57920.1, AT5G57920.2, AT5G57920.3	na	na	na	11.3874	na	na	na	na	na	na	11.3874	na	na	na
GSBRNA2T00003068001	BnaA10g11740D	AT5G57880.1	0.224333	0.131024	2.9931	4.1624	na	na	na	na	na	2.86207	1.1693	-0.0933093	na	na
GSBRNA2T00022246001	BnaC09g33470D	AT5G57880.1	0.155497	0.791332	1.98391	3.25901	na	na	na	na	0.635835	1.19258	1.2751	na	na	na
GSBRNA2T00114947001	BnaC02g11140D	AT5G57880.1	na	9.89836	13.4037	12.7818	na	na	na	na	9.89836	3.5053	na	na	na	-0.621901
GSBRNA2T00052796001	BnaA02g08040D	AT5G57870.1, AT5G57870.2	0.166656	1.17526	0.485912	0.211912	na	na	na	na	1.0086	na	na	na	-0.689345	-0.274
GSBRNA2T00060666001	BnaC03g12680D	AT5G57860.1, AT5G57860.2, AT5G57860.3	na	na	0.0520034	1.03114	-0.0366418	-0.333892	na	na	na	0.385896	0.979135	-0.297251	na	na
GSBRNA2T00060668001	BnaC03g12700D	AT5G57850.1, AT5G57850.2	1.13764	1.63233	0.809878	2.22944	na	na	na	na	0.494687	na	1.41956	na	-0.822451	na
GSBRNA2T00052803001	BnaA02g08090D	AT5G57800.1	3.35129	8.50467	7.68843	9.20636	na	na	na	na	5.15337	na	1.51794	na	-0.81624	na
GSBRNA2T00060674001	BnaC03g12740D	AT5G57800.1	na	na	10.8959	10.221	na	na	na	na	na	10.8959	na	na	na	-0.674892
GSBRNA2T00097501001	BnaCnng19590D	AT5G57800.1	0.0877297	2.33843	6.05479	5.97776	na	na	na	na	2.2507	3.71636	na	na	na	-0.0770364
GSBRNA2T00114939001	BnaC02g11200D	AT5G57800.1	0.0550132	1.66425	0.771317	2.39226	na	na	na	na	1.60924	na	1.62095	na	-0.892933	na
GSBRNA2T00003077001	BnaA10g11660D	AT5G57785.1, AT5G57785.2	na	na	11.7436	15.5413	na	na	na	na	na	11.7436	3.79766	na	na	na
GSBRNA2T00060680001	BnaC03g12790D	AT5G57785.1, AT5G57785.2	na	na	na	8.51444	na	na	na	na	na	na	8.51444	na	na	na
GSBRNA2T00148676001	BnaA03g10120D	AT5G57785.1, AT5G57785.2	na	na	12.8844	16.2967	na	na	na	na	na	12.8844	3.41239	na	na	na
GSBRNA2T00013830001	BnaAnng36770D	AT5G57780.1	na	10.0326	13.9523	15.6955	na	na	na	na	10.0326	3.91973	1.74317	na	na	na
GSBRNA2T00097507001	BnaCnng19610D	AT5G57780.1	na	na	9.42746	13.3196	na	na	na	na	na	9.42746	3.89209	na	na	na
GSBRNA2T00003078001	BnaA10g11650D	AT5G57770.1	na	na	12.7768	15.3288	na	na	na	na	na	12.7768	2.55203	na	na	na
GSBRNA2T00097508001	BnaCnng19620D	AT5G57770.1	na	na	12.768	15.4327	na	na	na	na	na	12.768	2.66473	na	na	na
GSBRNA2T00114935001	BnaC02g11230D	AT5G57770.1	na	na	12.1815	13.4066	na	na	na	na	na	12.1815	1.22513	na	na	na
GSBRNA2T00060683001	BnaC03g12810D	AT5G57760.1	na	na	13.2538	17.7473	na	na	na	na	na	13.2538	4.49352	na	na	na
GSBRNA2T00148675001	BnaA03g10130D	AT5G57760.1	na	na	12.6812	18.2872	na	na	na	na	na	12.6812	5.60601	na	na	na
GSBRNA2T00003079001	BnaA10g11640D	AT5G57740.1	na	1.55099	2.03302	2.47729	-0.156307	na	na	na	1.7073	0.482027	0.444264	na	na	na
GSBRNA2T00069942001	BnaC03g71560D	AT5G57700.1, AT5G57700.2, AT5G57700.3, AT5G57700.4, AT5G57700.5	na	1.27111	4.25739	4.50467	-0.838791	na	na	na	2.1099	2.98628	0.247283	na	na	na
GSBRNA2T00148674001	BnaA03g10140D	AT5G57700.1, AT5G57700.2, AT5G57700.3, AT5G57700.4, AT5G57700.5	na	9.7086	13.2747	14.3301	na	na	na	na	9.7086	3.56613	1.05542	na	na	na
GSBRNA2T00093724001	BnaA10g11610D	AT5G57670.2	na	na	13.5672	13.0822	na	na	na	na	na	13.5672	na	na	na	-0.485019
GSBRNA2T00025194001	BnaA02g35200D	AT5G57660.1	0.873802	1.70551	5.86986	6.68857	na	na	na	na	0.83171	4.16435	0.818709	na	na	na
GSBRNA2T00033361001	BnaC09g32640D	AT5G57660.1	na	0.158597	1.31691	4.70384	-0.486671	na	na	na	0.645267	1.15831	3.38694	na	na	na
GSBRNA2T00033367001	BnaC09g32680D	AT5G57630.1, AT5G57630.2	na	0.385721	2.12805	4.81591	-0.0516307	na	na	na	0.437351	1.74233	2.68786	na	na	na
GSBRNA2T00025197001	BnaA02g35230D	AT5G57625.1	na	na	15.5731	15.8593	na	na	na	na	na	15.5731	0.286209	na	na	na
GSBRNA2T00060689001	BnaC03g12850D	AT5G57625.1	na	na	15.0676	15.741	na	na	na	na	na	15.0676	0.673385	na	na	na
GSBRNA2T00075425001	BnaCnng59490D	AT5G57625.1	na	na	15.6256	16.0658	na	na	na	na	na	15.6256	0.440199	na	na	na
GSBRNA2T00148670001	BnaA03g10170D	AT5G57625.1	na	na	15.0715	15.7978	na	na	na	na	na	15.0715	0.726242	na	na	na
GSBRNA2T00060690001	BnaC03g12860D	AT5G57620.1	na	na	11.3661	14.3024	na	na	na	na	na	11.3661	2.9363	na	na	na
GSBRNA2T00148669001	BnaA03g10180D	AT5G57620.1	na	na	11.7112	13.8392	na	na	na	na	na	11.7112	2.12797	na	na	na
GSBRNA2T00060692001	BnaC03g12880D	AT5G57590.1	0.175909	0.0568054	2.17181	1.76473	na	na	na	na	na	2.11501	na	-0.119104	na	-0.407084
GSBRNA2T00093713001	BnaA10g11520D	AT5G57590.1	0.0157698	0.50477	1.09488	0.182627	na	na	na	na	0.489	0.590108	na	na	na	-0.912251
GSBRNA2T00093712001	BnaA10g11510D	AT5G57580.1	0.196831	1.11865	0.144653	na	na	na	na	-0.025708	0.921819	na	na	na	-0.973997	-0.170361
GSBRNA2T00060693001	BnaC03g12890D	AT5G57530.1	na	na	16.8625	16.1475	na	na	na	na	na	16.8625	na	na	na	-0.715
GSBRNA2T00066823001	BnaA10g29070D	AT5G57530.1	0.391916	0.0432732	3.33188	2.51988	na	na	na	na	na	3.2886	na	-0.348643	na	-0.811996
GSBRNA2T00148665001	BnaA03g10220D	AT5G57530.1	na	na	17.5729	17.1152	na	na	na	na	na	17.5729	na	na	na	-0.457727
GSBRNA2T00023162001	BnaC02g44440D	AT5G57520.1	1.08548	2.70304	3.66046	2.86364	na	na	na	na	1.61756	0.957423	na	na	na	-0.796823
GSBRNA2T00028020001	BnaA02g35340D	AT5G57520.1	na	na	13.508	12.7435	na	na	na	na	na	13.508	na	na	na	-0.764434
GSBRNA2T00060694001	BnaC03g12900D	AT5G57520.1	na	9.34755	11.9844	12.1794	na	na	na	na	9.34755	2.63685	0.195033	na	na	na
GSBRNA2T00060695001	BnaC03g12910D	AT5G57500.1	na	10.4862	11.7292	11.3241	na	na	na	na	10.4862	1.24305	na	na	na	-0.405074
GSBRNA2T00060697001	BnaC03g12930D	AT5G57480.1	1.8217	2.18262	1.88175	4.48214	na	na	na	na	0.360921	na	2.60039	na	-0.300868	na
GSBRNA2T00065667001	BnaA10g11480D	AT5G57480.1	0.0408273	na	1.51482	3.79578	na	-0.60543	na	na	na	2.12025	2.28096	-0.646257	na	na
GSBRNA2T00033386001	BnaC09g32790D	AT5G57460.1	0.746203	2.75088	1.79978	1.19669	na	na	na	na	2.00468	na	na	na	-0.951103	-0.603095
GSBRNA2T00060698001	BnaC03g12940D	AT5G57460.1	na	1.45477	1.61662	1.50993	-0.0879597	na	na	na	1.54273	0.161858	na	na	na	-0.106695
GSBRNA2T00065666001	BnaA10g11470D	AT5G57460.1	0.169364	3.31258	3.12237	2.17892	na	na	na	na	3.14321	na	na	na	-0.190206	-0.943451
GSBRNA2T00148660001	BnaA03g10260D	AT5G57460.1	0.192568	1.47257	1.66292	1.51113	na	na	na	na	1.28	0.190343	na	na	na	-0.151786
GSBRNA2T00065665001	BnaA10g11460D	AT5G57440.1	na	2.25103	5.10456	5.12511	-0.707626	na	na	na	2.95866	2.85353	0.0205484	na	na	na
GSBRNA2T00074496001	BnaC02g11540D	AT5G57370.1	0.123949	1.13214	0.599181	na	na	na	na	-0.370207	1.0082	na	na	na	-0.532963	-0.969388
GSBRNA2T00074493001	BnaC02g11570D	AT5G57345.1	na	na	1.23462	3.57907	-0.341146	-0.125569	na	na	0.215576	1.36019	2.34445	na	na	na
GSBRNA2T00074490001	BnaC02g11590D	AT5G57340.1, AT5G57340.2	na	na	na	11.1824	na	na	na	na	na	na	11.1824	na	na	na
GSBRNA2T00088551001	BnaA02g08180D	AT5G57340.1, AT5G57340.2	na	na	11.3758	12.0882	na	na	na	na	na	11.3758	0.712402	na	na	na
GSBRNA2T00033398001	BnaC09g32880D	AT5G57330.1	0.0299866	1.44843	1.69411	0.830082	na	na	na	na	1.41844	0.245678	na	na	na	-0.864024
GSBRNA2T00060707001	BnaC03g12990D	AT5G57330.1	na	0.873796	2.15426	1.80419	-0.231651	na	na	na	1.10545	1.28046	na	na	na	-0.350068
GSBRNA2T00065653001	BnaA10g11380D	AT5G57330.1	na	1.65913	2.23279	1.57646	-0.0268188	na	na	na	1.68594	0.573661	na	na	na	-0.656326
GSBRNA2T00148652001	BnaA03g10320D	AT5G57330.1	na	na	0.933554	0.760263	-0.19602	-0.222319	na	na	na	1.15587	na	-0.0262987	na	-0.17329
GSBRNA2T00033403001	BnaC09g32920D	AT5G57300.1, AT5G57300.2, AT5G57300.3, AT5G57300.4	0.0431472	0.771012	1.82758	1.74029	na	na	na	na	0.727865	1.05657	na	na	na	-0.0872915
GSBRNA2T00060709001	BnaC03g13010D	AT5G57300.1, AT5G57300.2, AT5G57300.3, AT5G57300.4	na	0.382045	1.71591	1.32338	-0.220335	na	na	na	0.602379	1.33387	na	na	na	-0.392527
GSBRNA2T00148650001	BnaA03g10340D	AT5G57300.1, AT5G57300.2, AT5G57300.3, AT5G57300.4	0.261978	0.764759	1.78043	1.73276	na	na	na	na	0.502782	1.01567	na	na	na	-0.0476698
GSBRNA2T00033407001	BnaC09g32940D	AT5G57270.1, AT5G57270.2, AT5G57270.3, AT5G57270.4, AT5G57270.5	0.35623	2.78018	3.62562	3.36649	na	na	na	na	2.42395	0.845441	na	na	na	-0.259131
GSBRNA2T00060712001	BnaC03g13040D	AT5G57270.1, AT5G57270.2, AT5G57270.3, AT5G57270.4, AT5G57270.5	na	10.4102	15.8295	16.3914	na	na	na	na	10.4102	5.41933	0.561868	na	na	na
GSBRNA2T00065647001	BnaA10g11330D	AT5G57270.1, AT5G57270.2, AT5G57270.3, AT5G57270.4, AT5G57270.5	na	1.41793	1.3652	1.58651	-0.128156	na	na	na	1.54609	na	0.221309	na	-0.0527302	na
GSBRNA2T00148648001	BnaA03g10360D	AT5G57270.1, AT5G57270.2, AT5G57270.3, AT5G57270.4, AT5G57270.5	na	3.51647	5.23729	4.84435	-0.307554	na	na	na	3.82402	1.72082	na	na	na	-0.392936
GSBRNA2T00033412001	BnaC09g32970D	AT5G57230.1	na	0.274575	1.26299	0.41486	-0.161367	na	na	na	0.435943	0.988413	na	na	na	-0.848129
GSBRNA2T00065644001	BnaA10g11300D	AT5G57230.1	0.328711	1.05439	1.6733	1.29813	na	na	na	na	0.725681	0.618907	na	na	na	-0.375168
GSBRNA2T00088541001	BnaA02g08270D	AT5G57220.1	9.46559	15.206	14.6417	16.1152	na	na	na	na	5.74041	na	1.4735	na	-0.564287	na
GSBRNA2T00007672001	BnaC09g53310D	AT5G57210.1, AT5G57210.2	0.0548415	1.17077	0.736378	1.24414	na	na	na	na	1.11593	na	0.507758	na	-0.434391	na
GSBRNA2T00065638001	BnaA10g11260D	AT5G57210.1, AT5G57210.2	0.648668	1.994	1.86274	2.51207	na	na	na	na	1.34533	na	0.64933	na	-0.131259	na
GSBRNA2T00007674001	BnaC09g53320D	AT5G57200.1	na	na	11.7092	11.1883	na	na	na	na	na	11.7092	na	na	na	-0.520913
GSBRNA2T00088538001	BnaA02g08290D	AT5G57200.1	na	na	12.7597	11.8459	na	na	na	na	na	12.7597	na	na	na	-0.913828
GSBRNA2T00065634001	BnaA10g11230D	AT5G57190.1	na	na	11.7071	13.12	na	na	na	na	na	11.7071	1.41295	na	na	na
GSBRNA2T00007676001	BnaC09g53340D	AT5G57180.1, AT5G57180.2, AT5G57180.3, AT5G57180.4	0.593826	1.63982	3.70772	4.75022	na	na	na	na	1.04599	2.0679	1.0425	na	na	na
GSBRNA2T00065633001	BnaA10g11220D	AT5G57180.1, AT5G57180.2, AT5G57180.3, AT5G57180.4	0.72804	1.39415	6.04688	7.28596	na	na	na	na	0.666113	4.65273	1.23908	na	na	na
GSBRNA2T00088536001	BnaA02g08300D	AT5G57180.1, AT5G57180.2, AT5G57180.3, AT5G57180.4	10.5231	10.4952	14.0406	17.5456	na	na	na	na	na	3.54542	3.50495	-0.0278566	na	na
GSBRNA2T00007677001	BnaC09g53350D	AT5G57170.1	na	11.9668	13.6426	14.2439	na	na	na	na	11.9668	1.67582	0.601272	na	na	na
GSBRNA2T00011867001	BnaA03g58150D	AT5G57170.1	na	11.6105	13.8064	13.8993	na	na	na	na	11.6105	2.19586	0.0928776	na	na	na
GSBRNA2T00065631001	BnaA10g11210D	AT5G57170.1	na	13.6821	15.674	15.3371	na	na	na	na	13.6821	1.9919	na	na	na	-0.336961
GSBRNA2T00074425001	BnaA01g25820D	AT5G57170.1	na	11.4894	13.6852	13.8932	na	na	na	na	11.4894	2.19586	0.207997	na	na	na
GSBRNA2T00065627001	BnaA10g11180D	AT5G57150.1	0.572598	0.711241	2.93327	3.56203	na	na	na	na	0.138643	2.22203	0.628762	na	na	na
GSBRNA2T00074458001	BnaC02g11780D	AT5G57150.1	9.64061	11.3143	14.3389	14.4596	na	na	na	na	1.67367	3.02461	0.120694	na	na	na
GSBRNA2T00088533001	BnaA02g08320D	AT5G57150.1	na	na	13.3189	15.2682	na	na	na	na	na	13.3189	1.94927	na	na	na
GSBRNA2T00007682001	BnaC09g53400D	AT5G57140.1	0.052172	0.570563	0.922179	1.22491	na	na	na	na	0.518391	0.351615	0.302734	na	na	na
GSBRNA2T00065625001	BnaA10g11170D	AT5G57140.1	0.383421	0.655645	1.69439	1.32804	na	na	na	na	0.272224	1.03875	na	na	na	-0.366352
GSBRNA2T00005147001	BnaC09g52740D	AT5G57130.1	0.292762	0.942328	2.05159	3.21143	na	na	na	na	0.649566	1.10926	1.15984	na	na	na
GSBRNA2T00065624001	BnaA10g11160D	AT5G57130.1	0.0829642	0.587953	1.84979	2.3634	na	na	na	na	0.504989	1.26184	0.51361	na	na	na
GSBRNA2T00065622001	BnaA10g11140D	AT5G57123.1	na	na	12.4926	11.6299	na	na	na	na	na	12.4926	na	na	na	-0.862704
GSBRNA2T00011843001	BnaC09g53440D	AT5G57070.1	0.466572	na	1.95332	3.26099	na	-0.152277	na	na	na	2.1056	1.30767	-0.618849	na	na
GSBRNA2T00053063001	BnaC02g11900D	AT5G57070.1	na	0.55357	0.72226	1.85427	-0.832882	na	na	na	1.38645	0.16869	1.13201	na	na	na
GSBRNA2T00065616001	BnaA10g11100D	AT5G57070.1	na	1.14085	2.45658	4.40734	-0.244704	na	na	na	1.38555	1.31574	1.95076	na	na	na
GSBRNA2T00011842001	BnaC09g53430D	AT5G57060.1, AT5G57060.3, AT5G57060.4, AT5G57060.5, AT5G57060.6, AT5G57060.7, AT5G57060.9	0.621208	1.13305	0.250157	0.659426	na	na	na	na	0.511844	na	0.409268	na	-0.882894	na
GSBRNA2T00013982001	BnaC09g53690D	AT5G57030.1	na	2.48158	2.94221	3.8984	-0.258638	na	na	na	2.74022	0.460626	0.956189	na	na	na
GSBRNA2T00060728001	BnaC03g13170D	AT5G57030.1	na	na	13.1488	16.2046	na	na	na	na	na	13.1488	3.05581	na	na	na
GSBRNA2T00065609001	BnaA10g11050D	AT5G57030.1	0.920422	3.4743	4.72949	7.78131	na	na	na	na	2.55388	1.25519	3.05182	na	na	na
GSBRNA2T00148637001	BnaA03g10470D	AT5G57030.1	0.51903	na	2.48211	4.70807	na	-0.295704	na	na	na	2.77782	2.22596	-0.814734	na	na
GSBRNA2T00013983001	BnaC09g53700D	AT5G57020.1	na	1.53059	3.6607	3.27551	-0.63806	na	na	na	2.16865	2.13011	na	na	na	-0.385191
GSBRNA2T00065608001	BnaA10g11040D	AT5G57020.1	0.101634	1.39894	2.29215	1.61784	na	na	na	na	1.2973	0.893217	na	na	na	-0.674316
GSBRNA2T00086178001	BnaA01g35290D	AT5G57020.1	0.295505	1.53082	1.74662	0.959313	na	na	na	na	1.23532	0.2158	na	na	na	-0.787309
GSBRNA2T00157497001	BnaC01g18060D	AT5G57020.1	na	1.58309	2.26467	1.57026	-0.32831	na	na	na	1.9114	0.681581	na	na	na	-0.694412
GSBRNA2T00013984001	BnaC09g53710D	AT5G57015.1	na	1.39896	1.78045	1.37139	-0.179024	na	na	na	1.57798	0.381498	na	na	na	-0.409064
GSBRNA2T00065607001	BnaA10g11030D	AT5G57015.1	0.00851127	1.42492	1.31375	0.730339	na	na	na	na	1.41641	na	na	na	-0.111169	-0.583416
GSBRNA2T00148636001	BnaA03g10480D	AT5G57015.1	0.565597	1.31538	2.34589	3.01448	na	na	na	na	0.749782	1.03051	0.668585	na	na	na
GSBRNA2T00041119001	BnaC09g53520D	AT5G57000.1, AT5G57000.2	0.788735	2.02897	2.19563	2.2644	na	na	na	na	1.24024	0.166661	0.0687615	na	na	na
GSBRNA2T00053067001	BnaC02g11930D	AT5G57000.1, AT5G57000.2	na	na	na	11.5634	na	na	na	na	na	na	11.5634	na	na	na
GSBRNA2T00148635001	BnaA03g10490D	AT5G57000.1, AT5G57000.2	na	na	na	13.1088	na	na	na	na	na	na	13.1088	na	na	na
GSBRNA2T00012897001	BnaA02g08400D	AT5G56980.1	0.723905	1.66227	3.0846	3.67331	na	na	na	na	0.938368	1.42233	0.588706	na	na	na
GSBRNA2T00053073001	BnaC02g11940D	AT5G56980.1	0.39168	3.0925	3.95122	4.37995	na	na	na	na	2.70082	0.858721	0.428734	na	na	na
GSBRNA2T00012900001	BnaA02g08420D	AT5G56970.1, AT5G56970.2	na	8.62863	11.8669	12.4024	na	na	na	na	8.62863	3.23825	0.535561	na	na	na
GSBRNA2T00037652001	BnaCnng41060D	AT5G56970.1, AT5G56970.2	na	na	11.8986	12.2619	na	na	na	na	na	11.8986	0.363259	na	na	na
GSBRNA2T00012903001	BnaA02g08430D	AT5G56960.1, AT5G56960.2	na	na	na	12.0482	na	na	na	na	na	na	12.0482	na	na	na
GSBRNA2T00096773001	BnaA10g28960D	AT5G56940.1	12.8111	13.6804	16.6197	16.5832	na	na	na	na	0.869355	2.93924	na	na	na	-0.0364308
GSBRNA2T00012908001	BnaA02g08470D	AT5G56890.1	na	0.976711	1.84348	2.09668	-0.240295	na	na	na	1.21701	0.86677	0.253198	na	na	na
GSBRNA2T00004370001	BnaCnng68810D	AT5G56880.1	na	na	na	8.80129	na	na	na	na	na	na	8.80129	na	na	na
GSBRNA2T00012910001	BnaA02g08490D	AT5G56860.1	na	na	13.5843	15.0761	na	na	na	na	na	13.5843	1.49181	na	na	na
GSBRNA2T00052811001	BnaA10g10940D	AT5G56860.1	11.6116	16.0888	17.2168	16.6548	na	na	na	na	4.47716	1.128	na	na	na	-0.561973
GSBRNA2T00053040001	BnaC09g33380D	AT5G56860.1	na	12.2246	15.2306	15.71	na	na	na	na	12.2246	3.00603	0.479412	na	na	na
GSBRNA2T00068371001	BnaC02g44480D	AT5G56860.1	na	na	10.1384	14.043	na	na	na	na	na	10.1384	3.90456	na	na	na
GSBRNA2T00046591001	BnaCnng47140D	AT5G56840.1	na	na	10.791	10.358	na	na	na	na	na	10.791	na	na	na	-0.433001
GSBRNA2T00053036001	BnaC09g33360D	AT5G56840.1	na	na	14.3186	15.3046	na	na	na	na	na	14.3186	0.985975	na	na	na
GSBRNA2T00148625001	BnaA03g10580D	AT5G56840.1	na	na	10.033	11.4935	na	na	na	na	na	10.033	1.46047	na	na	na
GSBRNA2T00012916001	BnaA02g08510D	AT5G56790.1	0.454323	2.04317	1.54482	2.17247	na	na	na	na	1.58885	na	0.627648	na	-0.498352	na
GSBRNA2T00052816001	BnaA10g10910D	AT5G56790.1	0.217778	2.10803	3.05881	3.08934	na	na	na	na	1.89025	0.950784	0.0305286	na	na	na
GSBRNA2T00052818001	BnaA10g10900D	AT5G56780.1	0.505674	0.509992	0.599782	2.00864	na	na	na	na	0.00431738	0.0897905	1.40886	na	na	na
GSBRNA2T00060744001	BnaC03g13300D	AT5G56760.1	0.0688042	0.631753	2.02122	2.46204	na	na	na	na	0.562949	1.38947	0.440819	na	na	na
GSBRNA2T00148621001	BnaA03g10610D	AT5G56760.1	0.0346961	na	0.461482	1.01438	na	-0.210809	na	na	na	0.672291	0.552901	-0.245505	na	na
GSBRNA2T00053011001	BnaC09g33280D	AT5G56750.1, AT5G56750.2	na	0.90892	0.491755	0.333119	-0.170908	na	na	na	1.07983	na	na	na	-0.417165	-0.158636
GSBRNA2T00052822001	BnaA10g10860D	AT5G56730.1	0.377845	1.75514	1.1537	0.728891	na	na	na	na	1.3773	na	na	na	-0.601441	-0.424809
GSBRNA2T00053009001	BnaC09g33260D	AT5G56730.1	0.143804	1.84585	1.50351	0.982375	na	na	na	na	1.70204	na	na	na	-0.342338	-0.521135
GSBRNA2T00053003001	BnaC09g33210D	AT5G56650.1, AT5G56660.1	0.559043	0.278904	1.90848	3.31601	na	na	na	na	na	1.62958	1.40753	-0.280139	na	na
GSBRNA2T00060750001	BnaC03g13360D	AT5G56650.1, AT5G56660.1	na	na	na	10.752	na	na	na	na	na	na	10.752	na	na	na
GSBRNA2T00148614001	BnaA03g10680D	AT5G56650.1, AT5G56660.1	0.0567351	na	na	1.83795	na	-0.473657	-0.546889	na	na	na	2.38484	-0.530392	-0.0732315	na
GSBRNA2T00043949001	BnaAnng19940D	AT5G56620.1, AT5G56620.2, AT5G56620.3	na	1.00275	0.609627	0.636842	-0.156804	na	na	na	1.15955	na	0.0272143	na	-0.393121	na
GSBRNA2T00043948001	BnaAnng19930D	AT5G56610.1, AT5G56610.2	0.31722	1.93393	1.97323	1.39482	na	na	na	na	1.61671	0.0392969	na	na	na	-0.578407
GSBRNA2T00053000001	BnaC09g33180D	AT5G56610.1, AT5G56610.2	na	2.19069	1.29618	1.24185	-0.311443	na	na	na	2.50213	na	na	na	-0.894507	-0.0543334
GSBRNA2T00052998001	BnaC09g33160D	AT5G56590.1	na	na	0.878823	1.76092	-0.795347	-0.133369	na	na	0.661979	1.01219	0.882095	na	na	na
GSBRNA2T00060753001	BnaC03g13390D	AT5G56580.1	0.789059	1.59309	3.46482	3.70521	na	na	na	na	0.804035	1.87172	0.240399	na	na	na
GSBRNA2T00052832001	BnaA10g10780D	AT5G56530.1, AT5G56530.2	na	0.746609	5.45894	4.97223	-0.0495834	na	na	na	0.796192	4.71233	na	na	na	-0.48671
GSBRNA2T00052982001	BnaC09g33050D	AT5G56530.1, AT5G56530.2	na	0.389627	2.89808	2.90123	-0.537594	na	na	na	0.927221	2.50845	0.00315363	na	na	na
GSBRNA2T00052979001	BnaC09g33040D	AT5G56520.1	na	na	na	10.6174	na	na	na	na	na	na	10.6174	na	na	na
GSBRNA2T00073709001	BnaC02g12190D	AT5G56520.1	0.976996	1.72144	1.98878	3.43279	na	na	na	na	0.744447	0.26734	1.44401	na	na	na
GSBRNA2T00012928001	BnaA02g08590D	AT5G56510.1, AT5G56510.2, AT5G56510.3, AT5G56510.4, AT5G56510.5, AT5G56510.6	na	8.59167	9.52021	9.06132	na	na	na	na	8.59167	0.928534	na	na	na	-0.458889
GSBRNA2T00062645001	BnaA03g10760D	AT5G56510.1, AT5G56510.2, AT5G56510.3, AT5G56510.4, AT5G56510.5, AT5G56510.6	na	na	na	8.54747	na	na	na	na	na	na	8.54747	na	na	na
GSBRNA2T00012931001	BnaA02g08610D	AT5G56460.1	na	11.2741	11.8793	14.601	na	na	na	na	11.2741	0.605252	2.72173	na	na	na
GSBRNA2T00073712001	BnaC02g12220D	AT5G56460.1	na	na	9.46915	12.999	na	na	na	na	na	9.46915	3.52984	na	na	na
GSBRNA2T00052857001	BnaA10g10600D	AT5G56360.1	na	0.335358	2.42202	2.04669	-0.15148	na	na	na	0.486838	2.08666	na	na	na	-0.375331
GSBRNA2T00060777001	BnaC03g13570D	AT5G56360.1	0.115048	0.618656	2.63536	2.03899	na	na	na	na	0.503608	2.0167	na	na	na	-0.59637
GSBRNA2T00062629001	BnaA03g10900D	AT5G56360.1	na	0.258489	2.24375	1.51822	-0.070776	na	na	na	0.329265	1.98526	na	na	na	-0.725529
GSBRNA2T00085821001	BnaCnng14010D	AT5G56360.1	0.233347	1.10894	2.66224	2.40236	na	na	na	na	0.875595	1.5533	na	na	na	-0.25988
GSBRNA2T00012952001	BnaA02g08750D	AT5G56320.1, AT5G56320.2	na	9.02109	14.3318	13.5778	na	na	na	na	9.02109	5.31073	na	na	na	-0.754049
GSBRNA2T00073738001	BnaC02g12340D	AT5G56320.1, AT5G56320.2	na	9.94306	14.2511	13.3296	na	na	na	na	9.94306	4.30808	na	na	na	-0.92158
GSBRNA2T00062625001	BnaA03g10940D	AT5G56310.1	2.82088	4.16212	3.23951	2.83569	na	na	na	na	1.34124	na	na	na	-0.922607	-0.403817
GSBRNA2T00060788001	BnaC03g13660D	AT5G56300.1	0.330625	3.08331	2.74598	3.15417	na	na	na	na	2.75268	na	0.408187	na	-0.337323	na
GSBRNA2T00062624001	BnaA03g10950D	AT5G56300.1	na	na	9.67076	10.3985	na	na	na	na	na	9.67076	0.727714	na	na	na
GSBRNA2T00052871001	BnaA10g10510D	AT5G56280.1	na	1.30625	2.17125	1.97873	-0.0874283	na	na	na	1.39368	0.864997	na	na	na	-0.192519
GSBRNA2T00092944001	BnaC09g53560D	AT5G56280.1	na	0.646744	1.84969	1.57554	-0.188597	na	na	na	0.835341	1.20295	na	na	na	-0.274149
GSBRNA2T00092943001	BnaC09g53550D	AT5G56270.1	0.108634	1.57472	1.22342	2.37542	na	na	na	na	1.46609	na	1.152	na	-0.351305	na
GSBRNA2T00012960001	BnaA02g08790D	AT5G56260.1, AT5G56260.2, AT5G56260.5	0.370301	2.60533	6.47982	5.48929	na	na	na	na	2.23503	3.87449	na	na	na	-0.990533
GSBRNA2T00060796001	BnaC03g13740D	AT5G56260.1, AT5G56260.2, AT5G56260.5	0.294562	0.585814	4.62429	3.98558	na	na	na	na	0.291252	4.03847	na	na	na	-0.638711
GSBRNA2T00062619001	BnaA03g10990D	AT5G56260.1, AT5G56260.2, AT5G56260.5	0.395418	0.514464	4.86614	4.27399	na	na	na	na	0.119046	4.35167	na	na	na	-0.592149
GSBRNA2T00012961001	BnaA02g08800D	AT5G56250.1, AT5G56250.2	na	8.27216	13.5565	14.3008	na	na	na	na	8.27216	5.28431	0.744331	na	na	na
GSBRNA2T00060798001	BnaC03g13760D	AT5G56250.1, AT5G56250.2	na	2.15556	1.97372	1.82958	-0.0741739	na	na	na	2.22974	na	na	na	-0.181847	-0.144132
GSBRNA2T00122624001	BnaC02g12380D	AT5G56250.1, AT5G56250.2	0.920599	2.28219	3.75651	3.85711	na	na	na	na	1.36159	1.47432	0.100593	na	na	na
GSBRNA2T00052880001	BnaA10g10460D	AT5G56240.1, AT5G56240.2, AT5G56240.3, AT5G56240.4	0.141509	2.02349	3.74746	3.89249	na	na	na	na	1.88199	1.72396	0.145034	na	na	na
GSBRNA2T00095522001	BnaA10g10400D	AT5G56240.1, AT5G56240.2, AT5G56240.3, AT5G56240.4	1.13128	2.46941	3.87108	3.6034	na	na	na	na	1.33812	1.40168	na	na	na	-0.267687
GSBRNA2T00052882001	BnaA10g10450D	AT5G56230.1	na	na	12.9753	13.2002	na	na	na	na	na	12.9753	0.224948	na	na	na
GSBRNA2T00052883001	BnaA10g10440D	AT5G56220.1, AT5G56220.2	na	1.79706	3.54001	2.80455	-0.131459	na	na	na	1.92852	1.74294	na	na	na	-0.735452
GSBRNA2T00095519001	BnaA10g10380D	AT5G56220.1, AT5G56220.2	0.0142261	1.87845	3.53822	2.70365	na	na	na	na	1.86422	1.65977	na	na	na	-0.834577
GSBRNA2T00052885001	BnaA10g10420D	AT5G56200.1	na	na	na	9.44437	na	na	na	na	na	na	9.44437	na	na	na
GSBRNA2T00095517001	BnaA10g10360D	AT5G56200.1	9.53436	8.92398	10.4399	10.1769	na	na	na	na	na	1.51596	na	-0.61038	na	-0.262999
GSBRNA2T00060802001	BnaC03g13790D	AT5G56170.1	na	2.28029	2.79258	3.02844	-0.475376	na	na	na	2.75567	0.512287	0.235862	na	na	na
GSBRNA2T00060805001	BnaC03g13820D	AT5G56170.1	1.45244	4.03417	4.6637	4.51351	na	na	na	na	2.58173	0.62953	na	na	na	-0.150191
GSBRNA2T00062613001	BnaA03g11050D	AT5G56170.1	0.56904	3.69707	3.57222	4.07031	na	na	na	na	3.12803	na	0.49809	na	-0.124845	na
GSBRNA2T00095514001	BnaA10g10330D	AT5G56170.1	na	1.61112	1.95998	2.28072	-0.615871	na	na	na	2.22699	0.348861	0.320745	na	na	na
GSBRNA2T00020957001	BnaCnng32010D	AT5G56130.1	na	1.04104	1.46746	0.888247	-0.981557	na	na	na	2.02259	0.426424	na	na	na	-0.579213
GSBRNA2T00020960001	BnaCnng32020D	AT5G56120.1	na	na	14.3058	15.6965	na	na	na	na	na	14.3058	1.39074	na	na	na
GSBRNA2T00095507001	BnaA10g10270D	AT5G56120.1	na	na	4.95928	6.55753	-0.736354	-0.842496	na	na	na	5.80178	1.59825	-0.106142	na	na
GSBRNA2T00020961001	BnaCnng32030D	AT5G56110.1	na	na	na	12.1715	na	na	na	na	na	na	12.1715	na	na	na
GSBRNA2T00020967001	BnaCnng32060D	AT5G56090.1	na	1.36659	1.21959	0.573576	-0.166832	na	na	na	1.53342	na	na	na	-0.146998	-0.646013
GSBRNA2T00043976001	BnaA02g35470D	AT5G56080.1	na	na	na	9.38375	na	na	na	na	na	na	9.38375	na	na	na
GSBRNA2T00122639001	BnaC02g12500D	AT5G56080.1	na	na	na	11.8491	na	na	na	na	na	na	11.8491	na	na	na
GSBRNA2T00040653001	BnaC09g32580D	AT5G56075.1	na	na	na	9.15515	na	na	na	na	na	na	9.15515	na	na	na
GSBRNA2T00097061001	BnaCnng67130D	AT5G56050.1	na	na	12.3228	11.9933	na	na	na	na	na	12.3228	na	na	na	-0.329512
GSBRNA2T00122667001	BnaC02g12710D	AT5G55990.1, AT5G55990.2	0.533828	na	0.0557197	1.44025	na	-0.311908	na	na	na	0.367628	1.38453	-0.845736	na	na
GSBRNA2T00040677001	BnaC09g32520D	AT5G55960.1	na	0.839177	0.530384	1.13075	-0.126844	na	na	na	0.966021	na	0.600364	na	-0.308793	na
GSBRNA2T00040683001	BnaC09g32490D	AT5G55950.1	na	na	14.0704	14.1135	na	na	na	na	na	14.0704	0.0431602	na	na	na
GSBRNA2T00095479001	BnaA10g10030D	AT5G55950.1	na	8.84743	13.05	13.7052	na	na	na	na	8.84743	4.20254	0.65521	na	na	na
GSBRNA2T00040685001	BnaC09g32480D	AT5G55940.1	na	0.499591	1.21352	0.66664	-0.231045	na	na	na	0.730636	0.713933	na	na	na	-0.546884
GSBRNA2T00043971001	BnaA02g35420D	AT5G55940.1	na	na	0.74165	0.839403	-0.0198621	-0.365785	na	na	na	1.10744	0.0977528	-0.345923	na	na
GSBRNA2T00060817001	BnaC03g13940D	AT5G55940.1	0.697677	0.184118	1.00798	0.596954	na	na	na	na	na	0.823859	na	-0.51356	na	-0.411023
GSBRNA2T00062600001	BnaA03g11160D	AT5G55940.1	0.0357385	0.644738	1.2073	0.815819	na	na	na	na	0.609	0.562566	na	na	na	-0.391485
GSBRNA2T00060821001	BnaC03g13980D	AT5G55910.1, AT5G55910.2	na	1.5257	1.02448	1.96085	-0.284762	na	na	na	1.81047	na	0.936372	na	-0.501221	na
GSBRNA2T00062599001	BnaA03g11170D	AT5G55910.1, AT5G55910.2	0.162393	1.68115	2.0431	2.67128	na	na	na	na	1.51876	0.361941	0.628182	na	na	na
GSBRNA2T00095475001	BnaA10g10000D	AT5G55910.1, AT5G55910.2	0.168164	1.62288	1.10969	1.30851	na	na	na	na	1.45472	na	0.198813	na	-0.51319	na
GSBRNA2T00060822001	BnaC03g13990D	AT5G55860.1	0.154553	0.535842	na	1.31466	na	na	-0.368684	na	0.381289	na	1.68334	na	-0.904527	na
GSBRNA2T00060825001	BnaC03g14010D	AT5G55850.1, AT5G55850.2, AT5G55850.3	0.283979	1.62247	1.02162	2.01775	na	na	na	na	1.33849	na	0.996123	na	-0.600849	na
GSBRNA2T00040696001	BnaC09g32380D	AT5G55830.1	na	na	11.5933	13.0085	na	na	na	na	na	11.5933	1.41519	na	na	na
GSBRNA2T00060827001	BnaC03g14030D	AT5G55820.1, AT5G55820.10, AT5G55820.11, AT5G55820.2, AT5G55820.3, AT5G55820.4, AT5G55820.5, AT5G55820.6, AT5G55820.7, AT5G55820.8, AT5G55820.9	0.825237	1.21895	3.99241	4.38177	na	na	na	na	0.393716	2.77346	0.38936	na	na	na
GSBRNA2T00062596001	BnaA03g11200D	AT5G55820.1, AT5G55820.10, AT5G55820.11, AT5G55820.2, AT5G55820.3, AT5G55820.4, AT5G55820.5, AT5G55820.6, AT5G55820.7, AT5G55820.8, AT5G55820.9	0.185107	0.332766	3.14661	3.42451	na	na	na	na	0.147659	2.81384	0.2779	na	na	na
GSBRNA2T00040698001	BnaC09g32370D	AT5G55810.1	1.54853	3.13326	4.0822	4.21621	na	na	na	na	1.58473	0.948942	0.134009	na	na	na
GSBRNA2T00060828001	BnaC03g14040D	AT5G55810.1	na	na	13.1235	14.6597	na	na	na	na	na	13.1235	1.53611	na	na	na
GSBRNA2T00062595001	BnaA03g11210D	AT5G55810.1	na	10.7346	12.1748	14.2267	na	na	na	na	10.7346	1.44028	2.05187	na	na	na
GSBRNA2T00095465001	BnaA10g09920D	AT5G55810.1	11.479	13.7867	14.2573	13.9958	na	na	na	na	2.30776	0.470573	na	na	na	-0.261494
GSBRNA2T00062593001	BnaA03g11230D	AT5G55760.1	0.65326	1.59851	2.07453	1.7812	na	na	na	na	0.945248	0.476025	na	na	na	-0.293334
GSBRNA2T00040703001	BnaC09g32330D	AT5G55740.1	na	na	1.49833	2.06232	-0.153336	-0.0480053	na	na	0.105331	1.54633	0.563989	na	na	na
GSBRNA2T00040705001	BnaC09g32320D	AT5G55730.1, AT5G55730.2	na	0.0796716	4.45313	4.52422	-0.565179	na	na	na	0.64485	4.37346	0.0710836	na	na	na
GSBRNA2T00095461001	BnaA10g09880D	AT5G55730.1, AT5G55730.2	na	12.6606	17.9082	18.1796	na	na	na	na	12.6606	5.24762	0.271325	na	na	na
GSBRNA2T00012974001	BnaA02g08890D	AT5G55710.1	0.727242	1.84044	2.51702	4.03675	na	na	na	na	1.11319	0.676584	1.51973	na	na	na
GSBRNA2T00062591001	BnaA03g11250D	AT5G55710.1	0.402413	na	0.850897	2.35905	na	-0.438419	na	na	na	1.28932	1.50815	-0.840832	na	na
GSBRNA2T00122681001	BnaC02g12820D	AT5G55710.1	0.405798	1.30032	2.85565	4.01745	na	na	na	na	0.89452	1.55533	1.1618	na	na	na
GSBRNA2T00012977001	BnaA02g08910D	AT5G55680.1	na	na	13.8646	13.5044	na	na	na	na	na	13.8646	na	na	na	-0.360207
GSBRNA2T00012980001	BnaA02g08940D	AT5G55660.1	0.163103	na	2.12786	1.72243	na	-0.0838505	na	na	na	2.21171	na	-0.246954	na	-0.405423
GSBRNA2T00014176001	BnaCnng72410D	AT5G55640.1	na	11.8938	11.3344	12.7557	na	na	na	na	11.8938	na	1.42138	na	-0.559411	na
GSBRNA2T00040711001	BnaC09g32270D	AT5G55640.1	na	0.150793	0.956199	0.680132	-0.934452	na	na	na	1.08524	0.805406	na	na	na	-0.276067
GSBRNA2T00095454001	BnaA10g09820D	AT5G55640.1	na	0.956878	0.302426	0.875995	-0.656297	na	na	na	1.61317	na	0.573569	na	-0.654452	na
GSBRNA2T00040712001	BnaC09g32260D	AT5G55630.1, AT5G55630.2	0.21541	1.44232	2.76041	3.13006	na	na	na	na	1.22691	1.31808	0.369656	na	na	na
GSBRNA2T00095453001	BnaA10g09810D	AT5G55630.1, AT5G55630.2	0.331834	0.893369	2.49386	1.896	na	na	na	na	0.561535	1.60049	na	na	na	-0.597862
GSBRNA2T00040714001	BnaC09g32250D	AT5G55620.1	na	na	na	15.0478	na	na	na	na	na	na	15.0478	na	na	na
GSBRNA2T00055575001	BnaC03g71690D	AT5G55620.1	na	1.0146	0.329516	3.30981	-0.518371	na	na	na	1.53297	na	2.98029	na	-0.685079	na
GSBRNA2T00095450001	BnaA10g09800D	AT5G55620.1	na	na	na	16.7327	na	na	na	na	na	na	16.7327	na	na	na
GSBRNA2T00012983001	BnaA02g08950D	AT5G55610.1	na	2.06978	2.18105	1.46174	-0.0563936	na	na	na	2.12617	0.111268	na	na	na	-0.719303
GSBRNA2T00040715001	BnaC09g32240D	AT5G55610.1	na	1.96919	2.90595	2.56335	-0.00789169	na	na	na	1.97708	0.936758	na	na	na	-0.342603
GSBRNA2T00095447001	BnaA10g09780D	AT5G55610.1	0.632998	2.73534	3.9193	3.29049	na	na	na	na	2.10234	1.18396	na	na	na	-0.628814
GSBRNA2T00122697001	BnaC02g12900D	AT5G55610.1	0.600124	2.26503	2.1296	1.25143	na	na	na	na	1.66491	na	na	na	-0.135433	-0.878174
GSBRNA2T00095440001	BnaA10g09730D	AT5G55570.1, AT5G55570.2	na	na	na	9.12608	na	na	na	na	na	na	9.12608	na	na	na
GSBRNA2T00095431001	BnaA10g09670D	AT5G55560.1	0.476107	0.0283212	1.59365	1.70749	na	na	na	na	na	1.56533	0.113842	-0.447786	na	na
GSBRNA2T00095429001	BnaA10g09660D	AT5G55540.1, AT5G55540.2	0.753587	1.25237	2.41158	2.84739	na	na	na	na	0.498786	1.15921	0.435804	na	na	na
GSBRNA2T00062575001	BnaA03g11340D	AT5G55530.1, AT5G55530.2, AT5G55530.3	na	2.23458	2.31367	3.00393	-0.695372	na	na	na	2.92995	0.0790879	0.690261	na	na	na
GSBRNA2T00082431001	BnaC09g32050D	AT5G55530.1, AT5G55530.2, AT5G55530.3	0.161061	1.21426	0.372716	1.38293	na	na	na	na	1.05319	na	1.01021	na	-0.841539	na
GSBRNA2T00062574001	BnaA03g11350D	AT5G55510.1	0.137774	0.363721	1.56544	1.16907	na	na	na	na	0.225947	1.20172	na	na	na	-0.396372
GSBRNA2T00082427001	BnaC09g32010D	AT5G55500.1	0.915591	0.457379	1.71589	0.803998	na	na	na	na	na	1.25851	na	-0.458212	na	-0.911893
GSBRNA2T00095417001	BnaA10g09560D	AT5G55490.1, AT5G55490.2, AT5G55490.3, AT5G55490.4, AT5G55490.5, AT5G55490.6, AT5G55490.7, AT5G55490.8, AT5G55490.9	1.61999	3.66526	2.77267	1.93432	na	na	na	na	2.04527	na	na	na	-0.892592	-0.838348
GSBRNA2T00095418001	BnaA10g09570D	AT5G55480.1	na	0.986255	2.26094	1.75472	-0.0788423	na	na	na	1.0651	1.27468	na	na	na	-0.506221
GSBRNA2T00060858001	BnaC03g14290D	AT5G55350.1, AT5G55360.1	0.924016	2.40165	2.68876	2.09865	na	na	na	na	1.47763	0.287113	na	na	na	-0.590114
GSBRNA2T00095424001	BnaA10g09630D	AT5G55350.1, AT5G55360.1	na	9.46818	11.9568	11.382	na	na	na	na	9.46818	2.48862	na	na	na	-0.574793
GSBRNA2T00122720001	BnaC02g13100D	AT5G55350.1, AT5G55360.1	na	na	12.0876	12.6888	na	na	na	na	na	12.0876	0.601129	na	na	na
GSBRNA2T00009685001	BnaC09g31630D	AT5G55280.1	0.278909	na	1.43934	1.68798	na	-0.365733	na	na	na	1.80507	0.248646	-0.644642	na	na
GSBRNA2T00013008001	BnaA02g09160D	AT5G55280.1	0.107759	1.39009	1.5753	0.92431	na	na	na	na	1.28233	0.185215	na	na	na	-0.65099
GSBRNA2T00095410001	BnaA10g09500D	AT5G55280.1	na	0.163571	1.92188	1.45668	-0.283422	na	na	na	0.446994	1.75831	na	na	na	-0.465207
GSBRNA2T00013010001	BnaA02g09180D	AT5G55220.1	0.183371	1.97952	4.36103	4.96989	na	na	na	na	1.79615	2.38151	0.608858	na	na	na
GSBRNA2T00122736001	BnaC02g13210D	AT5G55220.1	na	0.813813	2.67832	3.38604	-0.246348	na	na	na	1.06016	1.8645	0.707722	na	na	na
GSBRNA2T00009697001	BnaC09g31740D	AT5G55180.1	1.73984	3.32981	3.47849	4.87326	na	na	na	na	1.58997	0.148676	1.39477	na	na	na
GSBRNA2T00060864001	BnaC03g14350D	AT5G55180.1	9.95377	9.33298	14.3777	15.6113	na	na	na	na	na	5.04471	1.23366	-0.620798	na	na
GSBRNA2T00062554001	BnaA03g11520D	AT5G55180.1	10.9529	12.1378	15.5215	16.7643	na	na	na	na	1.18485	3.38374	1.24283	na	na	na
GSBRNA2T00095399001	BnaA10g09420D	AT5G55180.1	1.93454	5.28547	5.88525	5.52246	na	na	na	na	3.35093	0.599785	na	na	na	-0.362793
GSBRNA2T00013021001	BnaA02g09260D	AT5G55125.1, AT5G55125.2	0.472099	0.323024	1.93637	1.49598	na	na	na	na	na	1.61334	na	-0.149075	na	-0.440385
GSBRNA2T00122747001	BnaC02g13310D	AT5G55125.1, AT5G55125.2	1.59752	1.65032	2.33459	2.39555	na	na	na	na	0.0527975	0.684264	0.0609615	na	na	na
GSBRNA2T00095391001	BnaA10g09360D	AT5G55110.1	na	na	10.8156	10.9235	na	na	na	na	na	10.8156	0.107929	na	na	na
GSBRNA2T00009708001	BnaC09g31820D	AT5G55090.1, AT5G55090.2	10.5405	10.8045	13.96	14.0213	na	na	na	na	0.264004	3.15546	0.061341	na	na	na
GSBRNA2T00013024001	BnaA02g09290D	AT5G55090.1, AT5G55090.2	9.5874	11.5572	14.2128	13.5899	na	na	na	na	1.96975	2.65564	na	na	na	-0.622895
GSBRNA2T00062545001	BnaA03g11580D	AT5G55090.1, AT5G55090.2	na	na	11.5016	12.1876	na	na	na	na	na	11.5016	0.685975	na	na	na
GSBRNA2T00088521001	BnaCnng64060D	AT5G55090.1, AT5G55090.2	na	na	15.1997	15.3721	na	na	na	na	na	15.1997	0.172445	na	na	na
GSBRNA2T00095390001	BnaA10g09350D	AT5G55090.1, AT5G55090.2	na	na	11.6328	11.191	na	na	na	na	na	11.6328	na	na	na	-0.441809
GSBRNA2T00122755001	BnaC02g13360D	AT5G55090.1, AT5G55090.2	na	8.88768	13.3204	12.6016	na	na	na	na	8.88768	4.43268	na	na	na	-0.718715
GSBRNA2T00009710001	BnaC09g31840D	AT5G55070.1, AT5G55070.2	0.00702747	0.803445	1.15855	0.902991	na	na	na	na	0.796418	0.355105	na	na	na	-0.255559
GSBRNA2T00013025001	BnaA02g09300D	AT5G55070.1, AT5G55070.2	na	0.680233	1.08735	1.02068	-0.127298	na	na	na	0.807531	0.407115	na	na	na	-0.0666629
GSBRNA2T00095389001	BnaA10g09340D	AT5G55070.1, AT5G55070.2	na	1.2422	1.91613	1.71263	-0.11035	na	na	na	1.35255	0.673923	na	na	na	-0.203493
GSBRNA2T00122756001	BnaC02g13370D	AT5G55070.1, AT5G55070.2	na	0.696609	1.19498	1.03457	-0.0303281	na	na	na	0.726937	0.498371	na	na	na	-0.160414
GSBRNA2T00060870001	BnaC03g14390D	AT5G55060.1, AT5G55060.2, AT5G55060.3	na	7.3361	12.4831	11.7111	na	na	na	na	7.3361	5.14702	na	na	na	-0.772005
GSBRNA2T00062543001	BnaA03g11600D	AT5G55060.1, AT5G55060.2, AT5G55060.3	na	na	11.2654	10.7902	na	na	na	na	na	11.2654	na	na	na	-0.475179
GSBRNA2T00083878001	BnaCnng62280D	AT5G55060.1, AT5G55060.2, AT5G55060.3	na	0.776689	1.07684	1.18491	-0.164219	na	na	na	0.940908	0.300153	0.108068	na	na	na
GSBRNA2T00009674001	BnaC09g31570D	AT5G55050.1	0.564333	3.23932	2.81843	2.43275	na	na	na	na	2.67498	na	na	na	-0.420892	-0.385678
GSBRNA2T00033836001	BnaC03g71620D	AT5G55050.1	10.0735	13.1984	16.3775	16.4214	na	na	na	na	3.12486	3.17913	0.0438739	na	na	na
GSBRNA2T00075834001	BnaA03g11620D	AT5G55050.1	na	13.0639	16.6055	15.9548	na	na	na	na	13.0639	3.54156	na	na	na	-0.650656
GSBRNA2T00122762001	BnaC02g13410D	AT5G55050.1	na	14.5916	17.1895	17.2748	na	na	na	na	14.5916	2.59791	0.0853345	na	na	na
GSBRNA2T00033845001	BnaC03g71640D	AT5G55000.2	na	1.4962	2.19494	2.13103	-0.444256	na	na	na	1.94046	0.698739	na	na	na	-0.0639139
GSBRNA2T00009668001	BnaC09g31540D	AT5G54980.1	0.487126	2.68004	1.92695	1.2116	na	na	na	na	2.19292	na	na	na	-0.753096	-0.71535
GSBRNA2T00075841001	BnaA03g11660D	AT5G54970.1	10.7224	11.222	14.3052	13.8905	na	na	na	na	0.499598	3.08319	na	na	na	-0.414719
GSBRNA2T00007286001	BnaC03g71830D	AT5G54940.1, AT5G54940.2, AT5G54940.3	0.410997	5.09726	4.83283	5.75871	na	na	na	na	4.68626	na	0.925874	na	-0.264424	na
GSBRNA2T00013033001	BnaA02g09380D	AT5G54890.1	0.48936	1.39967	2.06548	1.94365	na	na	na	na	0.910306	0.665809	na	na	na	-0.121823
GSBRNA2T00122770001	BnaC02g13460D	AT5G54890.1	0.351049	0.686697	2.43883	2.39592	na	na	na	na	0.335648	1.75213	na	na	na	-0.042905
GSBRNA2T00013034001	BnaA02g09390D	AT5G54880.1	0.122217	0.312885	0.120592	1.00896	na	na	na	na	0.190669	na	0.888368	na	-0.192293	na
GSBRNA2T00122772001	BnaC02g13470D	AT5G54880.1	0.724546	1.00459	2.51799	2.51395	na	na	na	na	0.280047	1.5134	na	na	na	-0.00404319
GSBRNA2T00009642001	BnaC09g31380D	AT5G54860.1	0.0821661	0.862631	1.54827	1.76644	na	na	na	na	0.780465	0.68564	0.218168	na	na	na
GSBRNA2T00095372001	BnaA10g09180D	AT5G54860.1	0.35686	1.36815	2.93046	2.31631	na	na	na	na	1.01129	1.56231	na	na	na	-0.614155
GSBRNA2T00095367001	BnaA10g09140D	AT5G54850.1	11.4322	12.5803	12.8402	12.716	na	na	na	na	1.14801	0.259967	na	na	na	-0.124188
GSBRNA2T00095369001	BnaA10g09160D	AT5G54850.1	0.517072	1.81268	2.16762	2.10832	na	na	na	na	1.29561	0.354939	na	na	na	-0.0592986
GSBRNA2T00009636001	BnaC09g31330D	AT5G54840.1	11.2882	13.7884	14.9647	16.3408	na	na	na	na	2.5002	1.17633	1.37609	na	na	na
GSBRNA2T00095364001	BnaA10g09110D	AT5G54840.1	na	13.8314	14.5598	14.3168	na	na	na	na	13.8314	0.728423	na	na	na	-0.242973
GSBRNA2T00122779001	BnaC02g13520D	AT5G54830.1	na	1.12834	0.893977	0.415199	-0.253935	na	na	na	1.38227	na	na	na	-0.23436	-0.478778
GSBRNA2T00074911001	BnaA10g08570D	AT5G54790.1, AT5G54790.2	na	na	na	14.7822	na	na	na	na	na	na	14.7822	na	na	na
GSBRNA2T00007279001	BnaC03g71790D	AT5G54780.1	na	10.365	13.8413	13.979	na	na	na	na	10.365	3.47631	0.137721	na	na	na
GSBRNA2T00041393001	BnaA02g09450D	AT5G54780.1	0.44059	1.83873	1.55858	1.55529	na	na	na	na	1.39814	na	na	na	-0.280153	-0.00328948
GSBRNA2T00072298001	BnaA02g27990D	AT5G54780.1	2.41795	2.90648	3.59257	3.5356	na	na	na	na	0.488526	0.686095	na	na	na	-0.0569656
GSBRNA2T00006821001	BnaA09g15790D	AT5G54750.1	na	0.770951	1.89435	1.70286	-0.213869	na	na	na	0.98482	1.1234	na	na	na	-0.191488
GSBRNA2T00087487001	BnaC09g31130D	AT5G54730.1, AT5G54730.2	0.471504	0.370518	0.759762	1.82415	na	na	na	na	na	0.389244	1.06439	-0.100987	na	na
GSBRNA2T00074902001	BnaA10g08500D	AT5G54660.1	na	na	11.6989	12.7036	na	na	na	na	na	11.6989	1.00469	na	na	na
GSBRNA2T00075854001	BnaA03g11760D	AT5G54650.1, AT5G54650.2	1.21097	2.51473	1.86294	1.54661	na	na	na	na	1.30376	na	na	na	-0.651794	-0.316322
GSBRNA2T00041406001	BnaA02g09530D	AT5G54630.1	0.532441	1.88374	2.57808	2.58339	na	na	na	na	1.3513	0.694338	0.00530675	na	na	na
GSBRNA2T00002931001	BnaC09g30910D	AT5G54600.1	1.01951	0.453337	6.011	8.41591	na	na	na	na	na	5.55766	2.40491	-0.566176	na	na
GSBRNA2T00041407001	BnaA02g09540D	AT5G54600.1	0.403501	0.579523	5.31297	6.2399	na	na	na	na	0.176022	4.73345	0.926932	na	na	na
GSBRNA2T00074889001	BnaA10g08390D	AT5G54600.1	na	0.284256	3.69675	4.62938	-0.172891	na	na	na	0.457148	3.4125	0.932623	na	na	na
GSBRNA2T00122796001	BnaC02g13600D	AT5G54600.1	0.597542	1.68956	4.75612	5.87136	na	na	na	na	1.09201	3.06657	1.11524	na	na	na
GSBRNA2T00002930001	BnaC09g30900D	AT5G54590.2, AT5G54590.3, AT5G54590.4	0.410487	0.108841	2.0628	2.86449	na	na	na	na	na	1.95396	0.801686	-0.301646	na	na
GSBRNA2T00074890001	BnaA10g08400D	AT5G54590.2, AT5G54590.3, AT5G54590.4	na	1.2008	0.753923	2.71178	-0.243647	na	na	na	1.44444	na	1.95785	na	-0.446874	na
GSBRNA2T00075860001	BnaA03g11800D	AT5G54590.2, AT5G54590.3, AT5G54590.4	na	10.9525	13.8941	14.3322	na	na	na	na	10.9525	2.94159	0.43818	na	na	na
GSBRNA2T00077329001	BnaC03g14510D	AT5G54590.2, AT5G54590.3, AT5G54590.4	na	11.0828	14.5014	14.6158	na	na	na	na	11.0828	3.41854	0.114445	na	na	na
GSBRNA2T00122797001	BnaC02g13610D	AT5G54590.2, AT5G54590.3, AT5G54590.4	na	na	na	10.7779	na	na	na	na	na	na	10.7779	na	na	na
GSBRNA2T00074891001	BnaA10g08410D	AT5G54585.1	na	10.4499	10.5026	14.4753	na	na	na	na	10.4499	0.0526807	3.97275	na	na	na
GSBRNA2T00043872001	BnaCnng45520D	AT5G54570.1	0.450917	na	0.300892	1.13678	na	-0.349724	na	na	na	0.650615	0.835892	-0.80064	na	na
GSBRNA2T00074883001	BnaA10g08350D	AT5G54530.1	na	na	9.80669	13.246	na	na	na	na	na	9.80669	3.4393	na	na	na
GSBRNA2T00034329001	BnaCnng38420D	AT5G54500.1	11.2795	11.659	13.6908	16.5579	na	na	na	na	0.3795	2.03176	2.86712	na	na	na
GSBRNA2T00041411001	BnaA02g09580D	AT5G54500.1	1.54857	5.27804	5.92501	7.20157	na	na	na	na	3.72947	0.646971	1.27656	na	na	na
GSBRNA2T00074880001	BnaA10g08330D	AT5G54500.1	9.7717	12.735	15.3893	17.5439	na	na	na	na	2.9633	2.65428	2.15456	na	na	na
GSBRNA2T00075865001	BnaA03g11850D	AT5G54500.1	0.524028	2.46504	1.6403	3.9711	na	na	na	na	1.94102	na	2.3308	na	-0.824742	na
GSBRNA2T00077341001	BnaC03g14590D	AT5G54500.1	na	0.704814	2.29722	4.58006	-0.746048	na	na	na	1.45086	1.5924	2.28284	na	na	na
GSBRNA2T00091415001	BnaCnng16580D	AT5G54500.1	2.11785	5.20277	8.04646	8.79909	na	na	na	na	3.08492	2.8437	0.752631	na	na	na
GSBRNA2T00041428001	BnaA02g09720D	AT5G54450.1	na	na	na	7.59716	na	na	na	na	na	na	7.59716	na	na	na
GSBRNA2T00100669001	BnaC05g05440D	AT5G54450.1	na	na	na	7.59716	na	na	na	na	na	na	7.59716	na	na	na
GSBRNA2T00102763001	BnaA08g21120D	AT5G54450.1	na	na	na	7.59716	na	na	na	na	na	na	7.59716	na	na	na
GSBRNA2T00002911001	BnaC09g30770D	AT5G54440.1, AT5G54440.2, AT5G54440.3	0.19107	0.361114	1.43439	1.37296	na	na	na	na	0.170045	1.07328	na	na	na	-0.061438
GSBRNA2T00091421001	BnaCnng16630D	AT5G54440.1, AT5G54440.2, AT5G54440.3	0.165368	1.4358	2.06192	1.72017	na	na	na	na	1.27044	0.626113	na	na	na	-0.341746
GSBRNA2T00052149001	BnaAnng21580D	AT5G54390.1	na	na	na	0.841772	-0.0969583	-0.306037	-0.18682	na	na	0.119218	1.02859	-0.209079	na	na
GSBRNA2T00074868001	BnaA10g08220D	AT5G54390.1	na	na	0.390822	1.5746	-0.236904	-0.12801	na	na	0.108894	0.518832	1.18378	na	na	na
GSBRNA2T00091427001	BnaCnng16680D	AT5G54390.1	0.10772	0.48006	na	1.27158	na	na	-0.274107	na	0.37234	na	1.54569	na	-0.754167	na
GSBRNA2T00075871001	BnaA03g11890D	AT5G54370.1	na	na	9.46121	12.4265	na	na	na	na	na	9.46121	2.96525	na	na	na
GSBRNA2T00077347001	BnaC03g14620D	AT5G54370.1	na	na	9.11998	11.5763	na	na	na	na	na	9.11998	2.45636	na	na	na
GSBRNA2T00005217001	BnaC02g44640D	AT5G54310.1	0.0549479	1.02343	0.465429	0.266215	na	na	na	na	0.968486	na	na	na	-0.558005	-0.199214
GSBRNA2T00075874001	BnaA03g11910D	AT5G54310.1	na	1.28345	1.38553	1.06956	-0.208978	na	na	na	1.49243	0.102076	na	na	na	-0.315972
GSBRNA2T00077350001	BnaC03g14640D	AT5G54310.1	0.0445822	0.626987	0.921295	1.11317	na	na	na	na	0.582404	0.294308	0.191878	na	na	na
GSBRNA2T00005214001	BnaC02g44620D	AT5G54290.1, AT5G54290.2	na	0.362597	na	0.760154	-0.241395	na	-0.294992	na	0.603992	na	1.05515	na	-0.657589	na
GSBRNA2T00002895001	BnaC09g30700D	AT5G54270.1	na	na	0.897519	4.62337	-0.05589	-0.702488	na	na	na	1.60001	3.72585	-0.646598	na	na
GSBRNA2T00005208001	BnaC02g44590D	AT5G54270.1	2.52554	2.43267	1.76188	4.37572	na	na	na	na	na	na	2.61384	-0.0928757	-0.670784	na
GSBRNA2T00002884001	BnaC09g30630D	AT5G54250.1, AT5G54250.2, AT5G54250.3, AT5G54250.4	na	9.92973	14.6856	16.3654	na	na	na	na	9.92973	4.7559	1.67981	na	na	na
GSBRNA2T00078933001	BnaA10g07330D	AT5G54250.1, AT5G54250.2, AT5G54250.3, AT5G54250.4	na	0.574839	3.30384	5.61453	-0.659128	na	na	na	1.23397	2.729	2.31069	na	na	na
GSBRNA2T00002882001	BnaC09g30620D	AT5G54240.1	na	10.1016	14.0567	13.7216	na	na	na	na	10.1016	3.95512	na	na	na	-0.335117
GSBRNA2T00041437001	BnaA02g09800D	AT5G54240.1	na	10.882	12.0623	11.5314	na	na	na	na	10.882	1.18024	na	na	na	-0.530872
GSBRNA2T00078934001	BnaA10g07320D	AT5G54240.1	na	9.37947	13.6759	14.4747	na	na	na	na	9.37947	4.29648	0.798723	na	na	na
GSBRNA2T00060603001	BnaC03g71860D	AT5G54230.1	na	na	10.8285	14.0911	na	na	na	na	na	10.8285	3.2626	na	na	na
GSBRNA2T00075877001	BnaA03g11930D	AT5G54230.1	na	na	na	12.8981	na	na	na	na	na	na	12.8981	na	na	na
GSBRNA2T00002878001	BnaC09g30600D	AT5G54200.1	0.318338	1.35614	1.76067	1.68562	na	na	na	na	1.0378	0.404531	na	na	na	-0.0750496
GSBRNA2T00075881001	BnaA03g11960D	AT5G54200.1	0.0968502	1.32741	1.5592	1.42518	na	na	na	na	1.23056	0.231793	na	na	na	-0.134019
GSBRNA2T00078935001	BnaA10g07310D	AT5G54200.1	0.293549	1.09652	0.784761	0.710429	na	na	na	na	0.802975	na	na	na	-0.311763	-0.0743324
GSBRNA2T00002876001	BnaC09g30580D	AT5G54180.1	0.424218	1.98618	2.86731	3.30086	na	na	na	na	1.56196	0.881135	0.433542	na	na	na
GSBRNA2T00078937001	BnaA10g07290D	AT5G54180.1	0.124149	1.90815	1.69733	1.86633	na	na	na	na	1.784	na	0.169	na	-0.210821	na
GSBRNA2T00002874001	BnaC09g30560D	AT5G54160.1	9.60043	8.99726	16.9232	18.0549	na	na	na	na	na	7.92591	1.13171	-0.603169	na	na
GSBRNA2T00075885001	BnaA03g11990D	AT5G54160.1	na	na	17.6403	20.4365	na	na	na	na	na	17.6403	2.79621	na	na	na
GSBRNA2T00077361001	BnaC03g14720D	AT5G54160.1	2.14613	1.99147	8.29703	10.9394	na	na	na	na	na	6.30556	2.64239	-0.154668	na	na
GSBRNA2T00078939001	BnaA10g07270D	AT5G54160.1	na	na	15.8593	18.1658	na	na	na	na	na	15.8593	2.30649	na	na	na
GSBRNA2T00078943001	BnaA10g07240D	AT5G54145.1	na	11.7963	12.136	12.161	na	na	na	na	11.7963	0.339673	0.0250049	na	na	na
GSBRNA2T00073654001	BnaC02g13790D	AT5G54130.2	0.570054	4.33801	3.46059	2.82152	na	na	na	na	3.76795	na	na	na	-0.877418	-0.639071
GSBRNA2T00041443001	BnaA02g09850D	AT5G54110.1	0.0276052	0.378218	0.622195	1.31381	na	na	na	na	0.350613	0.243977	0.691619	na	na	na
GSBRNA2T00086216001	BnaCnng14560D	AT5G54110.1	na	0.626235	1.0817	2.09642	-0.33636	na	na	na	0.962595	0.455461	1.01472	na	na	na
GSBRNA2T00078951001	BnaA10g07190D	AT5G54095.1, AT5G54095.2	na	na	na	9.84909	na	na	na	na	na	na	9.84909	na	na	na
GSBRNA2T00073645001	BnaC02g13830D	AT5G54090.1	na	0.426203	0.504993	1.05403	-0.203626	na	na	na	0.629829	0.0787894	0.549035	na	na	na
GSBRNA2T00078952001	BnaA10g07180D	AT5G54080.1, AT5G54080.2	na	1.54311	0.929218	2.00971	-0.833656	na	na	na	2.37677	na	1.0805	na	-0.613894	na
GSBRNA2T00086219001	BnaCnng14590D	AT5G54080.1, AT5G54080.2	na	na	na	9.2655	na	na	na	na	na	na	9.2655	na	na	na
GSBRNA2T00074779001	BnaC03g71890D	AT5G54010.1	9.45395	10.3095	13.6119	16.4109	na	na	na	na	0.855549	3.30241	2.79901	na	na	na
GSBRNA2T00075891001	BnaA03g12050D	AT5G54010.1	na	12.6536	13.1047	15.5799	na	na	na	na	12.6536	0.451082	2.4752	na	na	na
GSBRNA2T00041451001	BnaA02g09910D	AT5G54000.1, AT5G54000.2	na	na	na	13.2111	na	na	na	na	na	na	13.2111	na	na	na
GSBRNA2T00041455001	BnaA02g09950D	AT5G53980.1	na	na	na	13.7214	na	na	na	na	na	na	13.7214	na	na	na
GSBRNA2T00088515001	BnaCnng64030D	AT5G53980.1	na	na	11.474	15.6824	na	na	na	na	na	11.474	4.20842	na	na	na
GSBRNA2T00102396001	BnaC02g13860D	AT5G53970.1	na	0.168237	na	3.61337	-0.428049	na	-0.541144	na	0.596286	na	4.15452	na	-0.709381	na
GSBRNA2T00041459001	BnaA02g09970D	AT5G53950.1	na	11.5398	12.135	11.4723	na	na	na	na	11.5398	0.595238	na	na	na	-0.662687
GSBRNA2T00041462001	BnaA02g10000D	AT5G53920.1	na	1.41171	2.4859	1.7104	-0.349718	na	na	na	1.76143	1.07418	na	na	na	-0.775499
GSBRNA2T00102389001	BnaC02g13910D	AT5G53920.1	na	0.994266	1.98757	1.60067	-0.0512052	na	na	na	1.04547	0.993308	na	na	na	-0.386907
GSBRNA2T00041467001	BnaA02g10030D	AT5G53900.2	na	1.33993	0.650875	0.064907	-0.159831	na	na	na	1.49976	na	na	na	-0.689054	-0.585968
GSBRNA2T00041471001	BnaA02g10050D	AT5G53880.1	13.6395	13.8203	20.243	20.4932	na	na	na	na	0.180818	6.42271	0.250207	na	na	na
GSBRNA2T00010111001	BnaC09g30230D	AT5G53870.1, AT5G53870.2	na	na	13.758	15.9832	na	na	na	na	na	13.758	2.22524	na	na	na
GSBRNA2T00078961001	BnaA10g07120D	AT5G53870.1, AT5G53870.2	na	na	11.7603	15.6021	na	na	na	na	na	11.7603	3.84175	na	na	na
GSBRNA2T00010112001	BnaC09g30220D	AT5G53860.2	na	0.528109	1.72018	1.48731	-0.423786	na	na	na	0.951896	1.19207	na	na	na	-0.232863
GSBRNA2T00078962001	BnaA10g07110D	AT5G53860.2	0.11709	0.424572	1.92962	1.86647	na	na	na	na	0.307482	1.50504	na	na	na	-0.0631475
GSBRNA2T00065973001	BnaCnng55890D	AT5G53850.2, AT5G53850.5	na	0.0901194	0.57311	1.01079	-0.283679	na	na	na	0.373798	0.482991	0.437676	na	na	na
GSBRNA2T00078963001	BnaA10g07100D	AT5G53850.2, AT5G53850.5	0.1889	na	0.85021	1.41785	na	-0.0265503	na	na	na	0.876761	0.567638	-0.21545	na	na
GSBRNA2T00050980001	BnaC09g53210D	AT5G53830.1	na	na	na	12.9866	na	na	na	na	na	na	12.9866	na	na	na
GSBRNA2T00078968001	BnaA10g07060D	AT5G53830.1	na	na	9.06439	11.7992	na	na	na	na	na	9.06439	2.73484	na	na	na
GSBRNA2T00102372001	BnaC02g14050D	AT5G53830.1	na	11.0689	12.6593	14.1253	na	na	na	na	11.0689	1.59047	1.466	na	na	na
GSBRNA2T00004234001	BnaC02g44760D	AT5G53730.1	na	na	13.9732	14.1474	na	na	na	na	na	13.9732	0.174198	na	na	na
GSBRNA2T00010140001	BnaC09g30130D	AT5G53730.1	na	13.7497	15.8594	15.1238	na	na	na	na	13.7497	2.10971	na	na	na	-0.735572
GSBRNA2T00041483001	BnaA02g10130D	AT5G53730.1	na	na	14.6853	14.6129	na	na	na	na	na	14.6853	na	na	na	-0.0723855
GSBRNA2T00078979001	BnaA10g06980D	AT5G53730.1	na	10.9496	14.5174	13.607	na	na	na	na	10.9496	3.5678	na	na	na	-0.910377
GSBRNA2T00010149001	BnaC09g30090D	AT5G53710.1, AT5G53710.2	na	na	12.2472	15.1409	na	na	na	na	na	12.2472	2.89365	na	na	na
GSBRNA2T00078980001	BnaA10g06970D	AT5G53710.1, AT5G53710.2	na	10.5397	11.9321	15.0197	na	na	na	na	10.5397	1.3924	3.08762	na	na	na
GSBRNA2T00004236001	BnaC02g44780D	AT5G53660.1	na	na	3.92887	4.2317	-0.45442	-0.136274	na	na	0.318145	4.06515	0.302824	na	na	na
GSBRNA2T00041485001	BnaA02g10150D	AT5G53660.1	0.260052	na	2.75849	2.6974	na	-0.453995	na	na	na	3.21248	na	-0.714047	na	-0.0610891
GSBRNA2T00086709001	BnaA03g12130D	AT5G53650.1	0.257361	1.67047	2.5263	1.98327	na	na	na	na	1.41311	0.855836	na	na	na	-0.543034
GSBRNA2T00010802001	BnaC03g14850D	AT5G53620.1, AT5G53620.2, AT5G53620.3	0.0538674	1.66038	1.62023	1.3974	na	na	na	na	1.60652	na	na	na	-0.0401581	-0.222824
GSBRNA2T00086708001	BnaA03g12140D	AT5G53620.1, AT5G53620.2, AT5G53620.3	0.0656206	1.02813	0.868427	0.469841	na	na	na	na	0.962508	na	na	na	-0.159702	-0.398586
GSBRNA2T00004240001	BnaC02g44790D	AT5G53590.1	1.83167	2.40729	1.86896	3.41572	na	na	na	na	0.575617	na	1.54676	na	-0.538324	na
GSBRNA2T00041490001	BnaA02g10190D	AT5G53590.1	0.272784	0.705562	1.24794	1.43096	na	na	na	na	0.432778	0.542381	0.183013	na	na	na
GSBRNA2T00010193001	BnaC09g29940D	AT5G53580.1	na	0.193144	1.22826	1.56639	-0.247394	na	na	na	0.440537	1.03511	0.338129	na	na	na
GSBRNA2T00078995001	BnaA10g06870D	AT5G53580.1	1.91848	2.36937	5.37735	5.84272	na	na	na	na	0.450888	3.00798	0.465367	na	na	na
GSBRNA2T00010196001	BnaC09g29930D	AT5G53570.1, AT5G53570.2	0.14224	0.979299	0.884583	1.259	na	na	na	na	0.837059	na	0.374418	na	-0.0947161	na
GSBRNA2T00078996001	BnaA10g06860D	AT5G53570.1, AT5G53570.2	0.0116831	1.17587	1.22922	1.40441	na	na	na	na	1.16419	0.0533492	0.175185	na	na	na
GSBRNA2T00041496001	BnaA02g10220D	AT5G53560.1	na	1.39025	1.07047	1.09991	-0.0756144	na	na	na	1.46586	na	0.0294453	na	-0.319778	na
GSBRNA2T00078997001	BnaA10g06850D	AT5G53560.1	0.175788	1.42448	2.13151	1.72097	na	na	na	na	1.24869	0.707033	na	na	na	-0.410543
GSBRNA2T00041498001	BnaA02g10240D	AT5G53520.1	na	na	na	8.14011	na	na	na	na	na	na	8.14011	na	na	na
GSBRNA2T00059058001	BnaC09g29830D	AT5G53500.1, AT5G53500.2	0.532297	1.40421	2.13636	3.10708	na	na	na	na	0.871918	0.732144	0.970718	na	na	na
GSBRNA2T00079009001	BnaA10g06780D	AT5G53500.1, AT5G53500.2	0.0910695	1.08195	2.02514	2.90129	na	na	na	na	0.990884	0.943183	0.876158	na	na	na
GSBRNA2T00013913001	BnaC03g14900D	AT5G53390.1	na	na	10.832	13.1268	na	na	na	na	na	10.832	2.29476	na	na	na
GSBRNA2T00086687001	BnaA03g12270D	AT5G53390.1	na	na	9.82544	13.5378	na	na	na	na	na	9.82544	3.71238	na	na	na
GSBRNA2T00092513001	BnaA02g10280D	AT5G53390.1	na	na	10.913	11.4152	na	na	na	na	na	10.913	0.502134	na	na	na
GSBRNA2T00102315001	BnaC02g14320D	AT5G53390.1	na	9.83851	12.819	12.2906	na	na	na	na	9.83851	2.9805	na	na	na	-0.528436
GSBRNA2T00092517001	BnaA02g10290D	AT5G53370.1, AT5G53370.2	na	na	11.7475	15.0212	na	na	na	na	na	11.7475	3.2737	na	na	na
GSBRNA2T00102309001	BnaC02g14350D	AT5G53370.1, AT5G53370.2	na	na	na	12.8924	na	na	na	na	na	na	12.8924	na	na	na
GSBRNA2T00059017001	BnaC09g29630D	AT5G53330.1	1.20527	2.22168	1.41672	1.75061	na	na	na	na	1.01641	na	0.333891	na	-0.804961	na
GSBRNA2T00079030001	BnaA10g06680D	AT5G53330.1	0.23286	1.30754	1.08668	1.04141	na	na	na	na	1.07468	na	na	na	-0.220859	-0.045271
GSBRNA2T00013909001	BnaC03g14930D	AT5G53320.1	na	na	9.54464	13.1032	na	na	na	na	na	9.54464	3.55855	na	na	na
GSBRNA2T00086683001	BnaA03g12300D	AT5G53320.1	na	na	8.54222	11.2951	na	na	na	na	na	8.54222	2.7529	na	na	na
GSBRNA2T00092520001	BnaA02g10320D	AT5G53310.1	na	0.852402	1.81496	1.86798	-0.0771576	na	na	na	0.929559	0.962555	0.0530194	na	na	na
GSBRNA2T00102304001	BnaC02g14400D	AT5G53310.1	na	0.497922	1.03141	1.0089	-0.0528671	na	na	na	0.550789	0.533486	na	na	na	-0.02251
GSBRNA2T00092523001	BnaA02g10340D	AT5G53290.1	0.371252	4.04408	4.41115	3.855	na	na	na	na	3.67283	0.367066	na	na	na	-0.556151
GSBRNA2T00102298001	BnaC02g14430D	AT5G53290.1	0.654834	5.38359	4.60348	3.69588	na	na	na	na	4.72876	na	na	na	-0.780114	-0.907594
GSBRNA2T00079035001	BnaA10g06660D	AT5G53280.1	na	1.43231	1.62149	1.13595	-0.527328	na	na	na	1.95964	0.189178	na	na	na	-0.485542
GSBRNA2T00066523001	BnaC03g15120D	AT5G53250.1	12.6873	12.4097	14.1655	13.6884	na	na	na	na	na	1.75576	na	-0.277548	na	-0.477137
GSBRNA2T00079037001	BnaA10g06640D	AT5G53250.1	na	11.1854	15.2826	15.4968	na	na	na	na	11.1854	4.09725	0.214206	na	na	na
GSBRNA2T00086675001	BnaA03g12370D	AT5G53250.1	na	11.3075	13.4127	12.5259	na	na	na	na	11.3075	2.10521	na	na	na	-0.886768
GSBRNA2T00092525001	BnaA02g10360D	AT5G53250.1	na	10.3661	14.7998	14.4043	na	na	na	na	10.3661	4.43366	na	na	na	-0.395488
GSBRNA2T00102296001	BnaC02g14450D	AT5G53250.1	na	na	14.2672	13.7575	na	na	na	na	na	14.2672	na	na	na	-0.50965
GSBRNA2T00009414001	BnaC09g29480D	AT5G53210.1, AT5G53210.2	na	na	10.4113	11.0551	na	na	na	na	na	10.4113	0.643809	na	na	na
GSBRNA2T00066520001	BnaC03g15150D	AT5G53210.1, AT5G53210.2	na	12.9457	14.169	14.1989	na	na	na	na	12.9457	1.2233	0.0298159	na	na	na
GSBRNA2T00079046001	BnaA10g06580D	AT5G53210.1, AT5G53210.2	na	11.9009	14.6744	14.9635	na	na	na	na	11.9009	2.7735	0.289072	na	na	na
GSBRNA2T00102285001	BnaC02g14500D	AT5G53210.1, AT5G53210.2	na	12.0438	14.2746	15.7448	na	na	na	na	12.0438	2.23078	1.47027	na	na	na
GSBRNA2T00036831001	BnaA02g10400D	AT5G53190.1	na	na	na	12.9133	na	na	na	na	na	na	12.9133	na	na	na
GSBRNA2T00033900001	BnaCnng37910D	AT5G53180.1	na	0.631578	0.597189	0.47989	-0.691252	na	na	na	1.32283	na	na	na	-0.0343889	-0.117299
GSBRNA2T00066512001	BnaC03g15180D	AT5G53180.1	0.027683	1.22466	0.94489	0.63348	na	na	na	na	1.19698	na	na	na	-0.279769	-0.31141
GSBRNA2T00036832001	BnaA02g10410D	AT5G53170.1	na	0.460733	1.27384	1.27895	-0.069076	na	na	na	0.529809	0.813108	0.00511006	na	na	na
GSBRNA2T00033895001	BnaCnng37890D	AT5G53160.2	na	11.4996	15.452	15.6192	na	na	na	na	11.4996	3.95232	0.167206	na	na	na
GSBRNA2T00093051001	BnaA10g06520D	AT5G53160.2	0.211291	1.73602	4.8049	4.69834	na	na	na	na	1.52473	3.06887	na	na	na	-0.106553
GSBRNA2T00102267001	BnaC02g14560D	AT5G53130.1	0.00413085	0.277731	na	0.708052	na	na	-0.445136	na	0.2736	na	1.15319	na	-0.722867	na
GSBRNA2T00009391001	BnaC09g29340D	AT5G53120.1, AT5G53120.2, AT5G53120.3, AT5G53120.4, AT5G53120.5	0.683011	1.29762	1.4374	1.11157	na	na	na	na	0.614605	0.139783	na	na	na	-0.325827
GSBRNA2T00093046001	BnaA10g06470D	AT5G53120.1, AT5G53120.2, AT5G53120.3, AT5G53120.4, AT5G53120.5	na	0.9858	1.5967	1.07501	-0.0116157	na	na	na	0.997416	0.610896	na	na	na	-0.521688
GSBRNA2T00036838001	BnaA02g10460D	AT5G53110.1	na	9.21485	12.9257	15.2369	na	na	na	na	9.21485	3.71084	2.3112	na	na	na
GSBRNA2T00102265001	BnaC02g14580D	AT5G53110.1	9.83275	13.8682	13.3606	14.9763	na	na	na	na	4.03549	na	1.61573	na	-0.507676	na
GSBRNA2T00036839001	BnaA02g10470D	AT5G53090.1	na	0.2975	1.99242	2.21513	-0.617329	na	na	na	0.914829	1.69492	0.222714	na	na	na
GSBRNA2T00102263001	BnaC02g14600D	AT5G53090.1	na	0.146209	1.69508	1.88499	-0.672197	na	na	na	0.818406	1.54887	0.189912	na	na	na
GSBRNA2T00102261001	BnaC02g14610D	AT5G53080.1	na	1.08127	1.81933	1.69803	-0.48345	na	na	na	1.56471	0.738065	na	na	na	-0.121299
GSBRNA2T00093039001	BnaA10g06430D	AT5G53060.1, AT5G53060.3	0.119765	1.33307	1.31772	0.699792	na	na	na	na	1.2133	na	na	na	-0.0153513	-0.617926
GSBRNA2T00102249001	BnaC02g14710D	AT5G53030.1, AT5G53030.2	na	13.9869	13.085	13.1858	na	na	na	na	13.9869	na	0.100704	na	-0.901834	na
GSBRNA2T00009344001	BnaC09g29050D	AT5G52990.1	1.55007	2.53963	3.78459	4.38566	na	na	na	na	0.989552	1.24497	0.601066	na	na	na
GSBRNA2T00036848001	BnaA02g10560D	AT5G52990.1	0.350077	2.82468	4.60934	4.15147	na	na	na	na	2.47461	1.78466	na	na	na	-0.457871
GSBRNA2T00102241001	BnaC02g14790D	AT5G52990.1	na	2.04216	3.33233	2.98787	-0.571447	na	na	na	2.61361	1.29017	na	na	na	-0.344458
GSBRNA2T00036849001	BnaA02g10570D	AT5G52980.1	0.709808	2.46653	2.87446	2.65947	na	na	na	na	1.75672	0.407925	na	na	na	-0.214983
GSBRNA2T00096889001	BnaA10g06370D	AT5G52980.1	na	0.7524	1.10605	1.00685	-0.0837212	na	na	na	0.836122	0.353652	na	na	na	-0.0992027
GSBRNA2T00102240001	BnaC02g14800D	AT5G52980.1	0.296653	1.54112	1.41775	1.16785	na	na	na	na	1.24447	na	na	na	-0.123373	-0.249903
GSBRNA2T00036851001	BnaA02g10590D	AT5G52965.1, AT5G52975.1	na	na	na	8.78666	na	na	na	na	na	na	8.78666	na	na	na
GSBRNA2T00036852001	BnaA02g10600D	AT5G52965.1, AT5G52975.1	na	na	na	9.31272	na	na	na	na	na	na	9.31272	na	na	na
GSBRNA2T00009342001	BnaC09g29030D	AT5G52960.1	0.926995	1.6346	3.89124	3.87557	na	na	na	na	0.707603	2.25665	na	na	na	-0.015675
GSBRNA2T00096888001	BnaA10g06360D	AT5G52960.1	0.725094	0.770558	2.27961	2.91185	na	na	na	na	0.0454644	1.50905	0.632245	na	na	na
GSBRNA2T00009341001	BnaC09g29020D	AT5G52950.1, AT5G52950.2	na	11.5995	14.4892	14.5227	na	na	na	na	11.5995	2.88972	0.0334568	na	na	na
GSBRNA2T00055501001	BnaC02g44840D	AT5G52950.1, AT5G52950.2	0.217378	0.503474	0.774834	1.03363	na	na	na	na	0.286095	0.271361	0.258796	na	na	na
GSBRNA2T00074873001	BnaA10g08260D	AT5G52940.1	na	na	na	8.22554	na	na	na	na	na	na	8.22554	na	na	na
GSBRNA2T00009340001	BnaC09g29010D	AT5G52920.1	na	na	2.51259	3.01058	-0.67128	-0.0452415	na	na	0.626038	2.55783	0.497995	na	na	na
GSBRNA2T00030252001	BnaCnng37100D	AT5G52920.1	na	na	1.63538	1.5936	-0.298269	-0.157629	na	na	0.140641	1.79301	na	na	na	-0.0417736
GSBRNA2T00055502001	BnaC02g44850D	AT5G52920.1	na	na	0.893519	1.22729	-0.339329	-0.505614	na	na	na	1.39913	0.333775	-0.166285	na	na
GSBRNA2T00009339001	BnaC09g29000D	AT5G52910.1, AT5G52910.2	na	1.86453	5.66049	5.052	-0.248615	na	na	na	2.11314	3.79596	na	na	na	-0.608485
GSBRNA2T00096886001	BnaA10g06340D	AT5G52910.1, AT5G52910.2	0.612263	3.75149	6.7032	6.47459	na	na	na	na	3.13923	2.95171	na	na	na	-0.228606
GSBRNA2T00009330001	BnaC09g28980D	AT5G52900.1	na	1.5969	2.66432	3.67436	-0.123986	na	na	na	1.72088	1.06742	1.01004	na	na	na
GSBRNA2T00030250001	BnaCnng37090D	AT5G52900.1	na	na	na	10.3851	na	na	na	na	na	na	10.3851	na	na	na
GSBRNA2T00066495001	BnaC03g15310D	AT5G52900.1	na	11.6823	10.8709	13.5804	na	na	na	na	11.6823	na	2.70945	na	-0.811334	na
GSBRNA2T00096877001	BnaA10g06310D	AT5G52900.1	na	0.533324	1.51569	1.65721	-0.834485	na	na	na	1.36781	0.982362	0.141524	na	na	na
GSBRNA2T00009325001	BnaC09g28970D	AT5G52890.1	2.79224	5.03767	5.8635	5.10709	na	na	na	na	2.24544	0.825825	na	na	na	-0.756412
GSBRNA2T00004301001	BnaC03g15380D	AT5G52870.1, AT5G52870.2	na	0.771594	0.360531	1.20038	-0.0469816	na	na	na	0.818576	na	0.839848	na	-0.411063	na
GSBRNA2T00017893001	BnaA03g12500D	AT5G52870.1, AT5G52870.2	na	na	1.42179	1.18574	-0.689594	-0.555169	na	na	0.134425	1.97696	na	na	na	-0.23605
GSBRNA2T00004302001	BnaC03g15390D	AT5G52840.1	na	na	0.913736	1.03833	-0.150807	-0.183409	na	na	na	1.09715	0.124589	-0.0326027	na	na
GSBRNA2T00036857001	BnaA02g10640D	AT5G52840.1	0.370806	0.733119	1.73738	1.50182	na	na	na	na	0.362313	1.00426	na	na	na	-0.235559
GSBRNA2T00096622001	BnaC09g28890D	AT5G52840.1	0.415289	0.974869	3.01201	2.77212	na	na	na	na	0.55958	2.03714	na	na	na	-0.23989
GSBRNA2T00102222001	BnaC02g14930D	AT5G52840.1	0.583239	0.375043	1.2849	0.872752	na	na	na	na	na	0.909857	na	-0.208196	na	-0.412148
GSBRNA2T00036858001	BnaA02g10650D	AT5G52830.1	1.13456	1.62359	0.778945	1.03709	na	na	na	na	0.489025	na	0.258142	na	-0.844641	na
GSBRNA2T00036862001	BnaA02g10680D	AT5G52800.1, AT5G52800.3	0.0326183	0.105323	1.27534	1.68542	na	na	na	na	0.0727051	1.17001	0.410087	na	na	na
GSBRNA2T00007993001	BnaA10g28470D	AT5G52790.1	na	na	na	14.1467	na	na	na	na	na	na	14.1467	na	na	na
GSBRNA2T00093875001	BnaCnng18230D	AT5G52780.1	0.149607	0.637687	1.60078	1.65458	na	na	na	na	0.488079	0.963093	0.0538009	na	na	na
GSBRNA2T00007987001	BnaA10g28450D	AT5G52760.1, AT5G52760.2	3.06811	4.01788	6.03411	9.01331	na	na	na	na	0.949766	2.01623	2.9792	na	na	na
GSBRNA2T00007988001	BnaA10g28460D	AT5G52760.1, AT5G52760.2	10.5431	10.9078	12.4551	15.9375	na	na	na	na	0.364735	1.54724	3.48239	na	na	na
GSBRNA2T00036866001	BnaA02g10710D	AT5G52760.1, AT5G52760.2	na	na	na	13.2831	na	na	na	na	na	na	13.2831	na	na	na
GSBRNA2T00036867001	BnaA02g10720D	AT5G52760.1, AT5G52760.2	na	na	na	14.6752	na	na	na	na	na	na	14.6752	na	na	na
GSBRNA2T00038680001	BnaC09g28710D	AT5G52760.1, AT5G52760.2	1.88141	1.87073	1.68289	5.39863	na	na	na	na	na	na	3.71573	-0.0106837	-0.187837	na
GSBRNA2T00017887001	BnaA03g12540D	AT5G52670.1, AT5G52720.1, AT5G52720.2	na	na	na	11.9931	na	na	na	na	na	na	11.9931	na	na	na
GSBRNA2T00049611001	BnaA09g40940D	AT5G52560.1	na	1.37701	1.518	1.4496	-0.0276634	na	na	na	1.40468	0.140989	na	na	na	-0.0684058
GSBRNA2T00127250001	BnaC08g33440D	AT5G52560.1	na	1.46626	1.84371	1.37782	-0.263713	na	na	na	1.72998	0.377444	na	na	na	-0.465888
GSBRNA2T00036877001	BnaA02g10800D	AT5G52545.2	0.261799	0.954539	1.57299	1.2981	na	na	na	na	0.69274	0.618454	na	na	na	-0.27489
GSBRNA2T00036878001	BnaA02g10810D	AT5G52540.1	na	8.62366	12.5362	15.0018	na	na	na	na	8.62366	3.91255	2.46554	na	na	na
GSBRNA2T00096375001	BnaA10g28370D	AT5G52540.1	na	0.48991	2.54397	3.01027	-0.23176	na	na	na	0.72167	2.05406	0.466297	na	na	na
GSBRNA2T00153114001	BnaC02g15030D	AT5G52540.1	na	na	2.05435	2.70298	-0.543994	-0.412243	na	na	0.131751	2.46659	0.648631	na	na	na
GSBRNA2T00036879001	BnaA02g10820D	AT5G52520.1	na	0.403243	0.431677	1.17457	-0.0460824	na	na	na	0.449325	0.0284343	0.742889	na	na	na
GSBRNA2T00038634001	BnaC09g28480D	AT5G52510.1	0.285411	2.17337	1.1844	1.99545	na	na	na	na	1.88796	na	0.811051	na	-0.988967	na
GSBRNA2T00091311001	BnaA09g01710D	AT5G52480.1, AT5G52480.2	0.033118	2.13875	2.28551	1.29824	na	na	na	na	2.10563	0.146758	na	na	na	-0.987267
GSBRNA2T00036882001	BnaA02g10850D	AT5G52440.1	na	1.14088	2.0846	2.3165	-0.109644	na	na	na	1.25052	0.943719	0.231903	na	na	na
GSBRNA2T00065302001	BnaAnng24940D	AT5G52440.1	na	12.9704	14.741	14.1392	na	na	na	na	12.9704	1.77054	na	na	na	-0.601802
GSBRNA2T00153105001	BnaC02g15090D	AT5G52440.1	1.06054	1.36701	3.06985	2.86068	na	na	na	na	0.306476	1.70283	na	na	na	-0.209163
GSBRNA2T00050651001	BnaC09g28410D	AT5G52430.1	na	na	0.997642	1.48155	-0.118676	-0.268844	na	na	na	1.26649	0.48391	-0.150168	na	na
GSBRNA2T00110266001	BnaA10g07440D	AT5G52430.1	0.339972	na	1.00542	1.117	na	-0.0274771	na	na	na	1.03289	0.111581	-0.367449	na	na
GSBRNA2T00036889001	BnaA02g10910D	AT5G52400.1	na	na	na	10.5424	na	na	na	na	na	na	10.5424	na	na	na
GSBRNA2T00066768001	BnaA03g12610D	AT5G52400.1	na	na	na	9.21383	na	na	na	na	na	na	9.21383	na	na	na
GSBRNA2T00028146001	BnaC02g45000D	AT5G52390.1	na	12.031	13.3868	14.2986	na	na	na	na	12.031	1.35575	0.911796	na	na	na
GSBRNA2T00036895001	BnaA02g10960D	AT5G52340.1	na	na	na	9.62994	na	na	na	na	na	na	9.62994	na	na	na
GSBRNA2T00153085001	BnaC02g15250D	AT5G52340.1	na	10.1084	10.1296	10.8437	na	na	na	na	10.1084	0.0212245	0.714093	na	na	na
GSBRNA2T00156602001	BnaA09g24230D	AT5G52330.1, AT5G52330.2, AT5G52330.3, AT5G52330.4	na	na	na	10.7134	na	na	na	na	na	na	10.7134	na	na	na
GSBRNA2T00066762001	BnaA03g12670D	AT5G52290.1	0.110154	0.352115	2.00002	2.22037	na	na	na	na	0.241961	1.6479	0.220354	na	na	na
GSBRNA2T00036899001	BnaA02g10990D	AT5G52280.1	0.313666	0.577712	1.54386	1.48769	na	na	na	na	0.264046	0.96615	na	na	na	-0.0561704
GSBRNA2T00052604001	BnaC03g15560D	AT5G52270.1, AT5G52270.2	na	na	10.5722	10.8236	na	na	na	na	na	10.5722	0.25133	na	na	na
GSBRNA2T00052606001	BnaC03g15580D	AT5G52250.1	na	na	na	14.3298	na	na	na	na	na	na	14.3298	na	na	na
GSBRNA2T00066758001	BnaA03g12700D	AT5G52250.1	na	na	12.0078	15.3385	na	na	na	na	na	12.0078	3.33071	na	na	na
GSBRNA2T00110252001	BnaA10g07510D	AT5G52240.1	0.254952	1.02493	1.07821	1.00937	na	na	na	na	0.76998	0.0532832	na	na	na	-0.0688493
GSBRNA2T00050668001	BnaC09g28320D	AT5G52220.1, AT5G52220.2	1.3925	2.67733	6.17488	5.68536	na	na	na	na	1.28483	3.49754	na	na	na	-0.489515
GSBRNA2T00110248001	BnaA10g07530D	AT5G52220.1, AT5G52220.2	3.29064	2.34899	5.74005	4.84856	na	na	na	na	na	3.39105	na	-0.941651	na	-0.891484
GSBRNA2T00050669001	BnaC09g28310D	AT5G52210.1, AT5G52210.2	0.253895	1.16962	1.33892	2.17361	na	na	na	na	0.915725	0.169304	0.834687	na	na	na
GSBRNA2T00110247001	BnaA10g07540D	AT5G52210.1, AT5G52210.2	na	na	1.1912	1.82314	-0.751845	-0.320203	na	na	0.431642	1.51141	0.631941	na	na	na
GSBRNA2T00050671001	BnaC09g28290D	AT5G52180.1	na	1.0618	1.6836	1.16965	-0.11738	na	na	na	1.17918	0.621801	na	na	na	-0.513954
GSBRNA2T00052613001	BnaC03g15630D	AT5G52120.1	na	11.3307	14.5164	14.5565	na	na	na	na	11.3307	3.18574	0.0400545	na	na	na
GSBRNA2T00066750001	BnaA03g12780D	AT5G52120.1	na	9.25951	14.3038	14.4975	na	na	na	na	9.25951	5.04425	0.193712	na	na	na
GSBRNA2T00052614001	BnaC03g15640D	AT5G52110.1, AT5G52110.2	0.793244	1.97286	3.33222	4.20659	na	na	na	na	1.17962	1.35936	0.87437	na	na	na
GSBRNA2T00066749001	BnaA03g12790D	AT5G52110.1, AT5G52110.2	na	0.169154	0.883891	1.26285	-0.393251	na	na	na	0.562405	0.714738	0.378962	na	na	na
GSBRNA2T00052621001	BnaC03g15660D	AT5G52100.1	0.102378	na	2.93269	5.02815	na	-0.437526	na	na	na	3.37022	2.09546	-0.539904	na	na
GSBRNA2T00036905001	BnaA02g11050D	AT5G52060.1	0.751313	1.89306	2.53907	4.16398	na	na	na	na	1.14175	0.646008	1.62491	na	na	na
GSBRNA2T00066745001	BnaA03g12820D	AT5G52060.1	1.00697	4.01826	6.34619	8.35915	na	na	na	na	3.01129	2.32793	2.01296	na	na	na
GSBRNA2T00069247001	BnaCnng57590D	AT5G52060.1	1.25953	3.28841	4.77386	6.63167	na	na	na	na	2.02888	1.48545	1.85781	na	na	na
GSBRNA2T00110234001	BnaA10g07620D	AT5G52020.1	10.1503	11.441	12.2143	13.1822	na	na	na	na	1.29071	0.773257	0.967942	na	na	na
GSBRNA2T00036914001	BnaA02g11110D	AT5G51960.1, AT5G51960.2	0.615573	1.72372	2.40282	1.56271	na	na	na	na	1.10815	0.679093	na	na	na	-0.840105
GSBRNA2T00036915001	BnaA02g11120D	AT5G51960.1, AT5G51960.2	0.446493	1.53016	1.90888	1.24166	na	na	na	na	1.08366	0.378725	na	na	na	-0.667222
GSBRNA2T00153049001	BnaC02g15430D	AT5G51960.1, AT5G51960.2	na	1.77156	2.87803	2.28545	-0.0310068	na	na	na	1.80256	1.10647	na	na	na	-0.592581
GSBRNA2T00046303001	BnaC04g26910D	AT5G51940.1	na	1.72388	1.74154	1.07071	-0.592333	na	na	na	2.31622	0.0176589	na	na	na	-0.670837
GSBRNA2T00036920001	BnaA02g11150D	AT5G51920.1	na	9.55146	12.4137	13.0282	na	na	na	na	9.55146	2.86221	0.614562	na	na	na
GSBRNA2T00153042001	BnaC02g15470D	AT5G51920.1	na	13.0561	13.6301	14.2367	na	na	na	na	13.0561	0.574054	0.606567	na	na	na
GSBRNA2T00036927001	BnaA02g11200D	AT5G51890.1	na	na	15.9754	16.8029	na	na	na	na	na	15.9754	0.827498	na	na	na
GSBRNA2T00153039001	BnaC02g15500D	AT5G51890.1	na	na	16.3055	17.1495	na	na	na	na	na	16.3055	0.844044	na	na	na
GSBRNA2T00097083001	BnaCnng67150D	AT5G51880.1	na	2.05644	2.85771	2.7496	-0.528431	na	na	na	2.58487	0.801265	na	na	na	-0.108112
GSBRNA2T00098066001	BnaC09g52920D	AT5G51880.1	0.331027	2.597	2.77158	2.85739	na	na	na	na	2.26598	0.174578	0.0858083	na	na	na
GSBRNA2T00098048001	BnaC09g52880D	AT5G51850.1, AT5G51850.2	na	na	10.676	12.5427	na	na	na	na	na	10.676	1.86676	na	na	na
GSBRNA2T00110222001	BnaA10g07700D	AT5G51850.1, AT5G51850.2	0.787667	1.49884	3.01131	2.61413	na	na	na	na	0.711175	1.51246	na	na	na	-0.397178
GSBRNA2T00052645001	BnaC03g15840D	AT5G51840.1	na	1.5823	3.56064	3.94844	-0.156198	na	na	na	1.7385	1.97834	0.387802	na	na	na
GSBRNA2T00066723001	BnaA03g12990D	AT5G51840.1	0.173048	1.41007	2.79643	2.79929	na	na	na	na	1.23702	1.38636	0.00285901	na	na	na
GSBRNA2T00110219001	BnaA10g07720D	AT5G51830.1, AT5G51830.2	na	0.807625	1.34907	1.77195	-0.235156	na	na	na	1.04278	0.54144	0.422889	na	na	na
GSBRNA2T00042494001	BnaCnng44490D	AT5G51820.1	na	0.485515	1.83317	2.4912	-0.200511	na	na	na	0.686026	1.34766	0.658035	na	na	na
GSBRNA2T00110218001	BnaA10g07730D	AT5G51820.1	0.0643856	0.963085	3.80873	3.75774	na	na	na	na	0.8987	2.84564	na	na	na	-0.0509861
GSBRNA2T00153037001	BnaC02g15510D	AT5G51810.1	1.61939	2.90679	2.51914	2.56674	na	na	na	na	1.2874	na	0.0475968	na	-0.387653	na
GSBRNA2T00036930001	BnaA02g11220D	AT5G51800.1	na	na	10.03	10.7102	na	na	na	na	na	10.03	0.680257	na	na	na
GSBRNA2T00035894001	BnaC09g52800D	AT5G51780.1, AT5G51780.2	na	na	12.7441	15.1058	na	na	na	na	na	12.7441	2.36178	na	na	na
GSBRNA2T00086406001	BnaAnng08070D	AT5G51780.1, AT5G51780.2	na	na	15.1322	16.8393	na	na	na	na	na	15.1322	1.70707	na	na	na
GSBRNA2T00110214001	BnaA10g07750D	AT5G51780.1, AT5G51780.2	na	na	12.1009	14.4976	na	na	na	na	na	12.1009	2.39671	na	na	na
GSBRNA2T00153030001	BnaC02g15540D	AT5G51780.1, AT5G51780.2	na	na	15.9134	17.1152	na	na	na	na	na	15.9134	1.20181	na	na	na
GSBRNA2T00108700001	BnaC09g28100D	AT5G51750.1	na	0.611347	4.13519	4.5424	-0.109327	na	na	na	0.720674	3.52384	0.407209	na	na	na
GSBRNA2T00110212001	BnaA10g07760D	AT5G51750.1	0.230573	1.53752	5.62195	5.44731	na	na	na	na	1.30694	4.08444	na	na	na	-0.174644
GSBRNA2T00108704001	BnaC09g28080D	AT5G51720.1	na	na	na	12.9092	na	na	na	na	na	na	12.9092	na	na	na
GSBRNA2T00000466001	BnaC04g19510D	AT5G51710.1, AT5G51710.2	0.0804293	2.30265	1.71869	1.78266	na	na	na	na	2.22222	na	0.0639774	na	-0.583965	na
GSBRNA2T00051300001	BnaA03g60370D	AT5G51710.1, AT5G51710.2	na	1.81402	1.936	2.24758	-0.0486951	na	na	na	1.86272	0.121981	0.311573	na	na	na
GSBRNA2T00153029001	BnaC02g15550D	AT5G51700.1	na	0.950167	1.26075	0.778027	-0.0829153	na	na	na	1.03308	0.310579	na	na	na	-0.482719
GSBRNA2T00044157001	BnaAnng20130D	AT5G51640.1	0.294275	2.99552	2.25647	2.10247	na	na	na	na	2.70125	na	na	na	-0.739049	-0.153999
GSBRNA2T00153021001	BnaC02g15610D	AT5G51640.1	na	0.969753	0.351198	0.251456	-0.523737	na	na	na	1.49349	na	na	na	-0.618555	-0.0997421
GSBRNA2T00153020001	BnaC02g15620D	AT5G51590.1	0.0781758	0.396972	1.60466	2.16509	na	na	na	na	0.318796	1.20769	0.56043	na	na	na
GSBRNA2T00066715001	BnaA03g13060D	AT5G51585.1	0.072023	1.84872	2.06505	2.72807	na	na	na	na	1.7767	0.216326	0.66302	na	na	na
GSBRNA2T00108719001	BnaC09g28020D	AT5G51560.1	0.0934055	1.43593	2.7166	2.66254	na	na	na	na	1.34253	1.28067	na	na	na	-0.0540629
GSBRNA2T00110200001	BnaA10g07860D	AT5G51560.1	0.317919	2.36423	4.13196	4.27035	na	na	na	na	2.04631	1.76774	0.138393	na	na	na
GSBRNA2T00086415001	BnaAnng08160D	AT5G51550.1	0.326144	3.9738	6.90448	7.11954	na	na	na	na	3.64765	2.93068	0.21506	na	na	na
GSBRNA2T00153008001	BnaC02g15670D	AT5G51550.1	na	3.68764	6.61787	6.53185	-0.207145	na	na	na	3.89478	2.93023	na	na	na	-0.0860173
GSBRNA2T00066712001	BnaA03g13090D	AT5G51545.1	0.608793	0.21756	1.70147	2.56397	na	na	na	na	na	1.48391	0.862501	-0.391233	na	na
GSBRNA2T00097376001	BnaCnng67310D	AT5G51545.1	na	na	1.8064	3.46678	-0.410742	-0.194497	na	na	0.216245	2.00089	1.66039	na	na	na
GSBRNA2T00108733001	BnaC09g27950D	AT5G51510.1	0.18076	0.805794	1.28415	0.64868	na	na	na	na	0.625033	0.478352	na	na	na	-0.635465
GSBRNA2T00110190001	BnaA10g07910D	AT5G51510.1	na	0.880344	1.59238	1.15982	-0.0739636	na	na	na	0.954308	0.712036	na	na	na	-0.432564
GSBRNA2T00040804001	BnaCnng43000D	AT5G51480.1	na	na	10.2854	10.02	na	na	na	na	na	10.2854	na	na	na	-0.265353
GSBRNA2T00086417001	BnaAnng08180D	AT5G51480.1	na	na	na	10.488	na	na	na	na	na	na	10.488	na	na	na
GSBRNA2T00077590001	BnaAnng28260D	AT5G51470.1, AT5G51470.2	na	na	na	9.9098	na	na	na	na	na	na	9.9098	na	na	na
GSBRNA2T00152988001	BnaC02g15790D	AT5G51470.1, AT5G51470.2	na	na	10.2879	10.7264	na	na	na	na	na	10.2879	0.438519	na	na	na
GSBRNA2T00152989001	BnaC02g15780D	AT5G51470.1, AT5G51470.2	na	na	na	10.5879	na	na	na	na	na	na	10.5879	na	na	na
GSBRNA2T00019888001	BnaA02g11230D	AT5G51460.2, AT5G51460.4	11.1428	16.6247	16.2642	16.1365	na	na	na	na	5.48188	na	na	na	-0.360451	-0.12772
GSBRNA2T00053582001	BnaAnng22210D	AT5G51460.2, AT5G51460.4	1.0214	3.50943	4.44247	4.51904	na	na	na	na	2.48802	0.933042	0.076574	na	na	na
GSBRNA2T00108748001	BnaC09g27860D	AT5G51460.2, AT5G51460.4	10.121	9.75762	12.8646	13.0226	na	na	na	na	na	3.10698	0.158005	-0.363366	na	na
GSBRNA2T00110181001	BnaA10g07960D	AT5G51460.2, AT5G51460.4	na	10.8524	16.1717	16.343	na	na	na	na	10.8524	5.31927	0.171361	na	na	na
GSBRNA2T00052662001	BnaC03g15980D	AT5G51440.1	na	10.584	12.0821	13.8996	na	na	na	na	10.584	1.49809	1.81751	na	na	na
GSBRNA2T00019885001	BnaA02g11250D	AT5G51430.1	na	1.15243	3.21785	3.01087	-0.634175	na	na	na	1.7866	2.06542	na	na	na	-0.20698
GSBRNA2T00110178001	BnaA10g07980D	AT5G51430.1	na	1.50411	2.18396	1.61402	-0.0396128	na	na	na	1.54372	0.679853	na	na	na	-0.569937
GSBRNA2T00152982001	BnaC02g15820D	AT5G51430.1	0.123684	1.12105	1.26355	0.816728	na	na	na	na	0.997363	0.1425	na	na	na	-0.446819
GSBRNA2T00108756001	BnaC09g27810D	AT5G51410.1, AT5G51410.2, AT5G51410.3, AT5G51410.4, AT5G51410.5	na	0.763994	0.956402	0.812919	-0.327919	na	na	na	1.09191	0.192408	na	na	na	-0.143483
GSBRNA2T00108760001	BnaC09g27790D	AT5G51400.1	na	1.04336	1.3195	1.04786	-0.120583	na	na	na	1.16394	0.276136	na	na	na	-0.271633
GSBRNA2T00110167001	BnaA10g08040D	AT5G51400.1	0.0293749	1.21168	1.36295	1.12218	na	na	na	na	1.1823	0.151272	na	na	na	-0.240771
GSBRNA2T00037116001	BnaA09g35600D	AT5G51350.1	0.719039	2.18908	2.26854	1.98675	na	na	na	na	1.47004	0.0794588	na	na	na	-0.281786
GSBRNA2T00019882001	BnaA02g11280D	AT5G51330.1, AT5G51330.2	na	0.959135	0.681379	0.467575	-0.26631	na	na	na	1.22545	na	na	na	-0.277756	-0.213804
GSBRNA2T00052667001	BnaC03g16020D	AT5G51290.1	na	0.510695	1.31471	1.08184	-0.0014667	na	na	na	0.512162	0.804018	na	na	na	-0.232874
GSBRNA2T00066699001	BnaA03g13210D	AT5G51290.1	0.0713895	0.691974	1.19039	0.973958	na	na	na	na	0.620584	0.498417	na	na	na	-0.216432
GSBRNA2T00033868001	BnaC09g53040D	AT5G51270.1, AT5G51270.2	na	na	10.8165	12.391	na	na	na	na	na	10.8165	1.57448	na	na	na
GSBRNA2T00090850001	BnaA02g11330D	AT5G51270.1, AT5G51270.2	na	na	12.0961	11.5718	na	na	na	na	na	12.0961	na	na	na	-0.524294
GSBRNA2T00108780001	BnaC09g27700D	AT5G51270.1, AT5G51270.2	na	na	8.81638	11.403	na	na	na	na	na	8.81638	2.58664	na	na	na
GSBRNA2T00110152001	BnaA10g08120D	AT5G51270.1, AT5G51270.2	na	na	13.6955	13.6621	na	na	na	na	na	13.6955	na	na	na	-0.0333725
GSBRNA2T00110158001	BnaA10g08090D	AT5G51270.1, AT5G51270.2	na	na	na	9.69577	na	na	na	na	na	na	9.69577	na	na	na
GSBRNA2T00090852001	BnaA02g11340D	AT5G51230.1, AT5G51230.2, AT5G51230.3	0.092916	1.17649	0.702968	0.552906	na	na	na	na	1.08357	na	na	na	-0.473521	-0.150061
GSBRNA2T00110147001	BnaA10g08130D	AT5G51230.1, AT5G51230.2, AT5G51230.3	na	1.1099	0.85105	0.315914	-0.0623769	na	na	na	1.17228	na	na	na	-0.258854	-0.535136
GSBRNA2T00152974001	BnaC02g15870D	AT5G51230.1, AT5G51230.2, AT5G51230.3	na	1.39992	1.51405	0.71718	-0.0751192	na	na	na	1.47504	0.114131	na	na	na	-0.796869
GSBRNA2T00152376001	BnaC09g27360D	AT5G51190.1	na	na	na	2.51292	-0.0762427	-0.360341	-0.181566	na	na	0.178775	2.69448	-0.284098	na	na
GSBRNA2T00152372001	BnaC09g27340D	AT5G51170.1, AT5G51170.4	na	0.873133	0.129833	na	-0.333581	na	na	-0.269628	1.20671	na	na	na	-0.7433	-0.39946
GSBRNA2T00066694001	BnaA03g13240D	AT5G51150.1	na	0.198434	1.259	1.24848	-0.0885517	na	na	na	0.286986	1.06057	na	na	na	-0.0105146
GSBRNA2T00090862001	BnaA02g11400D	AT5G51140.1	0.184651	1.70183	1.94736	1.81219	na	na	na	na	1.51718	0.245531	na	na	na	-0.135169
GSBRNA2T00152969001	BnaC02g15910D	AT5G51140.1	0.0992959	0.776755	1.19882	1.25968	na	na	na	na	0.677459	0.422068	0.0608601	na	na	na
GSBRNA2T00090866001	BnaA02g11420D	AT5G51120.1	na	1.39327	1.16825	0.217845	-0.506701	na	na	na	1.89997	na	na	na	-0.225018	-0.950407
GSBRNA2T00120969001	BnaA10g05830D	AT5G51120.1	0.697554	1.72458	1.50204	0.766505	na	na	na	na	1.02703	na	na	na	-0.222538	-0.735538
GSBRNA2T00152967001	BnaC02g15930D	AT5G51120.1	0.0610414	2.00422	1.41349	0.617411	na	na	na	na	1.94318	na	na	na	-0.59073	-0.796081
GSBRNA2T00052677001	BnaC03g16100D	AT5G51110.1	na	na	3.79315	5.1278	-0.265196	-0.448914	na	na	na	4.24207	1.33465	-0.183718	na	na
GSBRNA2T00066689001	BnaA03g13290D	AT5G51110.1	na	na	3.50876	5.2277	-0.0692613	-0.558681	na	na	na	4.06744	1.71894	-0.48942	na	na
GSBRNA2T00052681001	BnaC03g16120D	AT5G51100.1, AT5G51100.5	0.314161	1.16667	3.12067	2.61198	na	na	na	na	0.85251	1.954	na	na	na	-0.508692
GSBRNA2T00066687001	BnaA03g13310D	AT5G51100.1, AT5G51100.5	na	0.624832	3.00925	2.39144	-0.147421	na	na	na	0.772252	2.38442	na	na	na	-0.617811
GSBRNA2T00052685001	BnaC03g16150D	AT5G51060.1	na	8.83248	15.7587	15.5521	na	na	na	na	8.83248	6.92621	na	na	na	-0.206564
GSBRNA2T00120964001	BnaA10g05880D	AT5G51050.1	0.0526746	1.90118	2.43407	2.06539	na	na	na	na	1.84851	0.532885	na	na	na	-0.368682
GSBRNA2T00152341001	BnaC09g27240D	AT5G51050.1	0.282785	1.68029	1.67362	1.39215	na	na	na	na	1.39751	na	na	na	-0.00667189	-0.281474
GSBRNA2T00152961001	BnaC02g15960D	AT5G51040.1, AT5G51040.2, AT5G51040.3, AT5G51040.4	na	0.615769	1.68138	1.69068	-0.293651	na	na	na	0.90942	1.06561	0.00929276	na	na	na
GSBRNA2T00082723001	BnaC03g16160D	AT5G51030.1	na	na	na	9.43663	na	na	na	na	na	na	9.43663	na	na	na
GSBRNA2T00082728001	BnaC03g16200D	AT5G50970.1	0.338849	1.68658	1.75276	0.766409	na	na	na	na	1.34773	0.0661742	na	na	na	-0.986346
GSBRNA2T00142216001	BnaA03g13380D	AT5G50970.1	0.582848	1.50948	1.64808	1.56129	na	na	na	na	0.926633	0.138597	na	na	na	-0.086793
GSBRNA2T00082730001	BnaC03g16220D	AT5G50930.1	na	na	13.8884	13.84	na	na	na	na	na	13.8884	na	na	na	-0.0483386
GSBRNA2T00082740001	BnaC03g16290D	AT5G50915.1, AT5G50915.2, AT5G50915.3, AT5G50915.4	na	14.1653	14.9439	14.6973	na	na	na	na	14.1653	0.778562	na	na	na	-0.246562
GSBRNA2T00142208001	BnaA03g13450D	AT5G50915.1, AT5G50915.2, AT5G50915.3, AT5G50915.4	na	12.5904	16.1603	15.7612	na	na	na	na	12.5904	3.56985	na	na	na	-0.399069
GSBRNA2T00090874001	BnaA02g11500D	AT5G50900.1	0.169042	0.972295	0.767657	1.62403	na	na	na	na	0.803253	na	0.856377	na	-0.204638	na
GSBRNA2T00090875001	BnaA02g11510D	AT5G50890.1	na	na	11.6491	12.5774	na	na	na	na	na	11.6491	0.928319	na	na	na
GSBRNA2T00082749001	BnaC03g16350D	AT5G50870.1	0.113879	0.698879	1.29606	1.06212	na	na	na	na	0.584999	0.597179	na	na	na	-0.233936
GSBRNA2T00142206001	BnaA03g13470D	AT5G50870.1	0.299286	0.828782	1.38148	1.20112	na	na	na	na	0.529496	0.5527	na	na	na	-0.18036
GSBRNA2T00120953001	BnaA10g05920D	AT5G50860.1	0.727272	2.48262	1.72103	1.13509	na	na	na	na	1.75535	na	na	na	-0.761585	-0.585947
GSBRNA2T00090876001	BnaA02g11520D	AT5G50850.1	na	1.08997	2.06741	1.82093	-0.020425	na	na	na	1.1104	0.977442	na	na	na	-0.24648
GSBRNA2T00142204001	BnaA03g13490D	AT5G50850.1	na	1.11586	0.717571	0.119929	-0.0738389	na	na	na	1.1897	na	na	na	-0.398291	-0.597642
GSBRNA2T00152245001	BnaC09g26770D	AT5G50850.1	na	1.59004	2.01334	1.84647	-0.06054	na	na	na	1.65058	0.423301	na	na	na	-0.166871
GSBRNA2T00152957001	BnaC02g16000D	AT5G50850.1	0.0698888	2.10067	3.30628	2.86098	na	na	na	na	2.03078	1.20562	na	na	na	-0.445304
GSBRNA2T00142203001	BnaA03g13500D	AT5G50840.1, AT5G50840.2	0.203474	na	1.16655	1.09663	na	-0.0744568	na	na	na	1.24101	na	-0.277931	na	-0.0699195
GSBRNA2T00120948001	BnaA10g05950D	AT5G50830.1, AT5G50830.2	na	na	9.04639	9.9661	na	na	na	na	na	9.04639	0.919714	na	na	na
GSBRNA2T00142202001	BnaA03g13510D	AT5G50830.1, AT5G50830.2	na	na	na	9.92634	na	na	na	na	na	na	9.92634	na	na	na
GSBRNA2T00120947001	BnaA10g05960D	AT5G50820.1	na	na	14.3162	14.4612	na	na	na	na	na	14.3162	0.144982	na	na	na
GSBRNA2T00152277001	BnaC09g26970D	AT5G50820.1	na	na	13.2374	13.1557	na	na	na	na	na	13.2374	na	na	na	-0.0816429
GSBRNA2T00120941001	BnaA10g06010D	AT5G50800.1	na	na	9.34778	9.30376	na	na	na	na	na	9.34778	na	na	na	-0.0440184
GSBRNA2T00152292001	BnaC09g27000D	AT5G50800.1	na	na	na	12.2294	na	na	na	na	na	na	12.2294	na	na	na
GSBRNA2T00016566001	BnaCnng73150D	AT5G50760.1	na	11.3379	12.7134	14.5414	na	na	na	na	11.3379	1.37555	1.82805	na	na	na
GSBRNA2T00055890001	BnaC03g27910D	AT5G50760.1	na	na	11.3572	13.9035	na	na	na	na	na	11.3572	2.54623	na	na	na
GSBRNA2T00082757001	BnaC03g16420D	AT5G50760.1	na	na	10.0287	12.1083	na	na	na	na	na	10.0287	2.07955	na	na	na
GSBRNA2T00138682001	BnaA03g23520D	AT5G50760.1	na	na	10.5898	12.6848	na	na	na	na	na	10.5898	2.09499	na	na	na
GSBRNA2T00055892001	BnaC03g27900D	AT5G50750.1	na	na	11.8806	14.1214	na	na	na	na	na	11.8806	2.24083	na	na	na
GSBRNA2T00082763001	BnaC03g16450D	AT5G50740.1, AT5G50740.3, AT5G50740.5	na	na	16.4401	16.2374	na	na	na	na	na	16.4401	na	na	na	-0.202678
GSBRNA2T00142198001	BnaA03g13550D	AT5G50740.1, AT5G50740.3, AT5G50740.5	na	9.14519	14.8392	15.382	na	na	na	na	9.14519	5.69396	0.54286	na	na	na
GSBRNA2T00142196001	BnaA03g13570D	AT5G50720.1	na	na	9.9156	10.5386	na	na	na	na	na	9.9156	0.623001	na	na	na
GSBRNA2T00152297001	BnaC09g27030D	AT5G50590.1, AT5G50690.1	na	na	na	9.48858	na	na	na	na	na	na	9.48858	na	na	na
GSBRNA2T00055896001	BnaC03g27870D	AT5G50570.1, AT5G50570.2, AT5G50670.1, AT5G50670.2	na	9.35647	11.8135	13.1481	na	na	na	na	9.35647	2.45698	1.3346	na	na	na
GSBRNA2T00082768001	BnaC03g16490D	AT5G50570.1, AT5G50570.2, AT5G50670.1, AT5G50670.2	na	10.4826	12.3123	11.8133	na	na	na	na	10.4826	1.82967	na	na	na	-0.498992
GSBRNA2T00152313001	BnaC09g27080D	AT5G50570.1, AT5G50570.2, AT5G50670.1, AT5G50670.2	0.860214	na	1.50778	1.49814	na	-0.0756098	na	na	na	1.58339	na	-0.935824	na	-0.00963562
GSBRNA2T00120933001	BnaA10g06030D	AT5G50560.1, AT5G50660.1	na	na	11.6812	16.6505	na	na	na	na	na	11.6812	4.96936	na	na	na
GSBRNA2T00152325001	BnaC09g27130D	AT5G50560.1, AT5G50660.1	na	na	na	16.3063	na	na	na	na	na	na	16.3063	na	na	na
GSBRNA2T00053489001	BnaCnng50610D	AT5G50530.1, AT5G50640.1	na	na	8.76878	12.1227	na	na	na	na	na	8.76878	3.35393	na	na	na
GSBRNA2T00090886001	BnaA02g11600D	AT5G50530.1, AT5G50640.1	na	na	11.5532	13.0985	na	na	na	na	na	11.5532	1.54525	na	na	na
GSBRNA2T00090887001	BnaA02g11610D	AT5G50520.1, AT5G50630.1	0.234725	1.40574	1.31028	1.06142	na	na	na	na	1.17102	na	na	na	-0.0954594	-0.248861
GSBRNA2T00090896001	BnaA02g11700D	AT5G50443.1	na	na	12.5684	12.1255	na	na	na	na	na	12.5684	na	na	na	-0.442887
GSBRNA2T00152939001	BnaC02g16090D	AT5G50443.1	na	na	na	12.1531	na	na	na	na	na	na	12.1531	na	na	na
GSBRNA2T00090898001	BnaA02g11720D	AT5G50410.1	na	0.500438	na	na	-0.636949	na	-0.208007	-0.363082	1.13739	na	na	na	-0.708445	-0.155075
GSBRNA2T00152936001	BnaC02g16110D	AT5G50410.1	0.444611	1.12046	1.09227	0.744992	na	na	na	na	0.675848	na	na	na	-0.0281892	-0.347278
GSBRNA2T00120926001	BnaA10g06070D	AT5G50390.1	0.035057	2.29977	3.07465	2.78885	na	na	na	na	2.26471	0.774877	na	na	na	-0.285796
GSBRNA2T00152231001	BnaC09g26710D	AT5G50390.1	na	1.93709	2.916	2.35125	-0.0251727	na	na	na	1.96226	0.978909	na	na	na	-0.564752
GSBRNA2T00055901001	BnaC03g27820D	AT5G50375.1	na	na	3.3729	3.39237	-0.890723	-0.694391	na	na	0.196332	4.06729	0.0194678	na	na	na
GSBRNA2T00138686001	BnaA03g23480D	AT5G50375.1	0.769474	2.87691	6.86823	6.79851	na	na	na	na	2.10743	3.99132	na	na	na	-0.0697193
GSBRNA2T00055904001	BnaC03g27800D	AT5G50370.1	0.0602879	na	1.61153	1.79394	na	-0.368002	na	na	na	1.97953	0.182413	-0.42829	na	na
GSBRNA2T00138687001	BnaA03g23470D	AT5G50370.1	0.0220973	na	1.21206	1.50005	na	-0.00526257	na	na	na	1.21733	0.287987	-0.0273598	na	na
GSBRNA2T00055908001	BnaC03g27770D	AT5G50340.1, AT5G50340.2, AT5G50340.3	0.118277	0.480692	1.41667	0.719078	na	na	na	na	0.362416	0.935976	na	na	na	-0.69759
GSBRNA2T00089197001	BnaCnng64360D	AT5G50335.1	na	10.5602	14.6395	13.9068	na	na	na	na	10.5602	4.07929	na	na	na	-0.732758
GSBRNA2T00120917001	BnaA10g06100D	AT5G50335.1	na	10.5602	13.5798	14.5946	na	na	na	na	10.5602	3.01959	1.01477	na	na	na
GSBRNA2T00055916001	BnaC03g27720D	AT5G50290.1	10.87	11.3001	12.3598	11.5514	na	na	na	na	0.430056	1.05966	na	na	na	-0.808366
GSBRNA2T00138697001	BnaA03g23380D	AT5G50260.1	na	na	9.26878	10.9873	na	na	na	na	na	9.26878	1.71855	na	na	na
GSBRNA2T00152188001	BnaC09g26540D	AT5G50200.1, AT5G50200.2, AT5G50200.3	na	na	na	11.8415	na	na	na	na	na	na	11.8415	na	na	na
GSBRNA2T00152929001	BnaC02g16150D	AT5G50200.1, AT5G50200.2, AT5G50200.3	na	na	11.3374	13.9	na	na	na	na	na	11.3374	2.56253	na	na	na
GSBRNA2T00042477001	BnaA03g57020D	AT5G50180.1	na	0.0715094	3.38949	3.82273	-0.514225	na	na	na	0.585735	3.31798	0.433235	na	na	na
GSBRNA2T00055922001	BnaC03g27670D	AT5G50180.1	0.23731	0.368055	2.25121	2.36481	na	na	na	na	0.130745	1.88316	0.113601	na	na	na
GSBRNA2T00042482001	BnaA03g57060D	AT5G50175.1	na	11.0063	14.4854	13.6211	na	na	na	na	11.0063	3.47912	na	na	na	-0.864295
GSBRNA2T00075375001	BnaCnng59370D	AT5G50175.1	na	11.8187	14.0207	13.2035	na	na	na	na	11.8187	2.20199	na	na	na	-0.817107
GSBRNA2T00019228001	BnaC05g24230D	AT5G50160.1, AT5G50160.2	na	8.17602	11.9235	13.651	na	na	na	na	8.17602	3.74752	1.72749	na	na	na
GSBRNA2T00061314001	BnaA09g24640D	AT5G50160.1, AT5G50160.2	na	na	13.6647	14.2316	na	na	na	na	na	13.6647	0.566921	na	na	na
GSBRNA2T00064663001	BnaA10g05670D	AT5G50150.1	na	13.239	14.9527	15.3846	na	na	na	na	13.239	1.71368	0.431904	na	na	na
GSBRNA2T00152054001	BnaC09g26200D	AT5G50150.1	na	13.7792	16.3174	16.407	na	na	na	na	13.7792	2.53821	0.0896289	na	na	na
GSBRNA2T00007272001	BnaC03g71730D	AT5G50140.1	na	na	na	9.87191	na	na	na	na	na	na	9.87191	na	na	na
GSBRNA2T00064666001	BnaA10g05660D	AT5G50130.1, AT5G50130.2, AT5G50130.3, AT5G50130.4, AT5G50130.5, AT5G50130.7, AT5G50130.8, AT5G50130.9	na	na	9.79357	11.1612	na	na	na	na	na	9.79357	1.36764	na	na	na
GSBRNA2T00008151001	BnaAnng35380D	AT5G50120.1	na	na	11.4533	11.9138	na	na	na	na	na	11.4533	0.460507	na	na	na
GSBRNA2T00015824001	BnaC03g27650D	AT5G50120.1	na	9.19994	10.1578	12.6634	na	na	na	na	9.19994	0.957834	2.50567	na	na	na
GSBRNA2T00006912001	BnaCnng69460D	AT5G50110.1, AT5G50110.2	0.843857	2.00693	3.85114	3.6435	na	na	na	na	1.16307	1.84422	na	na	na	-0.207641
GSBRNA2T00075856001	BnaA03g11770D	AT5G50040.1	na	na	na	11.23	na	na	na	na	na	na	11.23	na	na	na
GSBRNA2T00015834001	BnaC03g27600D	AT5G50020.1, AT5G50020.2, AT5G50020.3	na	0.340416	2.55254	2.44781	-0.5149	na	na	na	0.855316	2.21212	na	na	na	-0.104732
GSBRNA2T00138700001	BnaA03g23350D	AT5G50020.1, AT5G50020.2, AT5G50020.3	na	8.84549	13.1651	13.4038	na	na	na	na	8.84549	4.31966	0.23866	na	na	na
GSBRNA2T00015836001	BnaC03g27590D	AT5G50000.1	na	1.21535	0.895743	1.40278	-0.189845	na	na	na	1.40519	na	0.507041	na	-0.319605	na
GSBRNA2T00080377001	BnaA03g56980D	AT5G50000.1	0.0560165	1.1005	0.209241	0.810649	na	na	na	na	1.04449	na	0.601409	na	-0.891263	na
GSBRNA2T00020036001	BnaC09g50870D	AT5G49990.1, AT5G49990.2, AT5G49990.3, AT5G49990.4, AT5G62890.1, AT5G62890.2, AT5G62890.3	0.204597	1.47729	1.57515	1.65294	na	na	na	na	1.2727	0.0978584	0.0777916	na	na	na
GSBRNA2T00094629001	BnaA09g06270D	AT5G49990.1, AT5G49990.2, AT5G49990.3, AT5G49990.4, AT5G62890.1, AT5G62890.2, AT5G62890.3	na	1.69311	2.19526	2.22158	-0.0840773	na	na	na	1.77719	0.502149	0.0263262	na	na	na
GSBRNA2T00109919001	BnaA06g22340D	AT5G49990.1, AT5G49990.2, AT5G49990.3, AT5G49990.4, AT5G62890.1, AT5G62890.2, AT5G62890.3	0.233294	1.79077	3.0773	2.93568	na	na	na	na	1.55748	1.28653	na	na	na	-0.141624
GSBRNA2T00141508001	BnaC03g51370D	AT5G49990.1, AT5G49990.2, AT5G49990.3, AT5G49990.4, AT5G62890.1, AT5G62890.2, AT5G62890.3	na	1.44443	4.25929	4.65363	-0.485622	na	na	na	1.93005	2.81486	0.394337	na	na	na
GSBRNA2T00090905001	BnaA02g11770D	AT5G49960.1	0.0468253	na	0.508537	1.02193	na	-0.0182983	na	na	na	0.526836	0.513397	-0.0651237	na	na
GSBRNA2T00152927001	BnaC02g16160D	AT5G49960.1	na	0.509732	1.0346	1.3399	-0.372372	na	na	na	0.882104	0.52487	0.305295	na	na	na
GSBRNA2T00016604001	BnaC09g52940D	AT5G49950.1	na	2.07635	3.0385	3.20635	-0.246818	na	na	na	2.32317	0.962147	0.167855	na	na	na
GSBRNA2T00064683001	BnaA10g05580D	AT5G49950.1	0.333176	1.45709	3.08499	3.52694	na	na	na	na	1.12391	1.6279	0.44195	na	na	na
GSBRNA2T00138705001	BnaA03g23310D	AT5G49940.1, AT5G49940.2	0.395929	0.612221	1.05172	1.40385	na	na	na	na	0.216292	0.4395	0.352128	na	na	na
GSBRNA2T00015843001	BnaC03g27520D	AT5G49900.1, AT5G49900.3	na	na	12.33	14.9781	na	na	na	na	na	12.33	2.6481	na	na	na
GSBRNA2T00138710001	BnaA03g23280D	AT5G49900.1, AT5G49900.3	na	na	8.80478	13.8055	na	na	na	na	na	8.80478	5.0007	na	na	na
GSBRNA2T00015845001	BnaC03g27500D	AT5G49890.1	0.670689	3.12397	3.57688	3.91444	na	na	na	na	2.45328	0.452907	0.337563	na	na	na
GSBRNA2T00090909001	BnaA02g11800D	AT5G49890.1	0.576088	2.67992	4.80414	4.82297	na	na	na	na	2.10383	2.12423	0.018827	na	na	na
GSBRNA2T00152921001	BnaC02g16210D	AT5G49890.1	0.260508	2.0694	3.07084	3.18019	na	na	na	na	1.8089	1.00143	0.109357	na	na	na
GSBRNA2T00030748001	BnaCnng37490D	AT5G49830.1, AT5G49830.2, AT5G49830.3	0.272502	1.03726	0.798235	1.18414	na	na	na	na	0.76476	na	0.385905	na	-0.239027	na
GSBRNA2T00090914001	BnaA02g11830D	AT5G49810.1	0.259035	2.12344	4.4865	4.3584	na	na	na	na	1.8644	2.36307	na	na	na	-0.128105
GSBRNA2T00152915001	BnaC02g16260D	AT5G49810.1	0.0792936	1.42141	3.23865	3.02388	na	na	na	na	1.34212	1.81724	na	na	na	-0.214769
GSBRNA2T00015856001	BnaC03g27450D	AT5G49750.1, AT5G49760.1	na	2.42185	4.07559	4.75167	-0.515783	na	na	na	2.93763	1.65374	0.67608	na	na	na
GSBRNA2T00015859001	BnaC03g27420D	AT5G49750.1, AT5G49760.1	na	2.61206	4.51632	5.3188	-0.404554	na	na	na	3.01661	1.90427	0.802483	na	na	na
GSBRNA2T00030749001	BnaCnng37500D	AT5G49750.1, AT5G49760.1	na	10.8449	14.3686	15.9477	na	na	na	na	10.8449	3.52365	1.57914	na	na	na
GSBRNA2T00081487001	BnaCnng61190D	AT5G49750.1, AT5G49760.1	na	na	13.2859	15.5619	na	na	na	na	na	13.2859	2.276	na	na	na
GSBRNA2T00138718001	BnaA03g23220D	AT5G49750.1, AT5G49760.1	na	2.27047	5.71762	6.68754	-0.0625037	na	na	na	2.33297	3.44716	0.969918	na	na	na
GSBRNA2T00152139001	BnaC09g26410D	AT5G49730.1, AT5G49740.1, AT5G49740.3	na	na	0.100084	1.49681	-0.0441321	-0.195536	na	na	na	0.295619	1.39672	-0.151404	na	na
GSBRNA2T00015850001	BnaC03g27480D	AT5G49720.1	0.180065	2.51959	2.07724	2.38636	na	na	na	na	2.33953	na	0.309126	na	-0.442355	na
GSBRNA2T00064691001	BnaA10g05530D	AT5G49720.1	na	1.23213	1.46746	2.51518	-0.140511	na	na	na	1.37264	0.235324	1.04773	na	na	na
GSBRNA2T00138714001	BnaA03g23250D	AT5G49720.1	0.0573795	1.90887	1.06407	1.20217	na	na	na	na	1.85149	na	0.138099	na	-0.844799	na
GSBRNA2T00152141001	BnaC09g26420D	AT5G49720.1	0.283018	1.18698	1.54227	2.39161	na	na	na	na	0.903958	0.355294	0.849339	na	na	na
GSBRNA2T00058670001	BnaCnng53280D	AT5G49690.1	na	na	na	9.99955	na	na	na	na	na	na	9.99955	na	na	na
GSBRNA2T00064692001	BnaA10g05520D	AT5G49660.1	na	1.6038	2.89598	3.53202	-0.287697	na	na	na	1.8915	1.29217	0.636043	na	na	na
GSBRNA2T00152142001	BnaC09g26430D	AT5G49660.1	0.698179	1.89772	3.3704	3.80476	na	na	na	na	1.19954	1.47268	0.434357	na	na	na
GSBRNA2T00086197001	BnaCnng14480D	AT5G49630.1	na	10.8276	12.0648	15.3718	na	na	na	na	10.8276	1.23724	3.30696	na	na	na
GSBRNA2T00143109001	BnaC07g27330D	AT5G49620.1, AT5G49620.2	na	na	na	9.60552	na	na	na	na	na	na	9.60552	na	na	na
GSBRNA2T00055395001	BnaA02g30940D	AT5G49600.1	na	na	na	11.48	na	na	na	na	na	na	11.48	na	na	na
GSBRNA2T00120578001	BnaC02g39230D	AT5G49600.1	na	na	10.3618	10.6179	na	na	na	na	na	10.3618	0.25605	na	na	na
GSBRNA2T00021261001	BnaA01g18320D	AT5G49555.1	0.117197	na	0.962625	1.07986	na	-0.687176	na	na	na	1.6498	0.117237	-0.804373	na	na
GSBRNA2T00079650001	BnaC01g22230D	AT5G49555.1	na	na	0.517361	0.791921	-0.30509	-0.689163	na	na	na	1.20652	0.27456	-0.384073	na	na
GSBRNA2T00020436001	BnaA09g03400D	AT5G49550.1	na	1.10072	0.981837	0.717242	-0.84599	na	na	na	1.94671	na	na	na	-0.118878	-0.264594
GSBRNA2T00086144001	BnaCnng62780D	AT5G49540.1, AT5G49540.2	0.520201	1.75656	2.42407	1.98402	na	na	na	na	1.23636	0.66751	na	na	na	-0.440051
GSBRNA2T00033941001	BnaAnng41650D	AT5G49520.1	na	11.4482	11.4967	11.2478	na	na	na	na	11.4482	0.0485502	na	na	na	-0.248917
GSBRNA2T00093445001	BnaA09g03370D	AT5G49510.1, AT5G49510.2	0.18131	1.43016	1.20904	0.411158	na	na	na	na	1.24885	na	na	na	-0.221118	-0.797886
GSBRNA2T00109512001	BnaC09g02700D	AT5G49470.2, AT5G49470.3, AT5G49470.4, AT5G49470.5, AT5G49470.6, AT5G49470.7	0.122459	0.200587	1.60414	1.90532	na	na	na	na	0.078128	1.40355	0.301176	na	na	na
GSBRNA2T00120595001	BnaC02g39130D	AT5G49390.1, AT5G49390.2	na	na	na	10.8081	na	na	na	na	na	na	10.8081	na	na	na
GSBRNA2T00093454001	BnaA09g03310D	AT5G49360.1	na	na	10.986	13.6085	na	na	na	na	na	10.986	2.62243	na	na	na
GSBRNA2T00109516001	BnaC09g02680D	AT5G49360.1	na	na	na	12.1764	na	na	na	na	na	na	12.1764	na	na	na
GSBRNA2T00120614001	BnaC02g39030D	AT5G49360.1	na	10.5657	18.5506	18.3781	na	na	na	na	10.5657	7.9849	na	na	na	-0.172464
GSBRNA2T00143088001	BnaC07g27160D	AT5G49360.1	na	na	19.409	20.6945	na	na	na	na	na	19.409	1.28548	na	na	na
GSBRNA2T00143087001	BnaC07g27150D	AT5G49350.2	na	na	na	10.5483	na	na	na	na	na	na	10.5483	na	na	na
GSBRNA2T00144337001	BnaA06g29530D	AT5G49350.2	na	na	na	9.62465	na	na	na	na	na	na	9.62465	na	na	na
GSBRNA2T00143085001	BnaC07g27140D	AT5G49330.1	na	na	11.8626	16.4259	na	na	na	na	na	11.8626	4.56326	na	na	na
GSBRNA2T00144338001	BnaA06g29540D	AT5G49330.1	na	11.2929	13.5615	16.706	na	na	na	na	11.2929	2.26867	3.14447	na	na	na
GSBRNA2T00120624001	BnaC02g38980D	AT5G49300.1	na	1.479	1.14395	1.49592	-0.81187	na	na	na	2.29087	na	0.351968	na	-0.335053	na
GSBRNA2T00019594001	BnaC07g49330D	AT5G49280.1	10.295	9.91112	15.018	15.2235	na	na	na	na	na	5.1069	0.205487	-0.383889	na	na
GSBRNA2T00093459001	BnaA09g03280D	AT5G49280.1	na	10.4112	15.6111	15.9708	na	na	na	na	10.4112	5.19991	0.359617	na	na	na
GSBRNA2T00109520001	BnaC09g02650D	AT5G49280.1	na	na	15.0351	15.9351	na	na	na	na	na	15.0351	0.900053	na	na	na
GSBRNA2T00120625001	BnaC02g38970D	AT5G49280.1	1.76152	2.89992	5.10035	5.05152	na	na	na	na	1.1384	2.20043	na	na	na	-0.0488336
GSBRNA2T00144345001	BnaA06g29590D	AT5G49280.1	10.8786	10.01	14.6406	15.016	na	na	na	na	na	4.63058	0.375384	-0.868608	na	na
GSBRNA2T00093461001	BnaA09g03260D	AT5G49230.1	na	na	12.9215	13.67	na	na	na	na	na	12.9215	0.748471	na	na	na
GSBRNA2T00019589001	BnaC07g49290D	AT5G49215.1, AT5G49215.2	2.31313	3.15247	3.86339	3.84138	na	na	na	na	0.839345	0.710921	na	na	na	-0.0220173
GSBRNA2T00019588001	BnaC07g49280D	AT5G49210.1, AT5G49210.2, AT5G49210.3	0.0442005	na	0.669954	na	na	-0.39275	na	-0.179595	na	1.0627	na	-0.436951	na	-0.849549
GSBRNA2T00144355001	BnaA06g29680D	AT5G49170.1	na	12.073	12.6935	12.999	na	na	na	na	12.073	0.620467	0.3055	na	na	na
GSBRNA2T00143075001	BnaC07g27050D	AT5G49130.1	na	8.832	12.042	12.3296	na	na	na	na	8.832	3.20997	0.28764	na	na	na
GSBRNA2T00029595001	BnaCnng36310D	AT5G49110.1, AT5G49110.2, AT5G49110.3, AT5G49110.4	0.081655	0.192349	1.3845	0.414702	na	na	na	na	0.110694	1.19216	na	na	na	-0.969802
GSBRNA2T00055438001	BnaA02g30590D	AT5G49110.1, AT5G49110.2, AT5G49110.3, AT5G49110.4	0.637817	0.527083	1.3754	0.543684	na	na	na	na	na	0.848314	na	-0.110734	na	-0.831714
GSBRNA2T00005285001	BnaCnng69290D	AT5G49100.1	na	0.823583	0.449744	na	-0.368136	na	na	-0.138593	1.19172	na	na	na	-0.373839	-0.588337
GSBRNA2T00143072001	BnaC07g27020D	AT5G49100.1	0.202682	2.11936	2.48521	2.27471	na	na	na	na	1.91668	0.36585	na	na	na	-0.210509
GSBRNA2T00144359001	BnaA06g29710D	AT5G49100.1	0.212196	1.43403	1.90955	1.96655	na	na	na	na	1.22183	0.475524	0.0569936	na	na	na
GSBRNA2T00055441001	BnaA02g30560D	AT5G49070.1	na	na	na	8.86369	na	na	na	na	na	na	8.86369	na	na	na
GSBRNA2T00120629001	BnaC02g38930D	AT5G49070.1	na	na	na	10.4583	na	na	na	na	na	na	10.4583	na	na	na
GSBRNA2T00120631001	BnaC02g38910D	AT5G49030.1, AT5G49030.2, AT5G49030.3	0.413882	1.53972	2.19097	2.74076	na	na	na	na	1.12584	0.651254	0.549786	na	na	na
GSBRNA2T00143069001	BnaC07g27010D	AT5G49030.1, AT5G49030.2, AT5G49030.3	0.229249	1.19484	2.82722	2.6558	na	na	na	na	0.965592	1.63237	na	na	na	-0.17142
GSBRNA2T00144362001	BnaA06g29740D	AT5G49020.1, AT5G49020.2	0.38813	0.95029	1.11279	0.520898	na	na	na	na	0.562161	0.1625	na	na	na	-0.591893
GSBRNA2T00143067001	BnaC07g26990D	AT5G49015.1, AT5G49015.2, AT5G49015.3	na	1.29842	1.01104	1.37014	-0.20354	na	na	na	1.50196	na	0.359098	na	-0.287381	na
GSBRNA2T00144363001	BnaA06g29750D	AT5G49015.1, AT5G49015.2, AT5G49015.3	na	1.68368	1.79882	0.975295	-0.104717	na	na	na	1.7884	0.115145	na	na	na	-0.823528
GSBRNA2T00143066001	BnaC07g26980D	AT5G49010.1	na	0.803327	1.27812	1.26015	-0.694769	na	na	na	1.4981	0.47479	na	na	na	-0.0179667
GSBRNA2T00055446001	BnaA02g30520D	AT5G48960.1	na	0.303986	1.27585	1.45069	-0.182915	na	na	na	0.486901	0.971859	0.174845	na	na	na
GSBRNA2T00120633001	BnaC02g38890D	AT5G48960.1	0.0131863	0.482596	0.852953	1.22855	na	na	na	na	0.46941	0.370356	0.375594	na	na	na
GSBRNA2T00143061001	BnaC07g26950D	AT5G48960.1	na	0.50095	1.44263	1.39292	-0.402313	na	na	na	0.903264	0.941676	na	na	na	-0.049703
GSBRNA2T00144368001	BnaA06g29790D	AT5G48960.1	0.000464652	0.780943	1.17097	1.16195	na	na	na	na	0.780478	0.390029	na	na	na	-0.00902562
GSBRNA2T00051246001	BnaA06g39630D	AT5G48910.1	0.0173458	0.746002	2.14471	2.53016	na	na	na	na	0.728657	1.39871	0.385454	na	na	na
GSBRNA2T00055454001	BnaA02g30470D	AT5G48880.2, AT5G48880.3, AT5G48880.4	2.34406	4.77531	8.7537	9.55098	na	na	na	na	2.43125	3.97839	0.797279	na	na	na
GSBRNA2T00120646001	BnaC02g38800D	AT5G48880.2, AT5G48880.3, AT5G48880.4	1.2394	1.12103	6.65868	7.44388	na	na	na	na	na	5.53765	0.785199	-0.118378	na	na
GSBRNA2T00009736001	BnaA09g03170D	AT5G48870.1	na	1.40083	3.34334	3.87169	-0.330851	na	na	na	1.73168	1.94252	0.528345	na	na	na
GSBRNA2T00055455001	BnaA02g30460D	AT5G48870.1	na	0.314393	1.6667	0.849016	-0.780949	na	na	na	1.09534	1.3523	na	na	na	-0.817679
GSBRNA2T00120647001	BnaC02g38790D	AT5G48870.1	na	0.838273	2.46555	1.99069	-0.31068	na	na	na	1.14895	1.62728	na	na	na	-0.474864
GSBRNA2T00051243001	BnaA06g39610D	AT5G48850.1	na	0.933784	2.21194	3.98014	-0.0405446	na	na	na	0.974328	1.27816	1.76819	na	na	na
GSBRNA2T00055458001	BnaA02g30450D	AT5G48850.1	0.244439	na	1.77513	2.80836	na	-0.345645	na	na	na	2.12078	1.03323	-0.590085	na	na
GSBRNA2T00109529001	BnaC09g02580D	AT5G48850.1	na	na	na	16.9621	na	na	na	na	na	na	16.9621	na	na	na
GSBRNA2T00120649001	BnaC02g38780D	AT5G48850.1	0.421603	0.428156	2.07494	4.32386	na	na	na	na	0.00655362	1.64678	2.24892	na	na	na
GSBRNA2T00143043001	BnaC07g26800D	AT5G48850.1	0.339807	0.12267	1.50122	2.64466	na	na	na	na	na	1.37855	1.14344	-0.217137	na	na
GSBRNA2T00144385001	BnaA06g29910D	AT5G48840.1	0.0822239	0.952625	1.26657	0.478633	na	na	na	na	0.870402	0.313947	na	na	na	-0.78794
GSBRNA2T00143039001	BnaC07g26780D	AT5G48830.1, AT5G48830.2	0.420422	0.857273	1.73576	2.02959	na	na	na	na	0.436851	0.878487	0.293831	na	na	na
GSBRNA2T00144387001	BnaA06g29920D	AT5G48830.1, AT5G48830.2	na	0.128471	1.07068	0.927757	-0.109533	na	na	na	0.238004	0.942208	na	na	na	-0.142922
GSBRNA2T00009741001	BnaA09g03140D	AT5G48810.1	0.353673	0.867977	2.37187	2.39737	na	na	na	na	0.514304	1.50389	0.0255034	na	na	na
GSBRNA2T00109532001	BnaC09g02560D	AT5G48810.1	0.0904339	na	2.041	2.34045	na	-0.174439	na	na	na	2.21544	0.299449	-0.264873	na	na
GSBRNA2T00143036001	BnaC07g26750D	AT5G48810.1	na	0.838849	2.74839	2.58445	-0.212819	na	na	na	1.05167	1.90954	na	na	na	-0.163941
GSBRNA2T00144391001	BnaA06g29960D	AT5G48810.1	0.0489349	1.02995	3.39242	3.33816	na	na	na	na	0.981016	2.36247	na	na	na	-0.0542603
GSBRNA2T00144390001	BnaA06g29950D	AT5G48800.1	1.23562	2.31465	4.64557	5.72131	na	na	na	na	1.07902	2.33092	1.07574	na	na	na
GSBRNA2T00144392001	BnaA06g29970D	AT5G48790.1	na	na	na	14.4745	na	na	na	na	na	na	14.4745	na	na	na
GSBRNA2T00009743001	BnaA09g03120D	AT5G48720.1, AT5G48720.2, AT5G48720.3, AT5G48720.4	0.298606	0.761178	2.36177	2.97426	na	na	na	na	0.462572	1.60059	0.612489	na	na	na
GSBRNA2T00109534001	BnaC09g02540D	AT5G48720.1, AT5G48720.2, AT5G48720.3, AT5G48720.4	0.0800419	0.753679	1.17227	1.02438	na	na	na	na	0.673637	0.418589	na	na	na	-0.147887
GSBRNA2T00144396001	BnaA06g30010D	AT5G48720.1, AT5G48720.2, AT5G48720.3, AT5G48720.4	na	0.132101	0.795449	1.01626	-0.968799	na	na	na	1.1009	0.663348	0.220813	na	na	na
GSBRNA2T00051287001	BnaCnng49520D	AT5G48660.1	0.157162	1.04782	1.36446	1.08009	na	na	na	na	0.89066	0.316637	na	na	na	-0.284368
GSBRNA2T00098090001	BnaA02g30380D	AT5G48660.1	0.827397	2.68322	2.60085	2.78168	na	na	na	na	1.85582	na	0.180834	na	-0.0823691	na
GSBRNA2T00143028001	BnaC07g26670D	AT5G48660.1	0.533402	1.82727	1.78955	2.15343	na	na	na	na	1.29387	na	0.363883	na	-0.0377191	na
GSBRNA2T00144399001	BnaA06g30040D	AT5G48660.1	na	13.2039	15.1144	14.8107	na	na	na	na	13.2039	1.91054	na	na	na	-0.303673
GSBRNA2T00009744001	BnaA09g03110D	AT5G48657.1, AT5G48657.2, AT5G48657.3, AT5G48657.4, AT5G48657.5, AT5G48657.6	na	10.6623	11.1973	11.5653	na	na	na	na	10.6623	0.534975	0.368005	na	na	na
GSBRNA2T00109536001	BnaC09g02520D	AT5G48657.1, AT5G48657.2, AT5G48657.3, AT5G48657.4, AT5G48657.5, AT5G48657.6	na	12.8111	12.6352	14.783	na	na	na	na	12.8111	na	2.14781	na	-0.175945	na
GSBRNA2T00143025001	BnaC07g26640D	AT5G48650.1	na	0.24737	0.825474	1.95132	-0.867368	na	na	na	1.11474	0.578104	1.12584	na	na	na
GSBRNA2T00144402001	BnaA06g30070D	AT5G48650.1	na	na	1.48794	2.76522	-0.361969	-0.833169	na	na	na	2.3211	1.27728	-0.4712	na	na
GSBRNA2T00143024001	BnaC07g26630D	AT5G48640.1, AT5G48640.2	0.403333	0.877364	1.56775	0.987935	na	na	na	na	0.474031	0.690381	na	na	na	-0.57981
GSBRNA2T00144403001	BnaA06g30080D	AT5G48640.1, AT5G48640.2	0.284489	1.03561	2.09698	1.74142	na	na	na	na	0.751124	1.06137	na	na	na	-0.355563
GSBRNA2T00086548001	BnaC02g48270D	AT5G48630.1	0.492947	2.07483	3.09911	3.17463	na	na	na	na	1.58188	1.02428	0.0755232	na	na	na
GSBRNA2T00144535001	BnaA06g31190D	AT5G48600.1, AT5G48600.2	0.385211	0.0559688	5.25296	5.8199	na	na	na	na	na	5.19699	0.56694	-0.329243	na	na
GSBRNA2T00098105001	BnaA02g30290D	AT5G48580.1	0.0367948	0.735632	2.16322	1.7045	na	na	na	na	0.698837	1.42759	na	na	na	-0.458719
GSBRNA2T00120664001	BnaC02g38680D	AT5G48580.1	na	0.303048	1.62834	1.10275	-0.0591611	na	na	na	0.362209	1.32529	na	na	na	-0.525591
GSBRNA2T00143021001	BnaC07g26600D	AT5G48580.1	na	0.274829	4.38376	4.09602	-0.256815	na	na	na	0.531644	4.10893	na	na	na	-0.287747
GSBRNA2T00144406001	BnaA06g30110D	AT5G48580.1	na	0.333709	4.09083	3.94147	-0.1481	na	na	na	0.48181	3.75712	na	na	na	-0.149358
GSBRNA2T00144410001	BnaA06g30140D	AT5G48560.1, AT5G48560.2	na	1.19294	0.398394	0.509147	-0.182579	na	na	na	1.37552	na	0.110754	na	-0.79455	na
GSBRNA2T00143018001	BnaC07g26570D	AT5G48545.1	0.0275533	0.627973	1.01234	1.32781	na	na	na	na	0.600419	0.384368	0.31547	na	na	na
GSBRNA2T00143017001	BnaC07g26560D	AT5G48540.1	12.5424	13.0681	14.0889	17.1762	na	na	na	na	0.525643	1.02082	3.08731	na	na	na
GSBRNA2T00144412001	BnaA06g30160D	AT5G48540.1	1.93615	4.87639	4.55714	6.88314	na	na	na	na	2.94024	na	2.32599	na	-0.319248	na
GSBRNA2T00144420001	BnaA06g30190D	AT5G48500.1	0.719799	2.10822	2.0356	2.73047	na	na	na	na	1.38842	na	0.694871	na	-0.0726248	na
GSBRNA2T00091667001	BnaA02g30210D	AT5G48490.1	na	13.7999	19.3831	19.4131	na	na	na	na	13.7999	5.58315	0.0300305	na	na	na
GSBRNA2T00120671001	BnaC02g38640D	AT5G48490.1	na	na	15.6601	17.0977	na	na	na	na	na	15.6601	1.43767	na	na	na
GSBRNA2T00091666001	BnaA02g30200D	AT5G48480.1	na	13.1164	15.304	15.9774	na	na	na	na	13.1164	2.18762	0.673341	na	na	na
GSBRNA2T00143009001	BnaC07g26500D	AT5G48480.1	0.100934	1.98819	3.67352	4.00643	na	na	na	na	1.88726	1.68533	0.332908	na	na	na
GSBRNA2T00144421001	BnaA06g30200D	AT5G48480.1	0.264123	2.15983	2.98402	2.57822	na	na	na	na	1.89571	0.824193	na	na	na	-0.405809
GSBRNA2T00009752001	BnaA09g03050D	AT5G48470.1	na	na	1.5086	1.59269	-0.181517	-0.31566	na	na	na	1.82426	0.0840897	-0.134142	na	na
GSBRNA2T00109544001	BnaC09g02460D	AT5G48470.1	na	0.257927	1.44487	1.67043	-0.0327613	na	na	na	0.290688	1.18694	0.225554	na	na	na
GSBRNA2T00009753001	BnaA09g03040D	AT5G48460.1	na	na	15.0996	17.353	na	na	na	na	na	15.0996	2.2534	na	na	na
GSBRNA2T00109545001	BnaC09g02450D	AT5G48460.1	na	na	14.4937	17.4544	na	na	na	na	na	14.4937	2.96065	na	na	na
GSBRNA2T00091663001	BnaA02g30180D	AT5G48450.1, AT5G48450.2	na	5.35461	7.87533	6.99105	-0.0686169	na	na	na	5.42322	2.52073	na	na	na	-0.884282
GSBRNA2T00120674001	BnaC02g38610D	AT5G48450.1, AT5G48450.2	0.0135376	6.1153	8.81078	8.09626	na	na	na	na	6.10176	2.69548	na	na	na	-0.71452
GSBRNA2T00144422001	BnaA06g30210D	AT5G48440.1, AT5G48440.2, AT5G48440.3	na	0.540734	1.76938	2.01867	-0.649578	na	na	na	1.19031	1.22864	0.249291	na	na	na
GSBRNA2T00009755001	BnaA09g03020D	AT5G48430.1	na	9.7279	9.68089	14.814	na	na	na	na	9.7279	na	5.13312	na	-0.0470165	na
GSBRNA2T00109547001	BnaC09g02430D	AT5G48430.1	na	8.13812	9.68089	13.9068	na	na	na	na	8.13812	1.54277	4.22592	na	na	na
GSBRNA2T00009757001	BnaA09g03000D	AT5G48400.1, AT5G48400.2, AT5G48410.1, AT5G48410.2, AT5G48410.3, AT5G48410.4	na	8.06377	9.33045	11.0483	na	na	na	na	8.06377	1.26667	1.71783	na	na	na
GSBRNA2T00109549001	BnaC09g02410D	AT5G48400.1, AT5G48400.2, AT5G48410.1, AT5G48410.2, AT5G48410.3, AT5G48410.4	na	9.3036	8.60541	10.9511	na	na	na	na	9.3036	na	2.34565	na	-0.698193	na
GSBRNA2T00120682001	BnaC02g38550D	AT5G48400.1, AT5G48400.2, AT5G48410.1, AT5G48410.2, AT5G48410.3, AT5G48410.4	na	na	10.223	12.1646	na	na	na	na	na	10.223	1.94158	na	na	na
GSBRNA2T00143004001	BnaC07g26460D	AT5G48390.1	0.0318229	1.51805	1.75037	1.90203	na	na	na	na	1.48623	0.232311	0.151669	na	na	na
GSBRNA2T00091656001	BnaA02g30110D	AT5G48385.1	0.533151	0.339375	0.354013	1.61691	na	na	na	na	na	0.0146375	1.2629	-0.193776	na	na
GSBRNA2T00009770001	BnaA09g02930D	AT5G48370.1, AT5G48370.2	0.761177	na	2.00132	2.58839	na	-0.084838	na	na	na	2.08615	0.587078	-0.846015	na	na
GSBRNA2T00109559001	BnaC09g02340D	AT5G48370.1, AT5G48370.2	0.576741	1.61727	3.81139	3.87257	na	na	na	na	1.04052	2.19412	0.0611816	na	na	na
GSBRNA2T00143002001	BnaC07g26440D	AT5G48360.1	0.613888	0.395353	3.48838	3.30545	na	na	na	na	na	3.09303	na	-0.218535	na	-0.182936
GSBRNA2T00144429001	BnaA06g30270D	AT5G48360.1	na	0.220967	2.61414	2.65947	-0.170134	na	na	na	0.391101	2.39317	0.0453326	na	na	na
GSBRNA2T00049479001	BnaA09g39800D	AT5G48350.1	na	na	na	10.4506	na	na	na	na	na	na	10.4506	na	na	na
GSBRNA2T00142998001	BnaC07g26400D	AT5G48310.1, AT5G48310.2	na	1.33792	2.66856	4.14055	-0.707026	na	na	na	2.04495	1.33064	1.47199	na	na	na
GSBRNA2T00144433001	BnaA06g30300D	AT5G48310.1, AT5G48310.2	0.340188	0.0115985	1.44121	2.18989	na	na	na	na	na	1.42961	0.748679	-0.328589	na	na
GSBRNA2T00038740001	BnaA07g04740D	AT5G48300.1	0.0694706	1.02317	2.35216	2.49809	na	na	na	na	0.953704	1.32898	0.145929	na	na	na
GSBRNA2T00076549001	BnaCnng59960D	AT5G48300.1	0.028449	1.11043	2.99946	3.19859	na	na	na	na	1.08198	1.88903	0.199133	na	na	na
GSBRNA2T00144434001	BnaA06g30310D	AT5G48300.1	0.284332	2.83943	4.80587	4.46113	na	na	na	na	2.5551	1.96644	na	na	na	-0.344742
GSBRNA2T00142985001	BnaC07g26320D	AT5G48250.1	0.33215	0.884384	0.51329	1.64136	na	na	na	na	0.552234	na	1.12807	na	-0.371094	na
GSBRNA2T00144438001	BnaA06g30350D	AT5G48250.1	0.127705	1.356	0.367254	1.57575	na	na	na	na	1.22829	na	1.2085	na	-0.988743	na
GSBRNA2T00009776001	BnaA09g02880D	AT5G48230.1, AT5G48230.2	na	0.607431	5.7325	6.03829	-0.964583	na	na	na	1.57201	5.12507	0.305786	na	na	na
GSBRNA2T00091644001	BnaA02g30030D	AT5G48230.1, AT5G48230.2	na	na	13.0494	13.1513	na	na	na	na	na	13.0494	0.101871	na	na	na
GSBRNA2T00144440001	BnaA06g30370D	AT5G48230.1, AT5G48230.2	0.122307	1.23435	1.06786	1.43569	na	na	na	na	1.11204	na	0.367827	na	-0.166487	na
GSBRNA2T00142982001	BnaC07g26290D	AT5G48220.1, AT5G48220.2, AT5G48220.3, AT5G48220.4	na	0.0210393	1.91926	3.25793	-0.517597	na	na	na	0.538637	1.89822	1.33867	na	na	na
GSBRNA2T00144441001	BnaA06g30380D	AT5G48220.1, AT5G48220.2, AT5G48220.3, AT5G48220.4	na	1.23885	2.94358	5.05943	-0.589969	na	na	na	1.82882	1.70474	2.11585	na	na	na
GSBRNA2T00091634001	BnaA02g29990D	AT5G48180.1	12.0786	11.7115	13.3781	15.4977	na	na	na	na	na	1.66657	2.11963	-0.367028	na	na
GSBRNA2T00091631001	BnaA02g29980D	AT5G48170.1	na	na	12.2459	12.7185	na	na	na	na	na	12.2459	0.472606	na	na	na
GSBRNA2T00120715001	BnaC02g38380D	AT5G48170.1	na	9.86508	11.4704	12.3973	na	na	na	na	9.86508	1.60532	0.926909	na	na	na
GSBRNA2T00144450001	BnaA06g30460D	AT5G48040.1	0.324136	1.77516	1.2111	1.19241	na	na	na	na	1.45103	na	na	na	-0.564064	-0.0186854
GSBRNA2T00014254001	BnaC07g49220D	AT5G48020.1	0.110418	1.55127	2.28103	2.7211	na	na	na	na	1.44085	0.729763	0.440065	na	na	na
GSBRNA2T00144453001	BnaA06g30480D	AT5G48020.1	0.0353569	1.51738	2.34317	2.7164	na	na	na	na	1.48203	0.825788	0.373227	na	na	na
GSBRNA2T00014256001	BnaC07g49240D	AT5G47970.1, AT5G47970.2	na	1.05265	0.808298	0.33805	-0.223019	na	na	na	1.27567	na	na	na	-0.244349	-0.470248
GSBRNA2T00014255001	BnaC07g49230D	AT5G47960.1	na	1.71971	2.21296	2.41504	-0.146933	na	na	na	1.86664	0.493244	0.202083	na	na	na
GSBRNA2T00144454001	BnaA06g30490D	AT5G47960.1	0.177931	4.46238	5.981	5.33151	na	na	na	na	4.28445	1.51862	na	na	na	-0.649497
GSBRNA2T00059212001	BnaC02g38310D	AT5G47920.1	na	12.8007	15.4909	14.8365	na	na	na	na	12.8007	2.69011	na	na	na	-0.654366
GSBRNA2T00059215001	BnaC02g38290D	AT5G47890.1	na	na	0.922613	0.47099	-0.474752	-0.857193	na	na	na	1.77981	na	-0.382441	na	-0.451623
GSBRNA2T00082906001	BnaAnng07980D	AT5G47890.1	na	0.207395	1.88997	1.4789	-0.0795346	na	na	na	0.28693	1.68258	na	na	na	-0.411074
GSBRNA2T00142978001	BnaC07g26250D	AT5G47890.1	0.335363	0.194978	2.09889	1.85089	na	na	na	na	na	1.90391	na	-0.140385	na	-0.247999
GSBRNA2T00144459001	BnaA06g30540D	AT5G47890.1	na	1.00256	2.14063	2.16905	-0.069484	na	na	na	1.07205	1.13807	0.0284126	na	na	na
GSBRNA2T00009787001	BnaA09g02810D	AT5G47870.1	0.768454	1.37809	3.35715	3.49247	na	na	na	na	0.609633	1.97906	0.135318	na	na	na
GSBRNA2T00144461001	BnaA06g30560D	AT5G47870.1	0.292984	0.768936	1.16809	1.7544	na	na	na	na	0.475952	0.39915	0.586312	na	na	na
GSBRNA2T00142975001	BnaC07g26220D	AT5G47860.1	0.398019	1.44108	0.516184	1.42052	na	na	na	na	1.04307	na	0.904333	na	-0.924901	na
GSBRNA2T00009789001	BnaA09g02790D	AT5G47840.1, AT5G47840.2	0.724701	1.90895	4.09877	4.49651	na	na	na	na	1.18425	2.18982	0.397736	na	na	na
GSBRNA2T00038056001	BnaCnng41710D	AT5G47840.1, AT5G47840.2	na	na	10.3207	12.0226	na	na	na	na	na	10.3207	1.70189	na	na	na
GSBRNA2T00144463001	BnaA06g30580D	AT5G47840.1, AT5G47840.2	na	1.21676	1.67687	1.49149	-0.805383	na	na	na	2.02214	0.46011	na	na	na	-0.185378
GSBRNA2T00009790001	BnaA09g02780D	AT5G47820.1, AT5G47820.2	0.440959	0.732401	1.45655	2.0667	na	na	na	na	0.291442	0.724144	0.610155	na	na	na
GSBRNA2T00038055001	BnaCnng41700D	AT5G47820.1, AT5G47820.2	1.45287	1.78389	3.13881	3.56803	na	na	na	na	0.331022	1.35492	0.429214	na	na	na
GSBRNA2T00059221001	BnaC02g38250D	AT5G47820.1, AT5G47820.2	na	na	1.67752	2.66609	-0.0529331	-0.303333	na	na	na	1.98085	0.988566	-0.250399	na	na
GSBRNA2T00082901001	BnaAnng07930D	AT5G47820.1, AT5G47820.2	0.241084	2.79253	5.45246	6.26848	na	na	na	na	2.55144	2.65994	0.816018	na	na	na
GSBRNA2T00142972001	BnaC07g26190D	AT5G47820.1, AT5G47820.2	na	na	1.58069	2.29094	-0.0117111	-0.488234	na	na	na	2.06893	0.710251	-0.476523	na	na
GSBRNA2T00144465001	BnaA06g30600D	AT5G47820.1, AT5G47820.2	0.412984	1.06759	2.8558	3.13677	na	na	na	na	0.654611	1.78821	0.280967	na	na	na
GSBRNA2T00001927001	BnaA06g35230D	AT5G47800.1, AT5G47800.3, AT5G47800.4	1.30689	1.41408	0.466315	2.71374	na	na	na	na	0.107195	na	2.24742	na	-0.947766	na
GSBRNA2T00128838001	BnaC07g20520D	AT5G47800.1, AT5G47800.3, AT5G47800.4	0.458547	0.413753	0.515296	1.55998	na	na	na	na	na	0.101543	1.04469	-0.0447943	na	na
GSBRNA2T00001928001	BnaA06g35240D	AT5G47790.1	0.0955311	1.09606	0.75559	0.69618	na	na	na	na	1.00053	na	na	na	-0.34047	-0.0594097
GSBRNA2T00001929001	BnaA06g35250D	AT5G47770.1	11.5903	12.5863	16.5114	17.3076	na	na	na	na	0.996085	3.92509	0.79621	na	na	na
GSBRNA2T00041597001	BnaA02g25720D	AT5G47770.1	na	0.730011	3.90057	3.86536	-0.359474	na	na	na	1.08949	3.17056	na	na	na	-0.0352112
GSBRNA2T00069140001	BnaCnng57390D	AT5G47770.1	na	10.3921	16.8222	17.0522	na	na	na	na	10.3921	6.43016	0.229941	na	na	na
GSBRNA2T00128835001	BnaC07g20500D	AT5G47770.1	0.235609	1.74362	3.57566	3.44879	na	na	na	na	1.50801	1.83204	na	na	na	-0.126868
GSBRNA2T00033458001	BnaC09g20390D	AT5G47760.1	0.245116	na	3.93639	4.5063	na	-0.0185906	na	na	na	3.95498	0.569918	-0.263706	na	na
GSBRNA2T00001933001	BnaA06g35270D	AT5G47750.1	0.052334	1.34053	1.36739	0.873297	na	na	na	na	1.2882	0.0268566	na	na	na	-0.494091
GSBRNA2T00128832001	BnaC07g20470D	AT5G47740.1, AT5G47740.2	na	na	12.1395	14.8438	na	na	na	na	na	12.1395	2.70431	na	na	na
GSBRNA2T00001935001	BnaA06g35290D	AT5G47730.1, AT5G47730.4	0.127278	0.709672	0.65772	2.03639	na	na	na	na	0.582394	na	1.37867	na	-0.0519521	na
GSBRNA2T00033459001	BnaC09g20380D	AT5G47730.1, AT5G47730.4	1.79934	1.27543	2.51716	2.64676	na	na	na	na	na	1.24173	0.129598	-0.523914	na	na
GSBRNA2T00041601001	BnaA02g25680D	AT5G47730.1, AT5G47730.4	na	0.253658	1.13083	1.88747	-0.309447	na	na	na	0.563106	0.877167	0.756643	na	na	na
GSBRNA2T00069865001	BnaC02g33480D	AT5G47730.1, AT5G47730.4	0.0410838	0.174531	1.58018	2.39096	na	na	na	na	0.133447	1.40565	0.810781	na	na	na
GSBRNA2T00072384001	BnaA09g18450D	AT5G47730.1, AT5G47730.4	2.73645	1.99663	2.62274	4.17468	na	na	na	na	na	0.626111	1.55194	-0.739819	na	na
GSBRNA2T00128831001	BnaC07g20460D	AT5G47730.1, AT5G47730.4	0.288367	0.16333	na	1.04464	na	na	-0.23522	na	na	na	1.27986	-0.125037	-0.39855	na
GSBRNA2T00001936001	BnaA06g35300D	AT5G47710.1, AT5G47710.2, AT5G47710.3, AT5G47710.4	0.180621	na	na	1.19697	na	-0.800549	-0.775405	na	na	0.0251444	1.97237	-0.98117	na	na
GSBRNA2T00128830001	BnaC07g20450D	AT5G47710.1, AT5G47710.2, AT5G47710.3, AT5G47710.4	0.190591	na	na	0.96481	na	-0.249635	-0.857991	na	na	na	1.8228	-0.440226	-0.608357	na
GSBRNA2T00128827001	BnaC07g20420D	AT5G47680.1	na	0.797889	0.126926	na	-0.28302	na	na	-0.729616	1.08091	na	na	na	-0.670963	-0.856541
GSBRNA2T00001942001	BnaA06g35360D	AT5G47650.1, AT5G47650.2, AT5G47650.3, AT5G47650.4, AT5G47650.5	na	na	na	12.7763	na	na	na	na	na	na	12.7763	na	na	na
GSBRNA2T00033464001	BnaC09g20330D	AT5G47650.1, AT5G47650.2, AT5G47650.3, AT5G47650.4, AT5G47650.5	na	0.119864	0.540485	2.6478	-0.125043	na	na	na	0.244907	0.420621	2.10732	na	na	na
GSBRNA2T00041611001	BnaA02g25610D	AT5G47650.1, AT5G47650.2, AT5G47650.3, AT5G47650.4, AT5G47650.5	na	na	0.467952	2.3516	-0.431564	-0.0385959	na	na	0.392968	0.506548	1.88365	na	na	na
GSBRNA2T00069874001	BnaC02g33410D	AT5G47650.1, AT5G47650.2, AT5G47650.3, AT5G47650.4, AT5G47650.5	0.121485	na	0.883663	1.83272	na	-0.492637	na	na	na	1.3763	0.949061	-0.614122	na	na
GSBRNA2T00128825001	BnaC07g20400D	AT5G47650.1, AT5G47650.2, AT5G47650.3, AT5G47650.4, AT5G47650.5	na	na	na	11.5277	na	na	na	na	na	na	11.5277	na	na	na
GSBRNA2T00072378001	BnaA09g18400D	AT5G47640.1	na	9.96646	15.2691	18.7981	na	na	na	na	9.96646	5.3026	3.52908	na	na	na
GSBRNA2T00001943001	BnaA06g35370D	AT5G47635.1	na	na	na	12.8657	na	na	na	na	na	na	12.8657	na	na	na
GSBRNA2T00033467001	BnaC09g20310D	AT5G47635.1	na	na	10.8086	11.9228	na	na	na	na	na	10.8086	1.11421	na	na	na
GSBRNA2T00093681001	BnaCnng66060D	AT5G47635.1	na	na	na	11.7657	na	na	na	na	na	na	11.7657	na	na	na
GSBRNA2T00041613001	BnaA02g25590D	AT5G47630.1, AT5G47630.2, AT5G47630.3	0.653757	1.24153	3.90815	3.56708	na	na	na	na	0.587769	2.66663	na	na	na	-0.341073
GSBRNA2T00069876001	BnaC02g33390D	AT5G47630.1, AT5G47630.2, AT5G47630.3	0.666907	2.01658	3.68796	2.97072	na	na	na	na	1.34968	1.67137	na	na	na	-0.717236
GSBRNA2T00001944001	BnaA06g35380D	AT5G47620.1, AT5G47620.2, AT5G47620.4, AT5G47620.5	0.489263	1.49949	1.81707	2.581	na	na	na	na	1.01023	0.31758	0.763928	na	na	na
GSBRNA2T00041614001	BnaA02g25580D	AT5G47620.1, AT5G47620.2, AT5G47620.4, AT5G47620.5	na	0.48733	na	1.08683	-0.0441672	na	-0.0694564	na	0.531498	na	1.15629	na	-0.556787	na
GSBRNA2T00128822001	BnaC07g20370D	AT5G47620.1, AT5G47620.2, AT5G47620.4, AT5G47620.5	na	0.367099	1.07315	2.15221	-0.0367326	na	na	na	0.403832	0.706051	1.07906	na	na	na
GSBRNA2T00053272001	BnaA10g12430D	AT5G47590.2	na	na	na	9.96256	na	na	na	na	na	na	9.96256	na	na	na
GSBRNA2T00069881001	BnaC02g33360D	AT5G47570.1	na	0.669803	2.02681	1.92037	-0.207585	na	na	na	0.877388	1.35701	na	na	na	-0.106443
GSBRNA2T00128816001	BnaC07g20320D	AT5G47570.1	na	0.0964943	1.83826	1.82987	-0.999392	na	na	na	1.09589	1.74177	na	na	na	-0.00839469
GSBRNA2T00033469001	BnaC09g20290D	AT5G47560.1	na	9.60522	13.9933	13.9989	na	na	na	na	9.60522	4.38803	0.00562531	na	na	na
GSBRNA2T00072373001	BnaA09g18360D	AT5G47560.1	na	na	13.3519	16.3478	na	na	na	na	na	13.3519	2.9959	na	na	na
GSBRNA2T00033470001	BnaC09g20280D	AT5G47550.1	na	na	na	10.8594	na	na	na	na	na	na	10.8594	na	na	na
GSBRNA2T00128814001	BnaC07g20300D	AT5G47550.1	na	na	15.9612	17.5828	na	na	na	na	na	15.9612	1.62156	na	na	na
GSBRNA2T00041622001	BnaA02g25530D	AT5G47540.1	0.134997	1.39437	2.46755	2.11341	na	na	na	na	1.25938	1.07317	na	na	na	-0.354139
GSBRNA2T00033475001	BnaC09g20240D	AT5G47520.1	na	na	12.3713	12.7069	na	na	na	na	na	12.3713	0.335547	na	na	na
GSBRNA2T00072369001	BnaA09g18320D	AT5G47520.1	na	na	12.8932	13.0408	na	na	na	na	na	12.8932	0.147643	na	na	na
GSBRNA2T00128812001	BnaC07g20280D	AT5G47520.1	na	0.70272	0.885463	1.14674	-0.0707131	na	na	na	0.773433	0.182742	0.26128	na	na	na
GSBRNA2T00001955001	BnaA06g35490D	AT5G47510.1, AT5G47510.2, AT5G47510.3, AT5G47510.4	0.0155618	0.914911	1.43186	0.851755	na	na	na	na	0.899349	0.516952	na	na	na	-0.580109
GSBRNA2T00025851001	BnaA06g39970D	AT5G47500.1	na	na	na	11.5056	na	na	na	na	na	na	11.5056	na	na	na
GSBRNA2T00041626001	BnaA02g25490D	AT5G47500.1	na	10.0223	15.1354	14.4714	na	na	na	na	10.0223	5.11313	na	na	na	-0.664082
GSBRNA2T00082614001	BnaCnng61650D	AT5G47500.1	na	na	14.1232	15.3523	na	na	na	na	na	14.1232	1.22911	na	na	na
GSBRNA2T00128810001	BnaC07g20260D	AT5G47500.1	na	na	13.8336	14.9999	na	na	na	na	na	13.8336	1.16638	na	na	na
GSBRNA2T00025852001	BnaA06g39980D	AT5G47480.1, AT5G47480.2, AT5G47490.1, AT5G47490.2, AT5G47490.3	0.231957	1.89492	2.61555	1.90017	na	na	na	na	1.66296	0.720638	na	na	na	-0.715382
GSBRNA2T00072365001	BnaA09g18300D	AT5G47480.1, AT5G47480.2, AT5G47490.1, AT5G47490.2, AT5G47490.3	0.413372	1.15023	0.325233	na	na	na	na	-0.158427	0.736858	na	na	na	-0.824997	-0.483659
GSBRNA2T00128806001	BnaC07g20230D	AT5G47470.1, AT5G47470.2	na	na	na	13.0592	na	na	na	na	na	na	13.0592	na	na	na
GSBRNA2T00004012001	BnaC02g46870D	AT5G47450.1	na	na	9.58871	14.475	na	na	na	na	na	9.58871	4.88624	na	na	na
GSBRNA2T00025856001	BnaA06g40020D	AT5G47450.1	na	na	9.54301	17.7933	na	na	na	na	na	9.54301	8.25028	na	na	na
GSBRNA2T00025858001	BnaA06g40040D	AT5G47435.1, AT5G47435.2	na	0.796363	2.5939	2.67351	-0.0456112	na	na	na	0.841974	1.79753	0.0796146	na	na	na
GSBRNA2T00128802001	BnaC07g20200D	AT5G47435.1, AT5G47435.2	na	0.598032	2.39322	2.20893	-0.195448	na	na	na	0.793481	1.79519	na	na	na	-0.184288
GSBRNA2T00072360001	BnaA09g18270D	AT5G47380.1, AT5G47380.2, AT5G47380.3, AT5G47380.4, AT5G47380.5	na	9.18341	11.7143	13.767	na	na	na	na	9.18341	2.53084	2.05277	na	na	na
GSBRNA2T00042542001	BnaA06g40090D	AT5G47370.1	na	1.63877	2.52879	2.43947	-0.130402	na	na	na	1.76918	0.89002	na	na	na	-0.0893228
GSBRNA2T00128798001	BnaC07g20160D	AT5G47370.1	0.481401	3.31749	4.205	4.18215	na	na	na	na	2.83609	0.887515	na	na	na	-0.0228526
GSBRNA2T00128351001	BnaA07g06200D	AT5G47320.1	0.618741	1.35915	2.74469	1.82975	na	na	na	na	0.74041	1.38554	na	na	na	-0.914938
GSBRNA2T00042548001	BnaA06g40140D	AT5G47310.1	na	0.834731	0.715505	0.801868	-0.332014	na	na	na	1.16675	na	0.0863629	na	-0.119226	na
GSBRNA2T00128790001	BnaC07g20110D	AT5G47310.1	0.154124	1.53562	2.19406	2.28891	na	na	na	na	1.38149	0.65844	0.0948522	na	na	na
GSBRNA2T00019795001	BnaCnng30760D	AT5G47260.1	na	11.1989	10.8724	12.9855	na	na	na	na	11.1989	na	2.11308	na	-0.326461	na
GSBRNA2T00041670001	BnaA02g25160D	AT5G47250.1	na	7.88618	9.81842	13.122	na	na	na	na	7.88618	1.93224	3.30353	na	na	na
GSBRNA2T00128786001	BnaC07g20090D	AT5G47230.1	na	13.6647	13.9711	17.2457	na	na	na	na	13.6647	0.306423	3.27456	na	na	na
GSBRNA2T00041679001	BnaA02g25110D	AT5G47220.1	0.880107	0.795363	0.345845	2.5822	na	na	na	na	na	na	2.23636	-0.0847433	-0.449518	na
GSBRNA2T00033510001	BnaC09g20060D	AT5G47190.1	0.251114	na	2.93849	3.79334	na	-0.370792	na	na	na	3.30928	0.854853	-0.621906	na	na
GSBRNA2T00054772001	BnaA06g35530D	AT5G47190.1	na	0.135627	3.44463	4.52984	-0.354178	na	na	na	0.489805	3.309	1.08521	na	na	na
GSBRNA2T00076659001	BnaAnng07090D	AT5G47190.1	na	na	3.62353	5.17964	-0.364379	-0.126151	na	na	0.238228	3.74968	1.55611	na	na	na
GSBRNA2T00128773001	BnaC07g20010D	AT5G47190.1	na	0.0518206	2.56546	3.62889	-0.26275	na	na	na	0.31457	2.51364	1.06343	na	na	na
GSBRNA2T00041684001	BnaA02g25070D	AT5G47180.1, AT5G47180.2	na	na	13.8044	15.4261	na	na	na	na	na	13.8044	1.62164	na	na	na
GSBRNA2T00054771001	BnaA06g35540D	AT5G47180.1, AT5G47180.2	1.0215	2.13298	5.56958	7.45402	na	na	na	na	1.11148	3.4366	1.88444	na	na	na
GSBRNA2T00054769001	BnaA06g35560D	AT5G47150.1	na	na	na	10.4567	na	na	na	na	na	na	10.4567	na	na	na
GSBRNA2T00128770001	BnaC07g19980D	AT5G47150.1	na	na	na	10.0631	na	na	na	na	na	na	10.0631	na	na	na
GSBRNA2T00097923001	BnaCnng67690D	AT5G47140.1	1.17692	3.34857	3.98613	3.6379	na	na	na	na	2.17165	0.637554	na	na	na	-0.348227
GSBRNA2T00033515001	BnaC09g20020D	AT5G47110.1	0.849645	0.848978	3.94779	5.31242	na	na	na	na	na	3.09881	1.36463	-0.000667009	na	na
GSBRNA2T00041689001	BnaA02g25020D	AT5G47110.1	0.123127	1.5064	3.94469	4.71073	na	na	na	na	1.38327	2.43829	0.766038	na	na	na
GSBRNA2T00069907001	BnaC02g33160D	AT5G47110.1	0.307566	0.723175	3.16143	3.59466	na	na	na	na	0.415608	2.43826	0.43323	na	na	na
GSBRNA2T00076665001	BnaAnng07140D	AT5G47110.1	na	0.599455	4.26469	5.68457	-0.56237	na	na	na	1.16182	3.66524	1.41988	na	na	na
GSBRNA2T00128762001	BnaC07g19940D	AT5G47110.1	0.632289	1.09807	4.78078	5.56631	na	na	na	na	0.465781	3.68271	0.785531	na	na	na
GSBRNA2T00033517001	BnaC09g20000D	AT5G47100.1	na	0.92261	1.43073	1.16334	-0.411267	na	na	na	1.33388	0.508123	na	na	na	-0.267388
GSBRNA2T00069911001	BnaC02g33120D	AT5G47100.1	0.212019	1.09754	0.16471	na	na	na	na	-0.609063	0.885526	na	na	na	-0.932835	-0.773773
GSBRNA2T00093061001	BnaAnng31750D	AT5G47100.1	0.397685	1.98764	2.87918	2.79812	na	na	na	na	1.58995	0.891541	na	na	na	-0.0810605
GSBRNA2T00041698001	BnaA02g24960D	AT5G47080.1	0.16337	2.40342	2.01656	1.33355	na	na	na	na	2.24005	na	na	na	-0.386858	-0.683009
GSBRNA2T00034049001	BnaAnng41720D	AT5G47060.1, AT5G47060.2	na	1.56897	0.710565	0.396405	-0.529541	na	na	na	2.09851	na	na	na	-0.858405	-0.31416
GSBRNA2T00128752001	BnaC07g19870D	AT5G47050.1	na	1.35816	0.920012	0.724023	-0.141026	na	na	na	1.49918	na	na	na	-0.438145	-0.195989
GSBRNA2T00128744001	BnaC07g19860D	AT5G47040.1	0.0741524	0.283588	0.182953	1.21389	na	na	na	na	0.209436	na	1.03094	na	-0.100635	na
GSBRNA2T00054761001	BnaA06g35640D	AT5G47030.1	0.219458	0.203614	1.844	1.53417	na	na	na	na	na	1.64038	na	-0.0158447	na	-0.309829
GSBRNA2T00063442001	BnaA02g24900D	AT5G47030.1	0.25725	0.225969	2.19664	1.52673	na	na	na	na	na	1.97067	na	-0.0312809	na	-0.669915
GSBRNA2T00076676001	BnaAnng07210D	AT5G47030.1	0.0123857	0.477638	1.81174	1.49343	na	na	na	na	0.465253	1.3341	na	na	na	-0.318306
GSBRNA2T00076983001	BnaC02g33050D	AT5G47030.1	0.240772	0.19896	1.32378	0.946107	na	na	na	na	na	1.12482	na	-0.0418115	na	-0.377672
GSBRNA2T00115611001	BnaC09g19920D	AT5G47030.1	0.0917431	0.765043	2.38126	1.86326	na	na	na	na	0.6733	1.61622	na	na	na	-0.517997
GSBRNA2T00128740001	BnaC07g19840D	AT5G47030.1	0.30275	0.822131	3.10139	3.03405	na	na	na	na	0.519381	2.27926	na	na	na	-0.0673473
GSBRNA2T00128738001	BnaC07g19820D	AT5G47020.1	0.147781	0.420987	na	0.646526	na	na	-0.414976	na	0.273206	na	1.0615	na	-0.835963	na
GSBRNA2T00063441001	BnaA02g24890D	AT5G47010.1	0.0621668	1.0154	0.370003	na	na	na	na	-0.168026	0.953231	na	na	na	-0.645395	-0.538029
GSBRNA2T00076982001	BnaC02g33040D	AT5G47010.1	0.097861	1.22711	0.924546	0.178624	na	na	na	na	1.12925	na	na	na	-0.302561	-0.745922
GSBRNA2T00063420001	BnaA02g24780D	AT5G46910.1, AT5G46910.2	0.352816	0.198713	1.61039	1.78723	na	na	na	na	na	1.41168	0.176844	-0.154104	na	na
GSBRNA2T00076952001	BnaC02g32900D	AT5G46910.1, AT5G46910.2	0.173347	na	1.54228	1.89515	na	-0.134845	na	na	na	1.67712	0.352869	-0.308192	na	na
GSBRNA2T00128719001	BnaC07g19700D	AT5G46910.1, AT5G46910.2	0.606843	2.37213	1.47475	2.64565	na	na	na	na	1.76528	na	1.17089	na	-0.897373	na
GSBRNA2T00023407001	BnaUnng04830D	AT5G46890.1, AT5G46900.1	na	na	18.1826	17.2842	na	na	na	na	na	18.1826	na	na	na	-0.898381
GSBRNA2T00054741001	BnaA06g35800D	AT5G46890.1, AT5G46900.1	na	na	15.0636	15.0751	na	na	na	na	na	15.0636	0.0114865	na	na	na
GSBRNA2T00054742001	BnaA06g35790D	AT5G46890.1, AT5G46900.1	na	na	15.1205	14.5934	na	na	na	na	na	15.1205	na	na	na	-0.527034
GSBRNA2T00054743001	BnaA06g35780D	AT5G46890.1, AT5G46900.1	na	na	16.7754	16.3796	na	na	na	na	na	16.7754	na	na	na	-0.395806
GSBRNA2T00054744001	BnaA06g35770D	AT5G46890.1, AT5G46900.1	na	na	16.6982	16.7031	na	na	na	na	na	16.6982	0.00496455	na	na	na
GSBRNA2T00054746001	BnaA06g35760D	AT5G46890.1, AT5G46900.1	na	na	17.3086	16.9632	na	na	na	na	na	17.3086	na	na	na	-0.345428
GSBRNA2T00054747001	BnaA06g35750D	AT5G46890.1, AT5G46900.1	na	na	16.2686	16.3258	na	na	na	na	na	16.2686	0.0572146	na	na	na
GSBRNA2T00128712001	BnaC07g19660D	AT5G46890.1, AT5G46900.1	na	na	14.6524	14.1674	na	na	na	na	na	14.6524	na	na	na	-0.48496
GSBRNA2T00054740001	BnaA06g35810D	AT5G46880.1, AT5G46880.2, AT5G46880.3	11.2366	12.1524	11.3747	10.8111	na	na	na	na	0.915849	na	na	na	-0.777724	-0.563641
GSBRNA2T00076691001	BnaAnng07300D	AT5G46880.1, AT5G46880.2, AT5G46880.3	na	na	1.02684	0.242097	-0.590883	-0.126146	na	na	0.464737	1.15299	na	na	na	-0.784744
GSBRNA2T00115637001	BnaC09g19790D	AT5G46880.1, AT5G46880.2, AT5G46880.3	0.578281	1.61483	3.31979	2.52479	na	na	na	na	1.03655	1.70496	na	na	na	-0.795
GSBRNA2T00054733001	BnaA06g35870D	AT5G46870.1, AT5G46870.2	0.110298	0.198063	3.47313	3.45596	na	na	na	na	0.0877649	3.27507	na	na	na	-0.0171725
GSBRNA2T00128685001	BnaC07g19570D	AT5G46870.1, AT5G46870.2	na	na	14.877	14.0151	na	na	na	na	na	14.877	na	na	na	-0.861923
GSBRNA2T00054732001	BnaA06g35880D	AT5G46860.1	0.204074	0.833425	1.5347	1.90541	na	na	na	na	0.629351	0.70127	0.370716	na	na	na
GSBRNA2T00076942001	BnaC02g32860D	AT5G46860.1	na	0.494361	0.373301	1.0506	-0.366074	na	na	na	0.860435	na	0.677303	na	-0.12106	na
GSBRNA2T00128683001	BnaC07g19550D	AT5G46850.1, AT5G46850.2, AT5G46850.3	0.67592	1.53595	2.12526	1.85751	na	na	na	na	0.860028	0.589311	na	na	na	-0.26775
GSBRNA2T00058083001	BnaA09g18200D	AT5G46830.1	na	na	na	13.303	na	na	na	na	na	na	13.303	na	na	na
GSBRNA2T00115653001	BnaC09g19730D	AT5G46830.1	na	na	na	8.30802	na	na	na	na	na	na	8.30802	na	na	na
GSBRNA2T00115657001	BnaC09g19710D	AT5G46830.1	na	na	na	13.7458	na	na	na	na	na	na	13.7458	na	na	na
GSBRNA2T00023688001	BnaA06g40370D	AT5G46800.1, AT5G46800.2, AT5G46800.3	na	10.2346	14.8064	15.8911	na	na	na	na	10.2346	4.57185	1.08473	na	na	na
GSBRNA2T00058081001	BnaA09g18190D	AT5G46800.1, AT5G46800.2, AT5G46800.3	0.162734	2.66893	4.33204	4.22597	na	na	na	na	2.50619	1.66311	na	na	na	-0.106072
GSBRNA2T00063399001	BnaA02g24690D	AT5G46800.1, AT5G46800.2, AT5G46800.3	na	2.38656	4.65154	4.52643	-0.528898	na	na	na	2.91546	2.26498	na	na	na	-0.12511
GSBRNA2T00115675001	BnaC09g19660D	AT5G46800.1, AT5G46800.2, AT5G46800.3	na	2.78867	4.41818	4.77546	-0.557958	na	na	na	3.34663	1.62951	0.357278	na	na	na
GSBRNA2T00128666001	BnaC07g19470D	AT5G46800.1, AT5G46800.2, AT5G46800.3	na	8.65123	11.4366	13.61	na	na	na	na	8.65123	2.78537	2.1734	na	na	na
GSBRNA2T00146686001	BnaC02g32740D	AT5G46800.1, AT5G46800.2, AT5G46800.3	na	1.91112	4.01567	3.88528	-0.0956231	na	na	na	2.00674	2.10455	na	na	na	-0.130393
GSBRNA2T00023686001	BnaA06g40350D	AT5G46780.1, AT5G46780.2	2.25992	2.97235	3.7965	4.16231	na	na	na	na	0.712426	0.824159	0.365808	na	na	na
GSBRNA2T00063396001	BnaA02g24670D	AT5G46780.1, AT5G46780.2	0.773356	2.50578	2.35274	3.29795	na	na	na	na	1.73242	na	0.94521	na	-0.153035	na
GSBRNA2T00128663001	BnaC07g19440D	AT5G46780.1, AT5G46780.2	0.144248	1.72469	2.87834	3.54809	na	na	na	na	1.58045	1.15365	0.669753	na	na	na
GSBRNA2T00023682001	BnaA06g40320D	AT5G46750.1	0.224577	1.10482	0.918309	1.0824	na	na	na	na	0.880242	na	0.164088	na	-0.18651	na
GSBRNA2T00063392001	BnaA02g24640D	AT5G46740.1, AT5G46740.2	0.372629	0.861558	3.23215	2.77322	na	na	na	na	0.488929	2.37059	na	na	na	-0.458931
GSBRNA2T00128659001	BnaC07g19400D	AT5G46740.1, AT5G46740.2	0.686401	1.27005	1.23021	0.984746	na	na	na	na	0.583651	na	na	na	-0.0398424	-0.245463
GSBRNA2T00146695001	BnaC02g32680D	AT5G46740.1, AT5G46740.2	na	0.442755	3.26339	2.68186	-0.201465	na	na	na	0.64422	2.82063	na	na	na	-0.581521
GSBRNA2T00128658001	BnaC07g19390D	AT5G46730.2	na	na	13.0444	14.5924	na	na	na	na	na	13.0444	1.54793	na	na	na
GSBRNA2T00058076001	BnaA09g18150D	AT5G46720.1	1.21646	0.740431	1.34384	2.00247	na	na	na	na	na	0.603412	0.658624	-0.476029	na	na
GSBRNA2T00115688001	BnaC09g19590D	AT5G46720.1	na	na	1.15639	1.65589	-0.899287	-0.420302	na	na	0.478985	1.57669	0.4995	na	na	na
GSBRNA2T00115689001	BnaC09g19580D	AT5G46720.1	0.30371	na	2.14097	3.08858	na	-0.471219	na	na	na	2.61219	0.947608	-0.774929	na	na
GSBRNA2T00058073001	BnaA09g18130D	AT5G46700.1	na	10.9076	15.3463	15.8132	na	na	na	na	10.9076	4.43877	0.466831	na	na	na
GSBRNA2T00115692001	BnaC09g19560D	AT5G46700.1	na	12.4251	15.4998	15.6633	na	na	na	na	12.4251	3.07471	0.163415	na	na	na
GSBRNA2T00058070001	BnaA09g18120D	AT5G46690.1, AT5G46690.2	na	2.13114	2.18965	1.32014	-0.143373	na	na	na	2.27451	0.0585132	na	na	na	-0.86951
GSBRNA2T00115703001	BnaC09g19540D	AT5G46650.1	na	na	na	7.48856	na	na	na	na	na	na	7.48856	na	na	na
GSBRNA2T00128647001	BnaC07g19350D	AT5G46650.1	na	10.2186	9.5987	9.54747	na	na	na	na	10.2186	na	na	na	-0.619896	-0.0512309
GSBRNA2T00058066001	BnaA09g18090D	AT5G46640.1	na	0.42476	na	na	-0.743318	na	-0.0644868	-0.754082	1.16808	na	na	na	-0.489247	-0.689596
GSBRNA2T00115705001	BnaC09g19530D	AT5G46640.1	na	0.696417	0.852345	na	-0.843702	na	na	-0.137379	1.54012	0.155928	na	na	na	-0.989723
GSBRNA2T00058065001	BnaA09g18080D	AT5G46630.1, AT5G46630.2	0.162776	1.59761	1.64622	1.46244	na	na	na	na	1.43484	0.0486014	na	na	na	-0.183775
GSBRNA2T00115706001	BnaC09g19520D	AT5G46630.1, AT5G46630.2	0.0212833	1.5219	0.890238	0.879309	na	na	na	na	1.50061	na	na	na	-0.631658	-0.0109287
GSBRNA2T00128646001	BnaC07g19340D	AT5G46630.1, AT5G46630.2	na	1.61973	3.11907	3.09662	-0.138415	na	na	na	1.75815	1.49934	na	na	na	-0.0224544
GSBRNA2T00011601001	BnaAnng36270D	AT5G46620.1	na	0.984188	1.11307	1.01786	-0.00849861	na	na	na	0.992687	0.128881	na	na	na	-0.0952048
GSBRNA2T00037880001	BnaA06g40400D	AT5G46620.1	0.897919	2.48955	1.7696	1.05006	na	na	na	na	1.59163	na	na	na	-0.719953	-0.719544
GSBRNA2T00128639001	BnaC07g19300D	AT5G46620.1	na	1.88246	1.44246	0.776134	-0.0682425	na	na	na	1.9507	na	na	na	-0.440001	-0.666322
GSBRNA2T00146715001	BnaC02g32530D	AT5G46620.1	na	1.26408	0.913373	0.978443	-0.472665	na	na	na	1.73675	na	0.0650698	na	-0.350711	na
[truncated: 42,617 more rows]

## Sheet: Datasheet 2
Differentially expressed genes (DEGs, selected by -1>log2FC>1 in at least 1 time point) in C033 WOSR genotype
gene_id	gene_name	Araport11_genes.201606.pep	INDUCED 2H(rel to T0H)	INDUCED 12H(rel to T0)	INDUCED 36H(rel to T0)	INDUCED 72H(rel to T0)	REPRESSED 2H(rel to T0H)	REPRESSED 12H(rel to T0)	REPRESSED 36H(rel to T0)	REPRESSED 72H(rel to T0)	INDUCED 12H (rel to T2H)	INDUCED 36H(rel to T12H)	INDUCED 72H(rel to T36H)	REPRESSED 12H(rel to T2H)	REPRESSED 36H(rel to T12H)	REPRESSED 72H(rel to T36H)
GSBRNA2T00076093001	BnaA05g32640D	AT3G03450.1	0.161971	1.58269	0.225654	na	na	na	na	-18.5178	1.42072	na	na	na	-1.35704	-18.7434
GSBRNA2T00092797001	BnaUnng03430D	AT2G07768.1	na	0.909564	1.87287	na	-0.695234	na	na	-16.5682	1.6048	0.963304	na	na	na	-18.441
GSBRNA2T00048121001	BnaCnng48500D	AT2G07777.1, ATMG01090.1	14.6746	na	17.5801	na	na	na	na	na	na	17.5801	na	-14.6746	na	-17.5801
GSBRNA2T00131946001	BnaC06g20080D	AT3G19350.1	na	na	na	na	-0.0557481	-0.43732	-0.636447	-18.1683	na	na	na	-0.381572	-0.199127	-17.5319
GSBRNA2T00142084001	BnaA03g14400D	AT5G52820.1	0.088168	na	na	na	na	-2.75934	-0.588295	-18.1001	na	2.17104	na	-2.84751	na	-17.5118
GSBRNA2T00069778001	BnaC09g14580D	AT1G10670.1, AT1G10670.2, AT1G10670.3, AT1G10670.4, AT1G60810.1, AT1G60810.2	na	2.34125	4.26537	na	-13.1427	na	na	-13.1427	15.484	1.92412	na	na	na	-17.4081
GSBRNA2T00001764001	BnaC01g26990D	ATMG00960.1	15.3185	16.5728	17.4063	na	na	na	na	na	1.25422	0.833568	na	na	na	-17.4063
GSBRNA2T00011869001	BnaA03g58170D	AT2G19750.1, AT4G29390.1, AT5G56670.1	13.6323	na	17.2102	na	na	na	na	na	na	17.2102	na	-13.6323	na	-17.2102
GSBRNA2T00089410001	BnaA07g24160D	AT1G35820.1, AT3G30520.1, AT3G42870.1	na	15.0629	16.7351	na	na	na	na	na	15.0629	1.67228	na	na	na	-16.7351
GSBRNA2T00021975001	BnaC04g49020D	AT2G43510.1	0.138229	na	na	na	na	-1.16645	-3.33386	-19.6954	na	na	na	-1.30468	-2.16742	-16.3615
GSBRNA2T00017907001	BnaUnng04520D	AT2G07715.1	na	na	16.2022	na	na	na	na	na	na	16.2022	na	na	na	-16.2022
GSBRNA2T00147558001	BnaA06g27130D	AT5G24650.1	15.0462	16.284	16.1994	na	na	na	na	na	1.23786	na	na	na	-0.0846135	-16.1994
GSBRNA2T00003901001	BnaC06g42970D	AT3G61710.1, AT3G61710.2, AT3G61710.3, AT3G61710.4	0.0299607	0.120001	na	na	na	na	-0.493915	-16.515	0.09004	na	na	na	-0.613916	-16.0211
GSBRNA2T00082226001	BnaCnng12910D	AT2G07621.1	na	na	15.8786	na	na	na	na	na	na	15.8786	na	na	na	-15.8786
GSBRNA2T00069284001	BnaA02g35930D	AT1G15460.1, AT1G15460.2, AT1G74810.1, AT1G74810.2, AT1G74810.3, AT1G74810.4, AT1G74810.5, AT1G74810.6, AT1G74810.7	na	na	6.3668	na	-0.625703	-0.746047	na	-9.36575	na	7.11284	na	-0.120344	na	-15.7325
GSBRNA2T00112768001	BnaC04g30640D	AT5G38180.1, AT5G38195.1, AT5G38197.1	10.2115	na	15.7261	na	na	na	na	na	na	15.7261	na	-10.2115	na	-15.7261
GSBRNA2T00002432001	BnaC03g31040D	AT1G72570.1	13.6238	14.9249	15.597	na	na	na	na	na	1.30107	0.672131	na	na	na	-15.597
GSBRNA2T00144284001	BnaA06g29170D	AT1G07750.1, AT2G28680.1	na	11.7081	15.5687	na	na	na	na	na	11.7081	3.86057	na	na	na	-15.5687
GSBRNA2T00109609001	BnaC09g01930D	AT1G26880.1, AT1G69620.1, AT3G28900.1	14.2112	na	15.5295	na	na	na	na	na	na	15.5295	na	-14.2112	na	-15.5295
GSBRNA2T00019346001	BnaC08g43090D	AT1G08580.1	0.161703	1.00189	1.16455	na	na	na	na	-14.3473	0.840191	0.162655	na	na	na	-15.5119
GSBRNA2T00151105001	BnaA03g42930D	AT4G17085.1	na	na	2.25693	na	-13.086	-13.086	na	-13.086	na	15.3429	na	na	na	-15.3429
GSBRNA2T00037889001	BnaAnng18560D	AT1G73440.1	na	na	na	na	-1.74618	-0.0169293	-0.0138573	-15.3098	1.72926	0.00307204	na	na	na	-15.2959
GSBRNA2T00057520001	BnaA01g32720D	AT3G06610.1	13.7764	14.0488	15.2192	na	na	na	na	na	0.272405	1.17036	na	na	na	-15.2192
GSBRNA2T00154271001	BnaA10g15340D	AT3G26010.1	0.129512	0.0681415	na	na	na	na	-0.749335	-15.9585	na	na	na	-0.0613706	-0.817476	-15.2092
GSBRNA2T00094755001	BnaA09g05150D	AT5G23740.1	na	na	0.148325	na	-1.76541	-15.0523	na	-15.0523	na	15.2007	na	-13.2869	na	-15.2007
GSBRNA2T00107017001	BnaC09g49240D	AT5G06250.1, AT5G06250.2, AT5G06250.3, AT5G06250.4, AT5G06250.5	na	14.0496	15.1615	na	na	na	na	na	14.0496	1.11191	na	na	na	-15.1615
GSBRNA2T00085241001	BnaC03g44520D	AT2G32910.1	15.2796	na	15.1525	na	na	na	na	na	na	15.1525	na	-15.2796	na	-15.1525
GSBRNA2T00073690001	BnaC02g12080D	AT2G19750.1, AT4G29390.1, AT5G56670.1	na	12.4359	15.1319	na	na	na	na	na	12.4359	2.696	na	na	na	-15.1319
GSBRNA2T00039341001	BnaC07g48060D	AT2G37250.1	na	0.932689	0.0320256	na	-0.138885	na	na	-14.9932	1.07157	na	na	na	-0.900663	-15.0252
GSBRNA2T00001785001	BnaC01g27140D	ATMG00520.1	12.56	14.1054	14.9472	na	na	na	na	na	1.54542	0.841836	na	na	na	-14.9472
GSBRNA2T00071923001	BnaCnng09810D	AT1G77420.1	na	0.940214	1.10833	na	-0.13665	na	na	-13.7233	1.07686	0.168121	na	na	na	-14.8316
GSBRNA2T00154648001	BnaC07g40770D	AT4G27150.1, AT4G27160.1	1.79345	0.574308	na	na	na	na	-0.390743	-15.1877	na	na	na	-1.21914	-0.965051	-14.797
GSBRNA2T00124432001	BnaA07g25170D	AT1G64750.1, AT1G64750.2, AT5G45010.1	na	13.5185	14.7737	na	na	na	na	na	13.5185	1.25525	na	na	na	-14.7737
GSBRNA2T00088620001	BnaA04g24690D	AT2G42820.1	na	na	14.7179	na	na	na	na	na	na	14.7179	na	na	na	-14.7179
GSBRNA2T00079471001	BnaA08g15510D	AT4G37090.1, AT4G37090.2	na	na	na	na	-0.729172	-0.265796	-0.166012	-14.8054	0.463377	0.0997835	na	na	na	-14.6394
GSBRNA2T00111850001	BnaA03g29510D	AT5G49470.1	na	11.9975	14.6319	na	na	na	na	na	11.9975	2.63439	na	na	na	-14.6319
GSBRNA2T00102064001	BnaA07g27020D	AT1G70350.1	11.9331	na	14.6165	na	na	na	na	na	na	14.6165	na	-11.9331	na	-14.6165
GSBRNA2T00145657001	BnaA09g22730D	AT4G09950.1, AT4G09950.2	10.4594	na	14.6116	na	na	na	na	na	na	14.6116	na	-10.4594	na	-14.6116
GSBRNA2T00120399001	BnaA02g32120D	AT5G25190.1	na	10.6427	14.597	na	na	na	na	na	10.6427	3.95433	na	na	na	-14.597
GSBRNA2T00001379001	BnaA02g05750D	AT5G22580.1	na	na	14.5458	na	na	na	na	na	na	14.5458	na	na	na	-14.5458
GSBRNA2T00140254001	BnaC03g05240D	AT5G12020.1	na	na	na	na	-0.0900213	-1.66908	-6.50208	-21.008	na	na	na	-1.57906	-4.833	-14.5059
GSBRNA2T00016383001	BnaA06g20890D	AT5G63150.1	na	na	0.518884	na	-0.345862	-0.240242	na	-13.9833	0.10562	0.759126	na	na	na	-14.5022
GSBRNA2T00032543001	BnaC03g70370D	AT2G39840.1	na	14.3741	14.4966	na	na	na	na	na	14.3741	0.122518	na	na	na	-14.4966
GSBRNA2T00113116001	BnaC02g28140D	AT4G02380.1	0.374415	2.14032	1.65229	na	na	na	na	-12.7592	1.76591	na	na	na	-0.488028	-14.4115
GSBRNA2T00064468001	BnaCnng55510D	AT3G18260.1	na	na	14.3981	na	na	na	na	na	na	14.3981	na	na	na	-14.3981
GSBRNA2T00084744001	BnaC04g48540D	AT2G42820.1	na	na	14.3149	na	na	na	na	na	na	14.3149	na	na	na	-14.3149
GSBRNA2T00127219001	BnaC08g33170D	AT2G26040.1	na	na	3.76915	na	-10.4595	-0.115219	na	-10.4595	10.3443	3.88437	na	na	na	-14.2287
GSBRNA2T00150446001	BnaA10g01240D	AT1G52730.1, AT1G52730.2	na	na	1.32249	na	-0.565878	-0.994077	na	-12.8951	na	2.31657	na	-0.428199	na	-14.2176
GSBRNA2T00063398001	BnaA02g24680D	AT5G46795.1	na	na	14.1608	na	na	na	na	na	na	14.1608	na	na	na	-14.1608
GSBRNA2T00095671001	BnaC03g65770D	AT4G34800.1	na	10.609	14.1413	na	na	na	na	na	10.609	3.53234	na	na	na	-14.1413
GSBRNA2T00034869001	BnaA06g12140D	AT1G17930.1, AT1G17930.2	14.6273	na	14.1307	na	na	na	na	na	na	14.1307	na	-14.6273	na	-14.1307
GSBRNA2T00042181001	BnaA06g25090D	AT2G18910.1	na	10.5261	14.0912	na	na	na	na	na	10.5261	3.56507	na	na	na	-14.0912
GSBRNA2T00071646001	BnaAnng06120D	AT5G08391.1	na	na	14.0602	na	na	na	na	na	na	14.0602	na	na	na	-14.0602
GSBRNA2T00085961001	BnaA03g48460D	AT4G27140.1, AT4G27170.1	0.930367	na	na	na	na	-0.428137	-2.30497	-16.3549	na	na	na	-1.3585	-1.87684	-14.0499
GSBRNA2T00025257001	BnaCnng33850D	AT3G19615.1	na	na	14.0345	na	na	na	na	na	na	14.0345	na	na	na	-14.0345
GSBRNA2T00096251001	BnaC03g61260D	AT4G38550.1, AT4G38550.2, AT4G38550.3, AT4G38550.4, AT4G38550.5, AT4G38560.1, AT4G38560.2	15.0253	na	14.0165	na	na	na	na	na	na	14.0165	na	-15.0253	na	-14.0165
GSBRNA2T00149578001	BnaA01g15420D	AT4G26270.1, AT5G56630.1	na	0.963913	na	na	-5.9533	na	-1.82878	-15.8362	6.91721	na	na	na	-2.7927	-14.0074
GSBRNA2T00042222001	BnaC01g19320D	AT4G27140.1, AT4G27170.1	0.596479	na	na	na	na	-1.00833	-2.71223	-16.7059	na	na	na	-1.60481	-1.7039	-13.9937
GSBRNA2T00145137001	BnaC08g01750D	AT1G06340.1	na	12.7844	13.9764	na	na	na	na	na	12.7844	1.19201	na	na	na	-13.9764
GSBRNA2T00065622001	BnaA10g11140D	AT5G57123.1	10.1793	10.9545	13.9758	na	na	na	na	na	0.775163	3.02127	na	na	na	-13.9758
GSBRNA2T00088221001	BnaC01g22560D	AT1G10190.1, AT2G24950.1, AT4G15050.1, AT5G37520.1	na	12.1444	13.9433	na	na	na	na	na	12.1444	1.79889	na	na	na	-13.9433
GSBRNA2T00142482001	BnaC05g20130D	AT1G26665.1, AT1G26665.2, AT5G41910.1, AT5G41910.2, AT5G41910.3	0.297719	na	na	na	na	-0.733729	-3.06245	-17.0044	na	na	na	-1.03145	-2.32872	-13.942
GSBRNA2T00045136001	BnaA04g25360D	AT2G43720.1, AT2G43720.2	0.159645	0.661375	1.11766	na	na	na	na	-12.8014	0.50173	0.456287	na	na	na	-13.9191
GSBRNA2T00040026001	BnaC03g66760D	AT4G33100.1	na	0.324616	0.0882582	na	-0.158376	na	na	-13.8247	0.482992	na	na	na	-0.236357	-13.913
GSBRNA2T00015803001	BnaA09g30100D	AT1G14980.1, AT1G23100.1	na	na	13.9068	na	na	na	na	na	na	13.9068	na	na	na	-13.9068
GSBRNA2T00031112001	BnaC05g23910D	AT1G30845.1	13.0566	13.3844	13.8605	na	na	na	na	na	0.327763	0.476076	na	na	na	-13.8605
GSBRNA2T00009511001	BnaA09g04180D	AT5G26731.1	12.2717	na	13.8555	na	na	na	na	na	na	13.8555	na	-12.2717	na	-13.8555
GSBRNA2T00097550001	BnaC04g52610D	AT2G42820.1	na	na	13.8279	na	na	na	na	na	na	13.8279	na	na	na	-13.8279
GSBRNA2T00150345001	BnaA10g02080D	AT1G03710.1, AT1G03710.2	na	na	na	na	-0.296588	-1.08926	-1.39888	-15.2026	na	na	na	-0.792673	-0.309616	-13.8037
GSBRNA2T00087048001	BnaAnng30220D	AT1G58160.1	na	na	13.8026	na	na	na	na	na	na	13.8026	na	na	na	-13.8026
GSBRNA2T00066523001	BnaC03g15120D	AT5G53250.1	10.8173	na	13.7855	na	na	na	na	na	na	13.7855	na	-10.8173	na	-13.7855
GSBRNA2T00006084001	BnaC04g04560D	AT2G45860.1	12.2639	12.3131	13.7724	na	na	na	na	na	0.0492127	1.45925	na	na	na	-13.7724
GSBRNA2T00114367001	BnaA04g09080D	AT5G39240.1	0.499765	na	na	na	na	-1.19084	-2.04965	-15.8096	na	na	na	-1.6906	-0.858813	-13.76
GSBRNA2T00128334001	BnaA07g06070D	AT3G24225.1	na	na	13.7053	na	na	na	na	na	na	13.7053	na	na	na	-13.7053
GSBRNA2T00009503001	BnaA09g04110D	AT5G26749.1, AT5G26749.2	11.2446	11.561	13.6886	na	na	na	na	na	0.316397	2.12762	na	na	na	-13.6886
GSBRNA2T00071960001	BnaC06g30490D	AT1G69325.1	na	na	13.6697	na	na	na	na	na	na	13.6697	na	na	na	-13.6697
GSBRNA2T00110656001	BnaC03g37560D	AT3G12480.1	na	13.5238	13.6072	na	na	na	na	na	13.5238	0.0834123	na	na	na	-13.6072
GSBRNA2T00105280001	BnaA06g06840D	AT1G11112.1	na	11.8941	13.5998	na	na	na	na	na	11.8941	1.7057	na	na	na	-13.5998
GSBRNA2T00047837001	BnaA10g13470D	AT5G60650.1	na	10.9943	13.5938	na	na	na	na	na	10.9943	2.59952	na	na	na	-13.5938
GSBRNA2T00104241001	BnaA02g20260D	AT4G01060.1, AT4G01060.2, AT4G01060.3	na	na	13.5662	na	na	na	na	na	na	13.5662	na	na	na	-13.5662
GSBRNA2T00101961001	BnaA07g27860D	AT1G69325.1	na	na	13.5657	na	na	na	na	na	na	13.5657	na	na	na	-13.5657
GSBRNA2T00155904001	BnaC08g27720D	AT3G56891.1, AT3G56891.2	na	12.591	13.546	na	na	na	na	na	12.591	0.95494	na	na	na	-13.546
GSBRNA2T00106092001	BnaC05g39040D	AT3G14510.1, AT3G29430.1	na	10.6912	13.5	na	na	na	na	na	10.6912	2.80876	na	na	na	-13.5
GSBRNA2T00154157001	BnaA10g14350D	AT5G21910.1	13.275	11.6404	13.4755	na	na	na	na	na	na	1.83504	na	-1.63456	na	-13.4755
GSBRNA2T00152377001	BnaC09g27370D	AT5G51210.1	na	na	na	na	-0.140859	-1.96423	-5.07916	-18.5431	na	na	na	-1.82337	-3.11493	-13.4639
GSBRNA2T00066828001	BnaCnng56370D	AT1G08050.1	13.5328	15.2952	13.4582	na	na	na	na	na	1.76237	na	na	na	-1.83696	-13.4582
GSBRNA2T00006266001	BnaC01g20510D	AT4G27890.1	10.2002	na	13.4534	na	na	na	na	na	na	13.4534	na	-10.2002	na	-13.4534
GSBRNA2T00143339001	BnaA02g02000D	AT5G14105.1	0.452456	1.59921	1.0694	na	na	na	na	-12.3837	1.14676	na	na	na	-0.529809	-13.4531
GSBRNA2T00100841001	BnaC09g16400D	ATCG01040.1	na	na	13.4516	na	na	na	na	na	na	13.4516	na	na	na	-13.4516
GSBRNA2T00094416001	BnaC09g36700D	AT5G21910.1	0.302442	na	2.32561	na	na	-0.115218	na	-11.1128	na	2.44083	na	-0.41766	na	-13.4384
GSBRNA2T00099439001	BnaA07g22200D	AT1G74500.1	12.8415	12.3309	13.4089	na	na	na	na	na	na	1.07805	na	-0.51058	na	-13.4089
GSBRNA2T00083145001	BnaA02g16980D	AT1G15460.1, AT1G15460.2, AT1G74810.1, AT1G74810.2, AT1G74810.3, AT1G74810.4, AT1G74810.5, AT1G74810.6, AT1G74810.7	na	10.6859	13.4013	na	na	na	na	na	10.6859	2.71536	na	na	na	-13.4013
GSBRNA2T00130509001	BnaC01g06610D	AT4G31830.1	0.545636	na	na	na	na	-1.80504	-4.68315	-18.0564	na	na	na	-2.35067	-2.87811	-13.3733
GSBRNA2T00012722001	BnaC07g12350D	AT1G26670.1	1.69947	1.70186	2.59657	na	na	na	na	-10.7639	0.00238142	0.89471	na	na	na	-13.3605
GSBRNA2T00158348001	BnaC03g43520D	AT3G24250.1	0.184846	na	0.507687	na	na	-0.624604	na	-12.8486	na	1.13229	na	-0.80945	na	-13.3563
GSBRNA2T00074241001	BnaAnng27310D	AT2G05370.1, AT2G05370.2	na	1.05636	2.53684	na	-1.59615	na	na	-10.7955	2.65251	1.48048	na	na	na	-13.3323
GSBRNA2T00157477001	BnaC01g18250D	AT4G26200.1	na	na	13.329	na	na	na	na	na	na	13.329	na	na	na	-13.329
GSBRNA2T00049213001	BnaA03g00310D	AT5G01540.1, AT5G01550.1, AT5G01560.1	na	na	13.2992	na	na	na	na	na	na	13.2992	na	na	na	-13.2992
GSBRNA2T00008975001	BnaC05g09310D	AT1G12805.1	na	na	na	na	-0.736308	-3.38995	-0.874687	-14.1735	na	2.51526	na	-2.65364	na	-13.2989
GSBRNA2T00037260001	BnaC04g50810D	AT2G46410.1	na	na	13.2968	na	na	na	na	na	na	13.2968	na	na	na	-13.2968
GSBRNA2T00117814001	BnaA09g19220D	AT2G03310.1	na	0.646025	1.47133	na	-0.0854654	na	na	-11.8095	0.731491	0.825307	na	na	na	-13.2809
GSBRNA2T00037135001	BnaA09g35440D	AT1G11400.1, AT1G11400.2, AT1G11400.3, AT1G11400.4, AT1G11400.5, AT1G11400.6	na	na	13.2803	na	na	na	na	na	na	13.2803	na	na	na	-13.2803
GSBRNA2T00005924001	BnaAnng02340D	AT3G05327.1	na	na	13.2511	na	na	na	na	na	na	13.2511	na	na	na	-13.2511
GSBRNA2T00034002001	BnaA09g29910D	AT1G23750.1	11.4504	na	13.237	na	na	na	na	na	na	13.237	na	-11.4504	na	-13.237
GSBRNA2T00031894001	BnaC08g43570D	AT1G03890.1	0.906679	na	na	na	na	-0.93852	-1.71064	-14.9421	na	na	na	-1.8452	-0.772118	-13.2314
GSBRNA2T00029864001	BnaAnng17040D	AT2G32765.1	na	na	13.2174	na	na	na	na	na	na	13.2174	na	na	na	-13.2174
GSBRNA2T00068681001	BnaC02g42620D	AT5G63660.1	na	12.1592	13.2133	na	na	na	na	na	12.1592	1.05413	na	na	na	-13.2133
GSBRNA2T00015649001	BnaC03g29940D	AT1G03660.1, AT1G03660.2	na	na	13.1984	na	na	na	na	na	na	13.1984	na	na	na	-13.1984
GSBRNA2T00130419001	BnaC01g07260D	AT4G31200.1, AT4G31200.2, AT4G31200.3	na	na	na	na	-13.7798	-13.7798	-0.594448	-13.7798	na	13.1854	na	na	na	-13.1854
GSBRNA2T00096158001	BnaCnng18910D	AT1G61065.1	12.1974	12.8953	13.1718	na	na	na	na	na	0.697911	0.276453	na	na	na	-13.1718
GSBRNA2T00094112001	BnaCnng18520D	AT3G03430.1	na	na	0.346576	na	-2.17015	-12.8237	na	-12.8237	na	13.1703	na	-10.6536	na	-13.1703
GSBRNA2T00111923001	BnaA03g28860D	AT3G04920.1, AT5G28060.1	13.5205	na	13.1652	na	na	na	na	na	na	13.1652	na	-13.5205	na	-13.1652
GSBRNA2T00071676001	BnaAnng06380D	AT5G07680.1, AT5G07680.2	na	na	13.1575	na	na	na	na	na	na	13.1575	na	na	na	-13.1575
GSBRNA2T00075523001	BnaAnng06590D	AT5G60810.1, AT5G60810.2	na	na	1.13123	na	-12.02	-12.02	na	-12.02	na	13.1512	na	na	na	-13.1512
GSBRNA2T00136261001	BnaA10g24980D	AT5G05450.1	na	na	na	na	-0.424592	-0.571185	-1.04185	-14.1837	na	na	na	-0.146592	-0.470665	-13.1419
GSBRNA2T00140771001	BnaC03g09570D	AT5G19340.1	na	na	2.75918	na	-10.3771	-10.3771	na	-10.3771	na	13.1363	na	na	na	-13.1363
GSBRNA2T00103996001	BnaC09g45930D	AT5G10650.1, AT5G10650.2, AT5G10650.3	na	na	na	na	-0.63502	-0.740938	-5.02682	-18.1619	na	na	na	-0.105918	-4.28588	-13.1351
GSBRNA2T00107779001	BnaC01g11100D	AT4G18660.1	na	na	na	na	-0.680629	-0.180084	-2.03551	-15.1637	0.500545	na	na	na	-1.85543	-13.1282
GSBRNA2T00004951001	BnaA10g29570D	AT5G58784.1	na	na	13.1264	na	na	na	na	na	na	13.1264	na	na	na	-13.1264
GSBRNA2T00115259001	BnaC07g22590D	AT5G59000.1	na	13.7876	13.1157	na	na	na	na	na	13.7876	na	na	na	-0.671819	-13.1157
GSBRNA2T00088710001	BnaA09g23040D	AT2G26870.1	na	na	13.0858	na	na	na	na	na	na	13.0858	na	na	na	-13.0858
GSBRNA2T00067182001	BnaA02g17300D	AT1G75580.1	na	na	13.0818	na	na	na	na	na	na	13.0818	na	na	na	-13.0818
GSBRNA2T00066668001	BnaC08g20120D	AT1G22030.1	na	0.0885558	1.59283	na	-0.653661	na	na	-11.485	0.742217	1.50428	na	na	na	-13.0779
GSBRNA2T00076567001	BnaAnng27960D	AT2G32460.1, AT2G32460.2	na	0.0243425	na	na	-0.452769	na	-0.820292	-13.8727	0.477112	na	na	na	-0.844634	-13.0524
GSBRNA2T00057138001	BnaC04g20070D	AT3G45070.1, AT3G45070.2, AT3G45070.3, AT3G45080.1	na	na	13.0493	na	na	na	na	na	na	13.0493	na	na	na	-13.0493
GSBRNA2T00075375001	BnaCnng59370D	AT5G50175.1	na	na	13.0308	na	na	na	na	na	na	13.0308	na	na	na	-13.0308
GSBRNA2T00053590001	BnaA08g30080D	AT4G37740.1	12.8538	11.4191	13.0302	na	na	na	na	na	na	1.61105	na	-1.43462	na	-13.0302
GSBRNA2T00092281001	BnaC05g48890D	AT3G01516.1, AT3G01516.2	10.9181	10.838	13.0135	na	na	na	na	na	na	2.17547	na	-0.0800598	na	-13.0135
GSBRNA2T00154686001	BnaC07g41080D	AT4G27890.1	na	1.87565	3.15157	na	-9.85727	na	na	-9.85727	11.7329	1.27592	na	na	na	-13.0088
GSBRNA2T00098559001	BnaA07g14960D	AT5G40420.1	na	na	na	na	-0.0159717	-1.55569	-5.63424	-18.6407	na	na	na	-1.53971	-4.07856	-13.0065
GSBRNA2T00092247001	BnaA01g22780D	AT4G02110.1, AT4G02110.2	na	10.948	12.9868	na	na	na	na	na	10.948	2.03882	na	na	na	-12.9868
GSBRNA2T00145940001	BnaC09g03680D	AT5G26330.1	na	na	12.9754	na	na	na	na	na	na	12.9754	na	na	na	-12.9754
GSBRNA2T00020945001	BnaA05g36200D	AT3G22100.1	na	na	12.9462	na	na	na	na	na	na	12.9462	na	na	na	-12.9462
GSBRNA2T00034928001	BnaA06g11600D	AT1G17285.1, AT1G17285.2	12.9533	13.0467	12.9455	na	na	na	na	na	0.0933537	na	na	na	-0.101175	-12.9455
GSBRNA2T00034196001	BnaA07g36170D	AT2G18380.1	na	1.89754	2.78142	na	-10.1309	na	na	-10.1309	12.0284	0.883887	na	na	na	-12.9123
GSBRNA2T00071694001	BnaAnng06500D	AT1G24600.1	9.36354	na	12.9123	na	na	na	na	na	na	12.9123	na	-9.36354	na	-12.9123
GSBRNA2T00132303001	BnaC03g18850D	AT2G33880.1, AT2G33880.2	na	1.56735	2.35635	na	-1.04239	na	na	-10.5465	2.60975	0.789	na	na	na	-12.9029
GSBRNA2T00137456001	BnaA03g34830D	AT3G18570.1	na	na	na	na	-0.0203764	-1.76316	-6.44457	-19.3464	na	na	na	-1.74278	-4.68142	-12.9019
GSBRNA2T00066598001	BnaA07g28670D	AT1G70140.1	na	na	1.43516	na	-1.01625	-11.4624	na	-11.4624	na	12.8975	na	-10.4461	na	-12.8975
GSBRNA2T00153565001	BnaC03g32330D	AT3G01730.1	na	0.215757	1.43145	na	-1.81611	na	na	-11.4546	2.03187	1.21569	na	na	na	-12.8861
GSBRNA2T00085181001	BnaC03g44250D	AT2G04530.1	na	na	0.57168	na	-12.3022	-12.3022	na	-12.3022	na	12.8739	na	na	na	-12.8739
GSBRNA2T00041793001	BnaC07g32600D	AT3G51910.1	na	na	na	na	-0.481208	-1.85335	-2.35292	-15.2248	na	na	na	-1.37215	-0.499567	-12.8719
GSBRNA2T00130781001	BnaC01g04270D	AT4G34120.1	8.97739	na	12.8522	na	na	na	na	na	na	12.8522	na	-8.97739	na	-12.8522
GSBRNA2T00027134001	BnaC04g13390D	AT5G67110.1, AT5G67110.2, AT5G67110.3	na	na	12.8404	na	na	na	na	na	na	12.8404	na	na	na	-12.8404
GSBRNA2T00054525001	BnaCnng51360D	AT3G13130.1	10.3385	10.3333	12.829	na	na	na	na	na	na	2.49564	na	-0.00517928	na	-12.829
GSBRNA2T00123717001	BnaC03g38560D	AT3G14450.1	na	1.04318	0.337047	na	-0.125727	na	na	-12.4516	1.16891	na	na	na	-0.706133	-12.7887
GSBRNA2T00075333001	BnaA03g47630D	AT4G25840.1	9.53528	na	12.7871	na	na	na	na	na	na	12.7871	na	-9.53528	na	-12.7871
GSBRNA2T00061169001	BnaC04g11940D	AT2G32765.1	9.12153	na	12.7678	na	na	na	na	na	na	12.7678	na	-9.12153	na	-12.7678
GSBRNA2T00021471001	BnaC07g31680D	AT3G50130.1	na	na	12.76	na	na	na	na	na	na	12.76	na	na	na	-12.76
GSBRNA2T00141574001	BnaC03g51010D	AT1G08110.1, AT1G08110.2, AT1G08110.3, AT1G08110.4	0.620647	na	na	na	na	-0.651588	-1.8681	-14.6234	na	na	na	-1.27224	-1.21651	-12.7553
GSBRNA2T00046250001	BnaC05g21820D	AT1G28360.1	na	na	na	na	-1.08462	-0.378957	-1.96945	-14.7246	0.705665	na	na	na	-1.59049	-12.7552
GSBRNA2T00064541001	BnaC04g30010D	AT1G71430.1	11.7452	12.1822	12.7519	na	na	na	na	na	0.436991	0.569774	na	na	na	-12.7519
GSBRNA2T00123600001	BnaCnng02520D	AT4G00210.1	na	na	12.7355	na	na	na	na	na	na	12.7355	na	na	na	-12.7355
GSBRNA2T00052831001	BnaA10g10790D	AT4G26320.1, AT5G56540.1	10.5001	na	12.7303	na	na	na	na	na	na	12.7303	na	-10.5001	na	-12.7303
GSBRNA2T00113469001	BnaA03g40760D	AT3G50130.1	na	na	12.7149	na	na	na	na	na	na	12.7149	na	na	na	-12.7149
GSBRNA2T00037565001	BnaC01g42210D	AT5G51360.1	na	na	1.28569	na	-11.4265	-0.122455	na	-11.4265	11.3041	1.40814	na	na	na	-12.7122
GSBRNA2T00006295001	BnaC01g20320D	AT4G27670.1	0.0162669	na	na	na	na	-2.37983	-6.7511	-19.4566	na	na	na	-2.3961	-4.37127	-12.7055
GSBRNA2T00003212001	BnaA10g03500D	AT1G05760.1, AT1G05760.2	10.3157	na	12.7034	na	na	na	na	na	na	12.7034	na	-10.3157	na	-12.7034
GSBRNA2T00107619001	BnaC05g34430D	AT3G18670.1, AT3G18670.2	7.97447	na	12.7033	na	na	na	na	na	na	12.7033	na	-7.97447	na	-12.7033
GSBRNA2T00104324001	BnaA02g20730D	AT1G03070.1, AT1G03070.2, AT1G03070.3	na	na	na	na	-0.146244	-1.26239	-4.54773	-17.225	na	na	na	-1.11615	-3.28533	-12.6773
GSBRNA2T00155626001	BnaC08g29860D	AT5G42660.1	11.9591	na	12.6604	na	na	na	na	na	na	12.6604	na	-11.9591	na	-12.6604
GSBRNA2T00047548001	BnaA02g33850D	AT5G63660.1	na	na	12.6513	na	na	na	na	na	na	12.6513	na	na	na	-12.6513
GSBRNA2T00119863001	BnaC03g28970D	AT4G10350.1	na	na	12.6479	na	na	na	na	na	na	12.6479	na	na	na	-12.6479
GSBRNA2T00140924001	BnaC03g10770D	AT5G22280.1	na	na	0.0870446	na	-0.580448	-0.498294	na	-12.5591	0.0821539	0.585338	na	na	na	-12.6461
GSBRNA2T00066484001	BnaC01g27850D	AT3G05620.1	7.64147	na	12.6435	na	na	na	na	na	na	12.6435	na	-7.64147	na	-12.6435
GSBRNA2T00148175001	BnaC04g16080D	AT1G14800.1, AT1G35467.1, AT4G11653.1	9.31259	11.2361	12.6331	na	na	na	na	na	1.92356	1.39694	na	na	na	-12.6331
GSBRNA2T00132984001	BnaA05g00670D	AT1G47915.1	na	na	12.6194	na	na	na	na	na	na	12.6194	na	na	na	-12.6194
GSBRNA2T00053281001	BnaA10g12510D	AT5G59510.1	na	9.72891	12.6147	na	na	na	na	na	9.72891	2.88578	na	na	na	-12.6147
GSBRNA2T00024517001	BnaC03g16910D	AT2G30432.1	na	na	12.5855	na	na	na	na	na	na	12.5855	na	na	na	-12.5855
GSBRNA2T00134176001	BnaC03g00510D	AT5G02020.1, AT5G02020.2	0.456281	na	na	na	na	-0.976444	-1.91628	-14.5003	na	na	na	-1.43272	-0.93984	-12.584
GSBRNA2T00091199001	BnaA09g00230D	AT4G01060.1, AT4G01060.2, AT4G01060.3	na	na	12.5803	na	na	na	na	na	na	12.5803	na	na	na	-12.5803
GSBRNA2T00084244001	BnaCnng62530D	AT2G33880.1, AT2G33880.2	na	na	na	na	-0.687154	-0.159667	-0.417037	-12.99	0.527487	na	na	na	-0.25737	-12.573
GSBRNA2T00089407001	BnaA07g24140D	AT1G69680.1	0.868294	1.04312	0.913377	na	na	na	na	-11.6533	0.174822	na	na	na	-0.12974	-12.5667
GSBRNA2T00005810001	BnaA09g06720D	AT5G64130.1	11.2275	na	12.5642	na	na	na	na	na	na	12.5642	na	-11.2275	na	-12.5642
GSBRNA2T00095096001	BnaC06g00170D	AT1G47271.1	na	na	12.5559	na	na	na	na	na	na	12.5559	na	na	na	-12.5559
GSBRNA2T00117359001	BnaC07g11030D	AT1G24570.1, AT1G24570.2	na	na	12.5433	na	na	na	na	na	na	12.5433	na	na	na	-12.5433
GSBRNA2T00038137001	BnaC04g51200D	AT2G47530.1	na	na	12.5414	na	na	na	na	na	na	12.5414	na	na	na	-12.5414
GSBRNA2T00139400001	BnaC07g24350D	AT3G53890.1, AT3G53890.2, AT5G27700.1	1.3626	0.787208	0.199213	na	na	na	na	-12.3378	na	na	na	-0.575393	-0.587995	-12.537
GSBRNA2T00153983001	BnaA05g21440D	AT1G16945.1	na	na	12.5075	na	na	na	na	na	na	12.5075	na	na	na	-12.5075
GSBRNA2T00104638001	BnaC08g13290D	AT4G29030.1	na	na	12.5055	na	na	na	na	na	na	12.5055	na	na	na	-12.5055
GSBRNA2T00049531001	BnaA09g40280D	AT3G62930.1	1.0779	1.42011	2.40405	na	na	na	na	-10.0873	0.342207	0.983939	na	na	na	-12.4914
GSBRNA2T00111801001	BnaA03g29920D	AT3G07230.1	na	na	12.4776	na	na	na	na	na	na	12.4776	na	na	na	-12.4776
GSBRNA2T00036743001	BnaC09g36070D	AT5G22990.1	na	na	12.4681	na	na	na	na	na	na	12.4681	na	na	na	-12.4681
GSBRNA2T00095385001	BnaA10g09300D	AT1G08510.1	na	11.6685	12.4632	na	na	na	na	na	11.6685	0.794686	na	na	na	-12.4632
GSBRNA2T00112882001	BnaC06g27980D	AT1G66610.1, AT1G66610.2	8.43003	10.2289	12.4529	na	na	na	na	na	1.79888	2.22396	na	na	na	-12.4529
GSBRNA2T00108922001	BnaC08g25780D	AT3G54930.1, AT3G54930.2	0.723676	0.439369	1.21291	na	na	na	na	-11.2377	na	0.773538	na	-0.284307	na	-12.4506
GSBRNA2T00087054001	BnaCnng63210D	AT1G50060.1	na	na	12.4485	na	na	na	na	na	na	12.4485	na	na	na	-12.4485
GSBRNA2T00051651001	BnaA01g17660D	AT4G16146.1	na	na	na	na	-0.32598	-1.55592	-1.45791	-13.8982	na	0.0980127	na	-1.22994	na	-12.4403
GSBRNA2T00076194001	BnaA07g07610D	AT1G29850.1	1.06932	0.302798	0.358073	na	na	na	na	-12.0746	na	0.0552747	na	-0.766518	na	-12.4327
GSBRNA2T00068163001	BnaC05g11320D	AT1G15010.1	12.2146	13.3886	12.4045	na	na	na	na	na	1.17405	na	na	na	-0.984086	-12.4045
GSBRNA2T00113554001	BnaA03g40140D	AT5G61360.1	na	na	na	na	-0.368829	-0.634935	-0.157276	-12.56	na	0.477659	na	-0.266106	na	-12.4027
GSBRNA2T00146665001	BnaA07g32150D	AT2G26010.1, AT2G26020.1, AT5G44420.1, AT5G44430.1	0.516149	na	na	na	na	-1.68142	-2.0335	-14.4324	na	na	na	-2.19757	-0.35208	-12.3989
GSBRNA2T00067930001	BnaC03g60660D	AT4G39810.1	na	na	12.3974	na	na	na	na	na	na	12.3974	na	na	na	-12.3974
GSBRNA2T00068309001	BnaAnng25630D	AT3G03260.1, AT3G03260.2	7.17901	10.5974	12.3941	na	na	na	na	na	3.41842	1.79671	na	na	na	-12.3941
GSBRNA2T00015428001	BnaA01g34470D	AT3G03200.1	na	na	12.3916	na	na	na	na	na	na	12.3916	na	na	na	-12.3916
GSBRNA2T00062245001	BnaA06g10120D	AT1G15415.1	na	11.1194	12.3789	na	na	na	na	na	11.1194	1.25954	na	na	na	-12.3789
GSBRNA2T00044464001	BnaC01g40590D	AT3G03660.1, AT3G03660.2, AT3G03660.3	na	14.3037	12.3733	na	na	na	na	na	14.3037	na	na	na	-1.93042	-12.3733
GSBRNA2T00063422001	BnaA02g24800D	AT5G46970.1	na	na	12.3726	na	na	na	na	na	na	12.3726	na	na	na	-12.3726
GSBRNA2T00059111001	BnaC02g09670D	AT5G22570.1	na	10.4116	12.3719	na	na	na	na	na	10.4116	1.96038	na	na	na	-12.3719
GSBRNA2T00021546001	BnaC07g31140D	AT5G61270.1, AT5G61270.2, AT5G61270.3	na	0.623464	1.39504	na	-0.299442	na	na	-10.9763	0.922906	0.771579	na	na	na	-12.3714
GSBRNA2T00110217001	BnaA10g07740D	AT5G51810.1	na	9.35396	12.3701	na	na	na	na	na	9.35396	3.01618	na	na	na	-12.3701
GSBRNA2T00045126001	BnaA04g25270D	AT3G28230.1, AT3G28230.2	na	na	12.3692	na	na	na	na	na	na	12.3692	na	na	na	-12.3692
GSBRNA2T00002679001	BnaC05g01780D	AT1G03170.1	na	na	12.3313	na	na	na	na	na	na	12.3313	na	na	na	-12.3313
GSBRNA2T00005172001	BnaAnng11390D	AT5G45830.1, AT5G45830.2, AT5G45830.3, AT5G45830.4, AT5G45830.5, AT5G45830.6	0.318095	na	na	na	na	-0.29861	-1.52418	-13.8528	na	na	na	-0.616705	-1.22557	-12.3286
GSBRNA2T00062830001	BnaCnng54680D	AT2G34330.1	na	na	12.3233	na	na	na	na	na	na	12.3233	na	na	na	-12.3233
GSBRNA2T00041459001	BnaA02g09970D	AT5G53950.1	9.67597	na	12.3209	na	na	na	na	na	na	12.3209	na	-9.67597	na	-12.3209
GSBRNA2T00137467001	BnaA03g34740D	AT1G48440.1	na	na	12.3193	na	na	na	na	na	na	12.3193	na	na	na	-12.3193
GSBRNA2T00116592001	BnaA02g14750D	AT1G70120.1	0.842363	na	1.54096	na	na	-1.28683	na	-10.7702	na	2.82779	na	-2.12919	na	-12.3111
GSBRNA2T00086884001	BnaAnng08510D	AT5G18661.1	na	na	na	na	-12.3256	-12.3256	-0.038628	-12.3256	na	12.2869	na	na	na	-12.2869
GSBRNA2T00025285001	BnaA03g55570D	AT5G07010.1	0.77009	na	na	na	na	-0.853769	-2.54464	-14.821	na	na	na	-1.62386	-1.69087	-12.2764
GSBRNA2T00067058001	BnaC07g18340D	AT5G45320.1	na	na	12.272	na	na	na	na	na	na	12.272	na	na	na	-12.272
GSBRNA2T00126927001	BnaA08g08950D	AT4G18940.1	na	na	12.2647	na	na	na	na	na	na	12.2647	na	na	na	-12.2647
GSBRNA2T00022761001	BnaA07g38830D	AT1G70440.1, AT1G70440.2	na	9.80877	12.2543	na	na	na	na	na	9.80877	2.4455	na	na	na	-12.2543
GSBRNA2T00025180001	BnaAnng15510D	AT1G07720.1, AT1G07720.2	na	na	0.0140362	na	-12.2292	-12.2292	na	-12.2292	na	12.2432	na	na	na	-12.2432
GSBRNA2T00136940001	BnaC08g36350D	AT2G20362.1, AT2G20362.2, AT2G20362.3	11.2668	12.5043	12.2385	na	na	na	na	na	1.23751	na	na	na	-0.265807	-12.2385
GSBRNA2T00085317001	BnaC05g00250D	AT1G01840.1	1.75458	4.00031	1.21862	na	na	na	na	-11.0165	2.24574	na	na	na	-2.78169	-12.2352
GSBRNA2T00006101001	BnaC04g04420D	AT2G45710.1, AT3G61110.1, AT5G47930.1	na	1.24209	na	na	-0.212925	na	-3.10559	-15.3392	1.45502	na	na	na	-4.34768	-12.2336
GSBRNA2T00034844001	BnaA06g12320D	AT1G18100.1	na	na	na	na	-0.38968	-1.85962	-5.95919	-18.1867	na	na	na	-1.46994	-4.09957	-12.2276
GSBRNA2T00015688001	BnaA09g30900D	AT1G22110.1, AT1G22110.2, AT1G22110.3	na	na	na	na	-1.72564	-1.86687	-0.626139	-12.8511	na	1.24073	na	-0.141229	na	-12.2249
GSBRNA2T00081187001	BnaCnng12230D	AT1G26780.1, AT1G26780.2	na	na	12.1912	na	na	na	na	na	na	12.1912	na	na	na	-12.1912
GSBRNA2T00132616001	BnaA05g03680D	AT2G44000.1	na	na	12.1911	na	na	na	na	na	na	12.1911	na	na	na	-12.1911
GSBRNA2T00048273001	BnaA02g35790D	AT1G69050.1	na	na	12.1891	na	na	na	na	na	na	12.1891	na	na	na	-12.1891
GSBRNA2T00120267001	BnaC02g40900D	AT5G24990.1, AT5G25010.1, AT5G25020.1	na	na	12.1856	na	na	na	na	na	na	12.1856	na	na	na	-12.1856
GSBRNA2T00099312001	BnaA07g21150D	AT1G76952.1	na	na	12.1748	na	na	na	na	na	na	12.1748	na	na	na	-12.1748
GSBRNA2T00141855001	BnaA03g16350D	AT2G35850.1	na	na	12.173	na	na	na	na	na	na	12.173	na	na	na	-12.173
GSBRNA2T00028691001	BnaC03g22650D	AT2G05330.1, AT2G05330.2, AT2G40450.1, AT5G48510.1	na	na	12.1651	na	na	na	na	na	na	12.1651	na	na	na	-12.1651
GSBRNA2T00008383001	BnaAnng35530D	AT4G16447.1	na	na	12.1625	na	na	na	na	na	na	12.1625	na	na	na	-12.1625
GSBRNA2T00029863001	BnaAnng17030D	AT2G32765.1	na	na	12.1625	na	na	na	na	na	na	12.1625	na	na	na	-12.1625
GSBRNA2T00060053001	BnaC04g37120D	AT1G64840.1	1.58988	2.20472	1.38768	na	na	na	na	-10.7738	0.614837	na	na	na	-0.817032	-12.1614
GSBRNA2T00118778001	BnaA07g14070D	AT2G28690.1	10.7887	11.9049	12.1504	na	na	na	na	na	1.1162	0.245417	na	na	na	-12.1504
GSBRNA2T00131977001	BnaC06g19950D	AT2G21820.1	na	na	na	na	-0.554886	-2.58509	-7.74806	-19.8975	na	na	na	-2.0302	-5.16298	-12.1494
GSBRNA2T00156334001	BnaA06g04010D	AT1G65486.1, AT1G65486.2, AT1G65486.3, AT1G65486.4, AT1G65490.1, AT1G65490.2, AT1G65490.3, AT1G65500.1	na	0.501894	na	na	-12.8066	na	-0.657173	-12.8066	13.3085	na	na	na	-1.15907	-12.1494
GSBRNA2T00058649001	BnaCnng53210D	AT5G63500.1	na	na	na	na	-2.44292	-13.9024	-1.75292	-13.9024	na	12.1494	na	-11.4594	na	-12.1494
GSBRNA2T00094052001	BnaA05g14950D	AT1G52315.1, AT1G52315.2	na	na	12.1462	na	na	na	na	na	na	12.1462	na	na	na	-12.1462
GSBRNA2T00127945001	BnaC08g02990D	AT1G49310.1	na	11.641	12.1456	na	na	na	na	na	11.641	0.504643	na	na	na	-12.1456
GSBRNA2T00112245001	BnaA07g10770D	AT1G21970.1	na	9.97641	12.1452	na	na	na	na	na	9.97641	2.16882	na	na	na	-12.1452
GSBRNA2T00015426001	BnaA01g34450D	AT3G03230.1	na	na	12.1435	na	na	na	na	na	na	12.1435	na	na	na	-12.1435
GSBRNA2T00072077001	BnaCnng58190D	AT2G34080.1	na	na	12.1372	na	na	na	na	na	na	12.1372	na	na	na	-12.1372
GSBRNA2T00141785001	BnaC03g49580D	AT5G64680.1, AT5G64680.2, AT5G64680.3	8.52356	na	12.129	na	na	na	na	na	na	12.129	na	-8.52356	na	-12.129
GSBRNA2T00001610001	BnaC03g63360D	AT4G19865.1, AT4G19870.1, AT4G19870.2	na	na	12.1252	na	na	na	na	na	na	12.1252	na	na	na	-12.1252
GSBRNA2T00127367001	BnaC08g34420D	AT2G23600.1, AT2G23600.2	2.12708	na	0.525125	na	na	-0.512568	na	-11.5977	na	1.03769	na	-2.63965	na	-12.1228
GSBRNA2T00014119001	BnaAnng13210D	AT1G73490.1, AT1G73490.2	na	na	0.282912	na	-1.02226	-1.62491	na	-11.8397	na	1.90782	na	-0.602655	na	-12.1226
GSBRNA2T00145458001	BnaA09g21340D	AT4G11810.1, AT4G11810.2, AT4G11810.3, AT4G22990.1, AT4G22990.2, AT4G22990.3	0.684707	1.10403	2.6917	na	na	na	na	-9.42784	0.419325	1.58767	na	na	na	-12.1195
GSBRNA2T00075050001	BnaA04g10510D	AT5G40645.1	10.4857	na	12.0999	na	na	na	na	na	na	12.0999	na	-10.4857	na	-12.0999
GSBRNA2T00123483001	BnaCnng01490D	AT4G01560.1	0.579034	0.657598	0.0836853	na	na	na	na	-12.0155	0.0785644	na	na	na	-0.573913	-12.0992
GSBRNA2T00090422001	BnaC08g40910D	AT1G12300.1, AT1G12620.1, AT1G12775.1, AT3G22470.1, AT3G22470.2	na	na	0.403134	na	-1.23767	-11.6932	na	-11.6932	na	12.0963	na	-10.4555	na	-12.0963
GSBRNA2T00081335001	BnaA02g05100D	AT5G20820.1	na	na	12.0943	na	na	na	na	na	na	12.0943	na	na	na	-12.0943
GSBRNA2T00104460001	BnaC08g12280D	AT4G26740.1	na	na	na	na	-0.200797	-1.33784	-4.57673	-16.6695	na	na	na	-1.13704	-3.23889	-12.0928
GSBRNA2T00141923001	BnaA03g15790D	AT2G34330.1	na	na	12.0889	na	na	na	na	na	na	12.0889	na	na	na	-12.0889
GSBRNA2T00017040001	BnaC09g41460D	AT1G80745.1, AT3G15420.1	na	na	12.0785	na	na	na	na	na	na	12.0785	na	na	na	-12.0785
GSBRNA2T00105379001	BnaA06g07660D	AT1G13050.1	2.90875	3.97783	3.25874	na	na	na	na	-8.80507	1.06908	na	na	na	-0.71909	-12.0638
GSBRNA2T00102611001	BnaA07g30520D	AT1G72910.1, AT1G72920.1, AT1G72930.1, AT1G72930.2, AT1G72940.1	na	na	12.0563	na	na	na	na	na	na	12.0563	na	na	na	-12.0563
GSBRNA2T00037399001	BnaC03g64670D	AT4G21870.1	na	na	12.044	na	na	na	na	na	na	12.044	na	na	na	-12.044
GSBRNA2T00002164001	BnaC08g04550D	AT1G47340.1, AT1G47340.2, AT1G47340.3, AT1G47350.1	na	0.0460256	na	na	-0.338423	na	-1.7349	-13.7738	0.384449	na	na	na	-1.78093	-12.0389
GSBRNA2T00058131001	BnaA01g08110D	AT4G28790.1, AT4G28790.2, AT4G28790.3, AT4G28790.4, AT4G28790.5, AT4G28790.6, AT4G28790.7, AT4G28790.8, AT4G28800.1, AT4G28800.2, AT4G28811.1, AT4G28815.2	na	na	na	na	-0.507184	-0.0149099	-0.0435903	-12.0818	0.492275	na	na	na	-0.0286805	-12.0382
GSBRNA2T00146918001	BnaC02g31530D	AT5G45320.1	10.6547	na	12.0294	na	na	na	na	na	na	12.0294	na	-10.6547	na	-12.0294
GSBRNA2T00113676001	BnaA03g39130D	AT1G72590.1, AT2G16530.1, AT2G16530.2, AT2G16530.3, AT2G16530.4, AT2G16530.5	na	na	12.0176	na	na	na	na	na	na	12.0176	na	na	na	-12.0176
GSBRNA2T00009185001	BnaC09g13560D	AT1G62400.1	1.07638	na	1.67094	na	na	-0.0975196	na	-10.3431	na	1.76846	na	-1.1739	na	-12.014
GSBRNA2T00033981001	BnaAnng17570D	AT3G20980.1	0.784389	0.497907	na	na	na	na	-0.740783	-12.7481	na	na	na	-0.286482	-1.23869	-12.0073
GSBRNA2T00075517001	BnaC03g23770D	AT2G42530.1	0.174765	na	na	na	na	-1.71274	-7.63691	-19.6331	na	na	na	-1.88751	-5.92417	-11.9962
GSBRNA2T00147933001	BnaC06g38450D	AT1G77950.1, AT1G77950.2, AT1G77950.3, AT1G77950.4	0.0784604	na	na	na	na	-1.56443	-4.63056	-16.6264	na	na	na	-1.64289	-3.06613	-11.9958
GSBRNA2T00096210001	BnaA06g15100D	AT1G21360.1	na	10.3931	11.9938	na	na	na	na	na	10.3931	1.6007	na	na	na	-11.9938
GSBRNA2T00146347001	BnaA07g34960D	AT1G79480.1, AT1G79480.2	na	na	11.9876	na	na	na	na	na	na	11.9876	na	na	na	-11.9876
GSBRNA2T00144323001	BnaA06g29450D	AT5G49550.1	0.381772	na	na	na	na	-0.107547	-0.285978	-12.2708	na	na	na	-0.489319	-0.178432	-11.9848
GSBRNA2T00098735001	BnaA07g16310D	AT4G10380.1	1.55929	1.26997	1.60678	na	na	na	na	-10.3704	na	0.336809	na	-0.289313	na	-11.9772
GSBRNA2T00085694001	BnaC04g42350D	AT2G31480.1	na	1.76365	1.12038	na	-0.295773	na	na	-10.8511	2.05942	na	na	na	-0.643268	-11.9714
GSBRNA2T00026234001	BnaUnng05010D	AT3G30730.1, AT3G30730.2	na	na	11.9692	na	na	na	na	na	na	11.9692	na	na	na	-11.9692
GSBRNA2T00108564001	BnaC05g22690D	AT1G29680.1	0.156998	na	na	na	na	-1.40512	-5.97835	-17.9437	na	na	na	-1.56212	-4.57323	-11.9653
GSBRNA2T00077467001	BnaA07g01740D	AT2G18590.1	na	na	11.9588	na	na	na	na	na	na	11.9588	na	na	na	-11.9588
GSBRNA2T00143765001	BnaC06g22060D	AT1G75880.1, AT1G75880.2	na	9.33389	11.9504	na	na	na	na	na	9.33389	2.61649	na	na	na	-11.9504
GSBRNA2T00091092001	BnaA08g02710D	AT1G49405.1	na	na	11.9413	na	na	na	na	na	na	11.9413	na	na	na	-11.9413
GSBRNA2T00109684001	BnaC09g01340D	AT3G27100.1	9.8213	na	11.9412	na	na	na	na	na	na	11.9412	na	-9.8213	na	-11.9412
GSBRNA2T00117150001	BnaC01g28890D	AT1G10950.1	0.945773	1.1422	2.83414	na	na	na	na	-9.10297	0.196427	1.69194	na	na	na	-11.9371
GSBRNA2T00137913001	BnaC07g02000D	AT2G19320.1	na	na	na	na	-0.226129	-1.69901	-5.89681	-17.8309	na	na	na	-1.47288	-4.19781	-11.9341
GSBRNA2T00102001001	BnaA07g27520D	AT3G28310.1	na	na	11.9307	na	na	na	na	na	na	11.9307	na	na	na	-11.9307
GSBRNA2T00135560001	BnaA10g19020D	AT5G14890.1	na	na	11.9016	na	na	na	na	na	na	11.9016	na	na	na	-11.9016
GSBRNA2T00104779001	BnaA05g25140D	AT3G19140.1	0.333347	na	na	na	na	-0.530253	-0.0340664	-11.9341	na	0.496187	na	-0.8636	na	-11.9001
GSBRNA2T00052340001	BnaAnng21840D	AT5G62500.1	na	na	na	na	-0.133779	-13.4614	-1.57549	-13.4614	na	11.8859	na	-13.3276	na	-11.8859
GSBRNA2T00078880001	BnaA08g14190D	AT4G27030.1	na	na	11.8704	na	na	na	na	na	na	11.8704	na	na	na	-11.8704
GSBRNA2T00102691001	BnaA07g31200D	AT1G74055.1	na	na	0.747751	na	-1.04239	-1.26723	na	-11.1193	na	2.01498	na	-0.224839	na	-11.8671
GSBRNA2T00150957001	BnaA08g16210D	AT4G39810.1	na	10.7733	11.8508	na	na	na	na	na	10.7733	1.07753	na	na	na	-11.8508
GSBRNA2T00006306001	BnaC01g20260D	AT4G27657.1	10.9766	na	11.8375	na	na	na	na	na	na	11.8375	na	-10.9766	na	-11.8375
GSBRNA2T00010077001	BnaC09g30400D	AT5G25120.1, AT5G25180.1	1.22007	3.4721	0.726694	na	na	na	na	-11.1106	2.25203	na	na	na	-2.74541	-11.8373
GSBRNA2T00067494001	BnaC06g27250D	AT3G58790.1, AT3G58790.2	na	11.4662	11.8364	na	na	na	na	na	11.4662	0.370148	na	na	na	-11.8364
GSBRNA2T00002274001	BnaC04g02940D	AT2G43465.1, AT2G43465.2, AT2G43465.3, AT2G43465.4, AT2G43465.5, AT2G43465.6	na	na	11.8339	na	na	na	na	na	na	11.8339	na	na	na	-11.8339
GSBRNA2T00093619001	BnaA03g47400D	AT4G25420.1	na	1.16133	na	na	-0.912723	na	-1.57751	-13.4031	2.07406	na	na	na	-2.73884	-11.8256
GSBRNA2T00001956001	BnaC08g21390D	AT2G22060.1	na	na	11.8206	na	na	na	na	na	na	11.8206	na	na	na	-11.8206
GSBRNA2T00078065001	BnaA06g32760D	AT3G26620.1, AT3G26660.1	na	na	11.8197	na	na	na	na	na	na	11.8197	na	na	na	-11.8197
GSBRNA2T00018289001	BnaC09g00640D	AT4G03330.1	na	na	11.8183	na	na	na	na	na	na	11.8183	na	na	na	-11.8183
GSBRNA2T00102612001	BnaA07g30530D	AT1G72960.1	na	na	11.8147	na	na	na	na	na	na	11.8147	na	na	na	-11.8147
GSBRNA2T00130070001	BnaA03g05640D	AT5G15790.1, AT5G15790.2, AT5G15790.3, AT5G15790.4, AT5G15790.5	1.02609	na	0.472922	na	na	-0.104325	na	-11.3347	na	0.577248	na	-1.13042	na	-11.8076
GSBRNA2T00071724001	BnaC02g41750D	AT5G23160.1	na	na	11.8037	na	na	na	na	na	na	11.8037	na	na	na	-11.8037
GSBRNA2T00071969001	BnaC06g30570D	AT1G26630.1, AT1G69410.1	na	na	na	na	-14.4165	-0.786319	-2.61314	-14.4165	13.6302	na	na	na	-1.82683	-11.8033
GSBRNA2T00074590001	BnaC02g17150D	AT1G67090.2	11.5128	na	11.797	na	na	na	na	na	na	11.797	na	-11.5128	na	-11.797
GSBRNA2T00154071001	BnaA10g13770D	AT3G26010.1	9.25873	10.9422	11.7962	na	na	na	na	na	1.68351	0.853982	na	na	na	-11.7962
GSBRNA2T00035627001	BnaA06g13000D	AT1G18835.1, AT1G74660.1, AT1G74660.2	na	na	11.7958	na	na	na	na	na	na	11.7958	na	na	na	-11.7958
GSBRNA2T00014423001	BnaCnng27470D	AT3G16770.1	9.2845	na	11.794	na	na	na	na	na	na	11.794	na	-9.2845	na	-11.794
GSBRNA2T00097242001	BnaA08g29340D	AT3G22600.1, AT4G14815.1	na	na	11.7889	na	na	na	na	na	na	11.7889	na	na	na	-11.7889
GSBRNA2T00129526001	BnaA09g34040D	AT3G54120.1	0.335347	na	na	na	na	-1.21676	-2.68481	-14.4708	na	na	na	-1.55211	-1.46805	-11.786
GSBRNA2T00123141001	BnaC01g09640D	AT4G28790.1, AT4G28790.2, AT4G28790.3, AT4G28790.4, AT4G28790.5, AT4G28790.6, AT4G28790.7, AT4G28790.8, AT4G28800.1, AT4G28800.2, AT4G28811.1, AT4G28815.2	na	0.503066	na	na	-0.229525	na	-4.67793	-16.4571	0.732591	na	na	na	-5.181	-11.7792
GSBRNA2T00156769001	BnaC04g21010D	AT3G63040.1	1.51753	0.049451	na	na	na	na	-0.019594	-11.7985	na	na	na	-1.46808	-0.069045	-11.7789
GSBRNA2T00100408001	BnaC05g07430D	AT1G09950.1	na	1.91329	na	na	-0.392838	na	-2.85794	-14.6342	2.30613	na	na	na	-4.77123	-11.7762
GSBRNA2T00004569001	BnaC06g41740D	AT4G10265.1	10.7749	11.6876	11.7724	na	na	na	na	na	0.912668	0.0847609	na	na	na	-11.7724
GSBRNA2T00148816001	BnaA03g08890D	AT5G60480.1	na	na	11.7709	na	na	na	na	na	na	11.7709	na	na	na	-11.7709
GSBRNA2T00073500001	BnaAnng27000D	AT3G01950.1, AT5G14110.1	na	na	11.7705	na	na	na	na	na	na	11.7705	na	na	na	-11.7705
GSBRNA2T00060121001	BnaC06g27550D	AT1G66660.1, AT1G66660.2	na	na	11.765	na	na	na	na	na	na	11.765	na	na	na	-11.765
GSBRNA2T00049211001	BnaA03g00290D	AT5G01580.1	na	na	11.7627	na	na	na	na	na	na	11.7627	na	na	na	-11.7627
GSBRNA2T00115055001	BnaC02g10420D	AT5G58920.1	na	na	11.7612	na	na	na	na	na	na	11.7612	na	na	na	-11.7612
GSBRNA2T00041707001	BnaC07g31920D	AT3G50870.1	10.0537	11.644	11.7532	na	na	na	na	na	1.59033	0.109131	na	na	na	-11.7532
GSBRNA2T00009097001	BnaC04g11050D	AT2G33470.1, AT2G33470.2	na	na	11.7476	na	na	na	na	na	na	11.7476	na	na	na	-11.7476
GSBRNA2T00002366001	BnaC03g30590D	AT1G76230.1	0.22914	na	na	na	na	-0.0363147	-1.13841	-12.88	na	na	na	-0.265455	-1.10209	-11.7416
GSBRNA2T00024889001	BnaCnng33350D	AT1G12600.1	na	12.1284	11.7411	na	na	na	na	na	12.1284	na	na	na	-0.387213	-11.7411
GSBRNA2T00100170001	BnaC07g46440D	AT4G37290.1	na	na	11.7322	na	na	na	na	na	na	11.7322	na	na	na	-11.7322
GSBRNA2T00014176001	BnaCnng72410D	AT5G55640.1	10.4297	10.078	11.7254	na	na	na	na	na	na	1.64748	na	-0.351715	na	-11.7254
GSBRNA2T00103003001	BnaA08g23180D	AT1G17345.1	9.38565	13.5509	11.721	na	na	na	na	na	4.16525	na	na	na	-1.82988	-11.721
GSBRNA2T00031146001	BnaC05g23740D	AT3G12240.1	0.987921	3.242	0.224338	na	na	na	na	-11.4823	2.25408	na	na	na	-3.01767	-11.7067
GSBRNA2T00123900001	BnaC03g39810D	AT3G17010.1	10.5995	10.7541	11.6959	na	na	na	na	na	0.154662	0.941744	na	na	na	-11.6959
GSBRNA2T00080801001	BnaC02g00930D	AT5G09370.1, AT5G09370.2, AT5G09370.3	0.49852	2.58049	0.542786	na	na	na	na	-11.1423	2.08197	na	na	na	-2.0377	-11.6851
GSBRNA2T00097892001	BnaCnng67640D	AT4G18690.1	na	na	na	na	-0.360028	-0.238502	-1.05121	-12.7319	0.121526	na	na	na	-0.812713	-11.6806
GSBRNA2T00023137001	BnaA02g35180D	AT5G18450.1	na	na	na	na	-0.0537931	-1.40494	-6.37423	-18.0532	na	na	na	-1.35115	-4.96929	-11.679
GSBRNA2T00021144001	BnaA06g02750D	AT1G50510.1	na	na	11.676	na	na	na	na	na	na	11.676	na	na	na	-11.676
GSBRNA2T00097282001	BnaC05g47790D	AT3G03430.1	na	11.8016	11.6688	na	na	na	na	na	11.8016	na	na	na	-0.132826	-11.6688
GSBRNA2T00031975001	BnaC05g04040D	AT1G03400.1, AT1G03410.1, AT1G03410.2, AT1G06620.1, AT3G61400.1, AT3G61400.2	na	na	11.6684	na	na	na	na	na	na	11.6684	na	na	na	-11.6684
GSBRNA2T00007614001	BnaA04g10670D	AT5G40860.1, AT5G40860.2	na	na	11.6552	na	na	na	na	na	na	11.6552	na	na	na	-11.6552
GSBRNA2T00018248001	BnaC09g00260D	AT2G26970.1, AT2G26970.2	na	na	11.6515	na	na	na	na	na	na	11.6515	na	na	na	-11.6515
GSBRNA2T00038990001	BnaC05g44520D	AT3G07425.1	na	na	11.6494	na	na	na	na	na	na	11.6494	na	na	na	-11.6494
GSBRNA2T00155736001	BnaC08g29020D	AT2G27340.1, AT2G27340.2, AT2G27340.3, AT2G27340.4, AT2G27340.5, AT3G58130.1, AT3G58130.2	na	na	11.6439	na	na	na	na	na	na	11.6439	na	na	na	-11.6439
GSBRNA2T00030594001	BnaA06g39450D	AT3G05936.1, AT3G05936.2	na	na	11.6349	na	na	na	na	na	na	11.6349	na	na	na	-11.6349
GSBRNA2T00131472001	BnaA01g10330D	AT4G19980.1	na	na	11.6332	na	na	na	na	na	na	11.6332	na	na	na	-11.6332
GSBRNA2T00130942001	BnaC01g02980D	AT4G35680.1	na	na	11.6325	na	na	na	na	na	na	11.6325	na	na	na	-11.6325
GSBRNA2T00018634001	BnaC01g38900D	AT1G40390.1, AT1G43760.1	7.9455	na	11.6317	na	na	na	na	na	na	11.6317	na	-7.9455	na	-11.6317
GSBRNA2T00149013001	BnaA03g07320D	AT5G18740.1	8.8874	na	11.6303	na	na	na	na	na	na	11.6303	na	-8.8874	na	-11.6303
GSBRNA2T00007448001	BnaAnng11610D	AT4G35120.1	na	na	na	na	-1.03454	-0.174647	-1.42607	-13.0542	0.859898	na	na	na	-1.25142	-11.6282
GSBRNA2T00088689001	BnaA02g16300D	AT1G73120.1	na	na	11.6253	na	na	na	na	na	na	11.6253	na	na	na	-11.6253
GSBRNA2T00046010001	BnaC06g10450D	AT1G54040.1, AT1G54040.2, AT1G54040.3	na	na	na	na	-0.40595	-2.34704	-5.80886	-17.4172	na	na	na	-1.94109	-3.46181	-11.6083
GSBRNA2T00053880001	BnaC04g08760D	AT2G36540.1, AT2G36550.1	na	11.1781	11.6074	na	na	na	na	na	11.1781	0.429279	na	na	na	-11.6074
GSBRNA2T00152730001	BnaC04g07320D	AT2G37960.1, AT2G37960.2	na	na	11.5959	na	na	na	na	na	na	11.5959	na	na	na	-11.5959
GSBRNA2T00149026001	BnaA03g07200D	AT5G18600.1	na	na	11.5922	na	na	na	na	na	na	11.5922	na	na	na	-11.5922
GSBRNA2T00155510001	BnaC08g30800D	AT3G60650.1	na	na	11.5922	na	na	na	na	na	na	11.5922	na	na	na	-11.5922
GSBRNA2T00009427001	BnaC09g29540D	AT5G53250.1	na	na	11.5784	na	na	na	na	na	na	11.5784	na	na	na	-11.5784
GSBRNA2T00006990001	BnaA07g39230D	AT1G78410.1, AT1G78410.2	na	11.1757	11.5645	na	na	na	na	na	11.1757	0.388768	na	na	na	-11.5645
GSBRNA2T00050761001	BnaA07g00280D	AT2G20400.1, AT2G20400.2	9.54878	9.36623	11.5539	na	na	na	na	na	na	2.18766	na	-0.182549	na	-11.5539
GSBRNA2T00037157001	BnaA09g35290D	AT3G55700.1	0.625731	1.13696	0.812724	na	na	na	na	-10.7403	0.511224	na	na	na	-0.324231	-11.5531
GSBRNA2T00001788001	BnaC01g27150D	AT2G07676.1, ATMG00970.1	na	na	11.5369	na	na	na	na	na	na	11.5369	na	na	na	-11.5369
GSBRNA2T00119411001	BnaC05g18440D	AT1G23050.1	na	na	na	na	-0.55526	-1.63432	-4.07979	-15.5859	na	na	na	-1.07906	-2.44547	-11.5061
GSBRNA2T00133781001	BnaC07g28020D	AT5G27440.1	na	na	0.955041	na	-10.5476	-10.5476	na	-10.5476	na	11.5027	na	na	na	-11.5027
GSBRNA2T00154052001	BnaA05g20840D	AT3G19310.1	na	na	11.5008	na	na	na	na	na	na	11.5008	na	na	na	-11.5008
GSBRNA2T00077597001	BnaAnng28280D	AT1G75060.1, AT1G75060.2	na	na	11.4939	na	na	na	na	na	na	11.4939	na	na	na	-11.4939
GSBRNA2T00036096001	BnaUnng00760D	AT1G21323.1	10.3677	9.88142	11.4928	na	na	na	na	na	na	1.6114	na	-0.486268	na	-11.4928
GSBRNA2T00009407001	BnaC09g29430D	AT2G30424.2, AT5G53200.1	na	na	11.4921	na	na	na	na	na	na	11.4921	na	na	na	-11.4921
GSBRNA2T00069119001	BnaCnng57350D	AT4G27030.1	na	10.5743	11.491	na	na	na	na	na	10.5743	0.916639	na	na	na	-11.491
GSBRNA2T00110886001	BnaC05g43060D	AT3G09930.1, AT3G09930.2	na	na	11.4898	na	na	na	na	na	na	11.4898	na	na	na	-11.4898
GSBRNA2T00067860001	BnaAnng05340D	AT5G44820.1	na	na	11.48	na	na	na	na	na	na	11.48	na	na	na	-11.48
GSBRNA2T00021514001	BnaC07g31380D	AT5G61620.1	11.7974	10.4483	11.4796	na	na	na	na	na	na	1.03132	na	-1.34908	na	-11.4796
GSBRNA2T00065302001	BnaAnng24940D	AT5G52440.1	na	10.8115	11.4788	na	na	na	na	na	10.8115	0.66732	na	na	na	-11.4788
GSBRNA2T00091700001	BnaA02g24250D	AT5G46050.1	na	na	na	na	-0.484251	-3.81009	-1.86584	-13.3418	na	1.94425	na	-3.32583	na	-11.476
GSBRNA2T00142566001	BnaC07g08120D	AT3G23380.1, AT3G23380.2, AT3G23380.3	na	na	na	na	-0.40038	-1.85818	-1.64903	-13.1135	na	0.209157	na	-1.4578	na	-11.4645
GSBRNA2T00132191001	BnaC03g17920D	AT2G32235.1, AT2G32235.2	na	1.64579	0.893167	na	-10.571	na	na	-10.571	12.2168	na	na	na	-0.752626	-11.4641
GSBRNA2T00151207001	BnaA03g42080D	AT4G15740.1	na	na	11.4636	na	na	na	na	na	na	11.4636	na	na	na	-11.4636
GSBRNA2T00039492001	BnaC06g40800D	AT1G12280.1, AT1G12280.2	na	9.68038	11.4568	na	na	na	na	na	9.68038	1.77644	na	na	na	-11.4568
GSBRNA2T00042053001	BnaC09g15670D	AT2G39415.1, AT5G02920.1, AT5G02930.1	0.0619543	na	1.60599	na	na	-9.84089	na	-9.84089	na	11.4469	na	-9.90284	na	-11.4469
GSBRNA2T00083210001	BnaA09g41870D	AT2G23755.1	na	na	11.4455	na	na	na	na	na	na	11.4455	na	na	na	-11.4455
GSBRNA2T00094866001	BnaC09g40700D	AT5G17260.1	na	na	11.4446	na	na	na	na	na	na	11.4446	na	na	na	-11.4446
GSBRNA2T00022657001	BnaCnng75210D	AT4G05230.1	na	na	11.4412	na	na	na	na	na	na	11.4412	na	na	na	-11.4412
GSBRNA2T00029749001	BnaA05g35690D	AT1G52565.1	na	na	11.4356	na	na	na	na	na	na	11.4356	na	na	na	-11.4356
GSBRNA2T00105328001	BnaA06g07250D	AT1G11655.1	na	na	11.4332	na	na	na	na	na	na	11.4332	na	na	na	-11.4332
GSBRNA2T00065334001	BnaC03g75110D	AT3G46890.1	na	na	11.4282	na	na	na	na	na	na	11.4282	na	na	na	-11.4282
GSBRNA2T00019304001	BnaC08g42690D	AT1G09540.1	8.69188	na	11.425	na	na	na	na	na	na	11.425	na	-8.69188	na	-11.425
GSBRNA2T00075307001	BnaA03g47790D	AT4G26050.1	na	na	na	na	-0.792545	-0.587438	-1.61246	-13.0363	0.205107	na	na	na	-1.02502	-11.4239
GSBRNA2T00140876001	BnaC03g10420D	AT5G21050.1	9.20181	na	11.4237	na	na	na	na	na	na	11.4237	na	-9.20181	na	-11.4237
GSBRNA2T00038157001	BnaC04g51350D	AT2G16760.1	na	na	11.4207	na	na	na	na	na	na	11.4207	na	na	na	-11.4207
GSBRNA2T00043306001	BnaA03g54260D	AT4G37730.1	na	na	1.07724	na	-10.3434	-10.3434	na	-10.3434	na	11.4206	na	na	na	-11.4206
GSBRNA2T00137673001	BnaA03g32980D	AT3G13672.1, AT3G13672.2	0.126598	na	na	na	na	-1.07052	-0.753992	-12.1729	na	0.316532	na	-1.19712	na	-11.4189
GSBRNA2T00121897001	BnaA09g37370D	AT3G58340.1, AT3G58340.2, AT3G59435.1	na	na	11.4177	na	na	na	na	na	na	11.4177	na	na	na	-11.4177
GSBRNA2T00107302001	BnaA06g18330D	AT5G31412.1	na	0.0549324	na	na	-0.582419	na	-2.30783	-13.7253	0.637352	na	na	na	-2.36277	-11.4175
GSBRNA2T00120595001	BnaC02g39130D	AT5G49390.1, AT5G49390.2	0.601471	na	0.0642667	na	na	-11.3461	na	-11.3461	na	11.4104	na	-11.9476	na	-11.4104
GSBRNA2T00044459001	BnaC01g40630D	AT3G03620.1, AT3G03620.2	na	na	na	na	-0.0239609	-1.28712	-6.76187	-18.1677	na	na	na	-1.26316	-5.47475	-11.4058
GSBRNA2T00060695001	BnaC03g12910D	AT5G57500.1	na	na	0.991335	na	-10.4131	-10.4131	na	-10.4131	na	11.4044	na	na	na	-11.4044
GSBRNA2T00010272001	BnaA02g04050D	AT5G18310.1, AT5G18310.2, AT5G18310.3, AT5G18310.4	9.4258	11.7995	11.4005	na	na	na	na	na	2.37369	na	na	na	-0.399001	-11.4005
GSBRNA2T00124704001	BnaA03g19040D	AT2G05330.1, AT2G05330.2, AT2G40450.1, AT5G48510.1	na	na	11.4003	na	na	na	na	na	na	11.4003	na	na	na	-11.4003
GSBRNA2T00027275001	BnaA08g14980D	AT4G35460.1	na	na	11.3993	na	na	na	na	na	na	11.3993	na	na	na	-11.3993
GSBRNA2T00016166001	BnaA09g44290D	AT1G19210.1	0.573751	0.48465	na	na	na	na	-2.01259	-13.4111	na	na	na	-0.0891018	-2.49724	-11.3985
GSBRNA2T00076752001	BnaA01g21390D	AT1G54840.1, AT1G54840.2	0.7021	0.727481	0.305662	na	na	na	na	-11.086	0.0253814	na	na	na	-0.421819	-11.3917
GSBRNA2T00063847001	BnaA01g25410D	AT3G21000.1	0.487647	1.22718	0.794832	na	na	na	na	-10.5911	0.739537	na	na	na	-0.432351	-11.3859
GSBRNA2T00101333001	BnaC01g34120D	AT3G18510.1	na	na	11.3843	na	na	na	na	na	na	11.3843	na	na	na	-11.3843
GSBRNA2T00066614001	BnaC08g19800D	AT1G21480.1	na	na	0.542844	na	-0.809682	-1.10805	na	-10.8391	na	1.65089	na	-0.298364	na	-11.3819
GSBRNA2T00032553001	BnaC03g70340D	AT1G55240.1	na	na	11.3766	na	na	na	na	na	na	11.3766	na	na	na	-11.3766
GSBRNA2T00103081001	BnaA08g23860D	AT1G15385.1	na	na	11.3756	na	na	na	na	na	na	11.3756	na	na	na	-11.3756
GSBRNA2T00058627001	BnaAnng23440D	AT3G11640.1, AT3G11640.2	na	na	na	na	-0.850345	-12.556	-1.19135	-12.556	na	11.3646	na	-11.7056	na	-11.3646
GSBRNA2T00066177001	BnaC03g26670D	AT3G09120.1	na	na	11.3601	na	na	na	na	na	na	11.3601	na	na	na	-11.3601
GSBRNA2T00059924001	BnaA08g19590D	AT1G26140.1, AT1G68700.1	1.28664	0.819009	na	na	na	na	-1.65515	-13.0125	na	na	na	-0.467634	-2.47416	-11.3573
GSBRNA2T00038713001	BnaA07g04560D	AT2G04480.1	na	na	11.3568	na	na	na	na	na	na	11.3568	na	na	na	-11.3568
GSBRNA2T00151808001	BnaC02g05570D	AT1G68160.1	11.6878	10.3139	11.353	na	na	na	na	na	na	1.03912	na	-1.37389	na	-11.353
GSBRNA2T00069573001	BnaA02g26930D	AT2G01430.1, AT2G01430.2	na	na	0.336915	na	-0.366436	-11.0156	na	-11.0156	na	11.3525	na	-10.6491	na	-11.3525
GSBRNA2T00089316001	BnaA09g26780D	AT1G29520.1	na	na	11.3496	na	na	na	na	na	na	11.3496	na	na	na	-11.3496
GSBRNA2T00090203001	BnaA04g12560D	AT5G44220.1	9.2115	10.0395	11.3491	na	na	na	na	na	0.828023	1.30953	na	na	na	-11.3491
GSBRNA2T00026900001	BnaC05g32530D	AT1G34560.1, AT1G35365.1, AT1G35400.1, AT3G27900.1, AT3G27900.2, AT3G27900.3	na	0.667191	na	na	-0.878887	na	-0.0596017	-11.4023	1.54608	na	na	na	-0.726793	-11.3427
GSBRNA2T00081662001	BnaA07g12620D	AT5G66440.1	9.9151	11.1173	11.3421	na	na	na	na	na	1.20218	0.224794	na	na	na	-11.3421
GSBRNA2T00078863001	BnaA08g14060D	AT4G27530.1, AT5G53895.1	na	na	na	na	-0.112214	-2.11715	-5.74726	-17.088	na	na	na	-2.00493	-3.63011	-11.3407
GSBRNA2T00064518001	BnaC04g29830D	AT5G35960.1, AT5G35960.2	11.8509	11.3777	11.3336	na	na	na	na	na	na	na	na	-0.473217	-0.0441078	-11.3336
GSBRNA2T00151271001	BnaA03g41540D	AT3G51910.1	na	na	na	na	-0.448054	-2.37612	-5.01648	-16.35	na	na	na	-1.92806	-2.64036	-11.3335
GSBRNA2T00053001001	BnaC09g33190D	AT5G56620.1, AT5G56620.2, AT5G56620.3	na	11.4206	11.3237	na	na	na	na	na	11.4206	na	na	na	-0.0969926	-11.3237
GSBRNA2T00100528001	BnaC05g06580D	AT2G19610.1, AT2G19610.2	na	na	11.3187	na	na	na	na	na	na	11.3187	na	na	na	-11.3187
GSBRNA2T00099745001	BnaC07g42950D	AT4G30845.1	na	na	11.3182	na	na	na	na	na	na	11.3182	na	na	na	-11.3182
GSBRNA2T00049948001	BnaC06g13440D	AT3G56520.1	na	na	11.3168	na	na	na	na	na	na	11.3168	na	na	na	-11.3168
GSBRNA2T00158229001	BnaC07g17820D	AT5G44330.1	0.403022	na	na	na	na	-1.16784	-4.57643	-15.8835	na	na	na	-1.57086	-3.40859	-11.3071
GSBRNA2T00078618001	BnaC02g01970D	AT5G06500.1	0.229639	na	na	na	na	-1.11521	-0.0304536	-11.3262	na	1.08476	na	-1.34485	na	-11.2957
GSBRNA2T00130926001	BnaC01g03140D	AT4G35420.1	na	na	11.2868	na	na	na	na	na	na	11.2868	na	na	na	-11.2868
GSBRNA2T00144504001	BnaA06g30950D	AT5G48575.1	0.496764	1.33895	0.807864	na	na	na	na	-10.4759	0.842183	na	na	na	-0.531083	-11.2838
GSBRNA2T00083126001	BnaA02g17150D	AT1G75160.1	na	na	11.2639	na	na	na	na	na	na	11.2639	na	na	na	-11.2639
GSBRNA2T00021088001	BnaA08g05940D	AT4G16400.1	0.489767	na	0.00558005	na	na	-11.2579	na	-11.2579	na	11.2635	na	-11.7477	na	-11.2635
GSBRNA2T00125598001	BnaA05g13510D	AT1G55900.1, AT1G55900.2	0.130544	na	na	na	na	-0.600326	-0.926672	-12.1896	na	na	na	-0.73087	-0.326346	-11.2629
GSBRNA2T00012419001	BnaC02g24240D	AT1G76770.1	na	na	11.2624	na	na	na	na	na	na	11.2624	na	na	na	-11.2624
GSBRNA2T00128119001	BnaC08g03840D	AT1G48175.1, AT1G48175.4	8.92547	na	11.2593	na	na	na	na	na	na	11.2593	na	-8.92547	na	-11.2593
GSBRNA2T00025360001	BnaC03g74720D	AT5G62860.1	na	na	11.251	na	na	na	na	na	na	11.251	na	na	na	-11.251
GSBRNA2T00157548001	BnaC01g17750D	AT4G25845.1	na	na	11.2483	na	na	na	na	na	na	11.2483	na	na	na	-11.2483
GSBRNA2T00100843001	BnaC09g16380D	AT5G38080.1, AT5G38090.1	na	na	na	na	-0.147084	-0.74412	-0.615413	-11.8607	na	0.128706	na	-0.597036	na	-11.2453
GSBRNA2T00009538001	BnaA09g04430D	AT5G25890.1	na	na	11.2441	na	na	na	na	na	na	11.2441	na	na	na	-11.2441
GSBRNA2T00152568001	BnaC02g27190D	AT1G03070.1, AT1G03070.2, AT1G03070.3	0.294481	na	na	na	na	-0.497409	-4.71096	-15.9439	na	na	na	-0.791891	-4.21355	-11.2329
GSBRNA2T00145640001	BnaA09g22600D	AT4G10140.1	na	na	11.2302	na	na	na	na	na	na	11.2302	na	na	na	-11.2302
GSBRNA2T00074589001	BnaC02g17140D	AT1G67090.2	0.358151	0.138166	na	na	na	na	-0.352386	-11.5813	na	na	na	-0.219984	-0.490552	-11.2289
GSBRNA2T00114942001	BnaC02g11180D	AT5G57820.1	12.5346	10.7427	11.2239	na	na	na	na	na	na	0.481172	na	-1.7919	na	-11.2239
GSBRNA2T00050934001	BnaAnng21210D	AT4G17565.1	9.24093	na	11.2224	na	na	na	na	na	na	11.2224	na	-9.24093	na	-11.2224
GSBRNA2T00113131001	BnaC02g28090D	AT4G02250.1	na	na	11.221	na	na	na	na	na	na	11.221	na	na	na	-11.221
GSBRNA2T00015045001	BnaC02g48380D	AT3G52530.1	na	na	11.2198	na	na	na	na	na	na	11.2198	na	na	na	-11.2198
GSBRNA2T00053141001	BnaA09g16520D	AT5G43410.1	na	na	11.2162	na	na	na	na	na	na	11.2162	na	na	na	-11.2162
GSBRNA2T00020684001	BnaC04g44270D	AT2G33850.1	11.2373	11.0169	11.2144	na	na	na	na	na	na	0.197532	na	-0.220428	na	-11.2144
GSBRNA2T00131736001	BnaA01g12370D	AT4G22680.1	na	0.135257	0.10278	na	-1.90914	na	na	-11.1098	2.0444	na	na	na	-0.032477	-11.2126
GSBRNA2T00040632001	BnaA06g19280D	AT3G42880.1	0.538964	0.0178672	1.19605	na	na	na	na	-10.0146	na	1.17819	na	-0.521096	na	-11.2106
GSBRNA2T00020946001	BnaA05g36210D	AT3G22090.1	na	na	11.2054	na	na	na	na	na	na	11.2054	na	na	na	-11.2054
GSBRNA2T00158014001	BnaC07g09830D	AT1G29540.1	na	na	11.2054	na	na	na	na	na	na	11.2054	na	na	na	-11.2054
GSBRNA2T00038810001	BnaCnng05050D	AT4G17483.1, AT4G17483.5	na	na	11.2044	na	na	na	na	na	na	11.2044	na	na	na	-11.2044
GSBRNA2T00122211001	BnaA09g49150D	AT1G35550.1	na	8.95993	10.7286	na	-0.998553	na	na	-0.471351	9.95849	1.76867	na	na	na	-11.2
GSBRNA2T00129894001	BnaA03g04080D	AT4G11402.1	na	na	11.1913	na	na	na	na	na	na	11.1913	na	na	na	-11.1913
GSBRNA2T00106289001	BnaC05g28490D	AT5G52330.1, AT5G52330.2, AT5G52330.3, AT5G52330.4	na	na	na	na	-0.9214	-0.98595	-1.12875	-12.3163	na	na	na	-0.0645505	-0.1428	-11.1876
GSBRNA2T00038406001	BnaA09g27600D	AT1G28000.1	na	9.52154	11.1864	na	na	na	na	na	9.52154	1.66489	na	na	na	-11.1864
GSBRNA2T00092085001	BnaA04g10830D	AT3G56520.1	na	na	11.1763	na	na	na	na	na	na	11.1763	na	na	na	-11.1763
GSBRNA2T00134307001	BnaC03g01560D	AT5G04080.1, AT5G04080.2, AT5G04080.3	na	na	11.1729	na	na	na	na	na	na	11.1729	na	na	na	-11.1729
GSBRNA2T00052130001	BnaAnng21560D	AT5G59800.1	na	na	na	na	-0.292425	-2.35234	-6.06306	-17.2289	na	na	na	-2.05991	-3.71073	-11.1658
GSBRNA2T00073399001	BnaA09g15230D	AT1G56710.1	9.07633	na	11.1639	na	na	na	na	na	na	11.1639	na	-9.07633	na	-11.1639
GSBRNA2T00044867001	BnaC04g31490D	AT5G39450.1	10.5483	9.44131	11.1627	na	na	na	na	na	na	1.72138	na	-1.10701	na	-11.1627
GSBRNA2T00006277001	BnaC01g20450D	AT4G27790.1	na	na	na	na	-0.400314	-2.05361	-2.37448	-13.5292	na	na	na	-1.6533	-0.320863	-11.1547
GSBRNA2T00046846001	BnaCnng47870D	AT1G77570.1	na	0.450379	na	na	-11.1902	na	-0.0376874	-11.1902	11.6406	na	na	na	-0.488066	-11.1525
GSBRNA2T00000929001	BnaC08g11390D	AT4G36110.1	0.729482	na	1.95685	na	na	-0.115237	na	-9.19197	na	2.07209	na	-0.844719	na	-11.1488
GSBRNA2T00005697001	BnaA09g07600D	AT5G67050.1	na	na	11.1473	na	na	na	na	na	na	11.1473	na	na	na	-11.1473
GSBRNA2T00122141001	BnaA09g49750D	AT1G06790.1, AT1G06790.2	na	na	11.1407	na	na	na	na	na	na	11.1407	na	na	na	-11.1407
GSBRNA2T00041032001	BnaCnng43540D	AT1G49490.1, AT1G49490.2	na	2.33873	0.831924	na	-3.62492	na	na	-10.3043	5.96365	na	na	na	-1.50681	-11.1362
GSBRNA2T00069763001	BnaC09g14500D	AT1G60830.1, AT1G60830.2	10.6489	na	11.1329	na	na	na	na	na	na	11.1329	na	-10.6489	na	-11.1329
GSBRNA2T00072722001	BnaA01g12460D	AT4G22758.1	na	11.3695	11.1324	na	na	na	na	na	11.3695	na	na	na	-0.237168	-11.1324
GSBRNA2T00067881001	BnaAnng05510D	AT5G45320.1	na	na	11.129	na	na	na	na	na	na	11.129	na	na	na	-11.129
GSBRNA2T00029125001	BnaC06g04070D	AT1G50790.1, AT1G50820.1, AT1G50820.2	na	na	11.1282	na	na	na	na	na	na	11.1282	na	na	na	-11.1282
GSBRNA2T00013800001	BnaC06g43100D	AT1G80170.1	na	na	na	na	-0.102993	-0.681774	-1.14152	-12.2664	na	na	na	-0.578782	-0.45975	-11.1249
GSBRNA2T00092195001	BnaA02g28020D	AT3G26350.1, AT3G26350.2	na	1.45281	1.29147	na	-1.04238	na	na	-9.83344	2.49519	na	na	na	-0.161342	-11.1249
GSBRNA2T00055918001	BnaC03g27700D	AT5G50260.1	na	na	11.1111	na	na	na	na	na	na	11.1111	na	na	na	-11.1111
GSBRNA2T00107289001	BnaA06g18230D	AT1G07770.1, AT1G07770.2, AT1G07770.3, AT2G39590.1, AT3G46040.1, AT5G59850.1	na	9.25231	11.1102	na	na	na	na	na	9.25231	1.85789	na	na	na	-11.1102
GSBRNA2T00002797001	BnaC05g02850D	AT1G80960.1, AT1G80960.2, AT1G80960.3, AT1G80960.4, AT1G80960.5, AT1G80960.6	na	na	11.1024	na	na	na	na	na	na	11.1024	na	na	na	-11.1024
GSBRNA2T00131174001	BnaC01g01210D	AT4G37810.1	na	na	11.1018	na	na	na	na	na	na	11.1018	na	na	na	-11.1018
GSBRNA2T00080294001	BnaCnng11310D	AT1G77700.1, AT1G77700.2, AT1G77700.3	na	na	na	na	-1.04238	-11.1493	-0.0485945	-11.1493	na	11.1007	na	-10.1069	na	-11.1007
GSBRNA2T00058092001	BnaA01g08420D	AT4G28485.2	na	na	na	na	-0.296208	-1.20132	-4.19734	-15.2972	na	na	na	-0.905108	-2.99603	-11.0999
GSBRNA2T00031111001	BnaC05g23920D	AT1G30840.1, AT1G30840.2	10.3554	na	11.0982	na	na	na	na	na	na	11.0982	na	-10.3554	na	-11.0982
GSBRNA2T00091010001	BnaA02g12520D	AT1G77570.1	2.38695	0.753477	2.06166	na	na	na	na	-9.03356	na	1.30819	na	-1.63347	na	-11.0952
GSBRNA2T00155751001	BnaC08g28930D	AT3G58000.1	na	na	11.0928	na	na	na	na	na	na	11.0928	na	na	na	-11.0928
GSBRNA2T00077204001	BnaAnng07330D	AT2G36420.1	9.93789	na	11.0872	na	na	na	na	na	na	11.0872	na	-9.93789	na	-11.0872
GSBRNA2T00039587001	BnaCnng42530D	AT1G62400.1	na	na	11.0856	na	na	na	na	na	na	11.0856	na	na	na	-11.0856
GSBRNA2T00077926001	BnaC02g23710D	AT1G75580.1	na	na	11.0837	na	na	na	na	na	na	11.0837	na	na	na	-11.0837
GSBRNA2T00038522001	BnaA05g31340D	AT3G05970.1	na	na	11.0832	na	na	na	na	na	na	11.0832	na	na	na	-11.0832
GSBRNA2T00124801001	BnaA03g18240D	AT2G38920.1, AT2G38920.2, AT2G38920.5, AT2G38920.6	0.265041	1.65455	1.453	na	na	na	na	-9.62852	1.38951	na	na	na	-0.201554	-11.0815
GSBRNA2T00054545001	BnaC08g48820D	AT3G54040.1	na	na	11.0762	na	na	na	na	na	na	11.0762	na	na	na	-11.0762
GSBRNA2T00131282001	BnaA01g08790D	AT4G17920.1	na	9.98938	11.0741	na	na	na	na	na	9.98938	1.08476	na	na	na	-11.0741
GSBRNA2T00116493001	BnaA02g15410D	AT1G71520.1	na	na	11.0693	na	na	na	na	na	na	11.0693	na	na	na	-11.0693
GSBRNA2T00022820001	BnaAnng39400D	AT2G34850.1, AT2G34850.2, AT2G34850.3, AT2G34850.4	na	9.9845	11.0693	na	na	na	na	na	9.9845	1.08476	na	na	na	-11.0693
GSBRNA2T00076014001	BnaA07g36430D	AT3G23300.1, AT3G23300.2	7.59649	na	11.0678	na	na	na	na	na	na	11.0678	na	-7.59649	na	-11.0678
GSBRNA2T00025537001	BnaAnng40200D	AT3G61530.1, AT3G61530.2	na	na	na	na	-0.686476	-1.52962	-3.9732	-15.0409	na	na	na	-0.843142	-2.44358	-11.0677
GSBRNA2T00117835001	BnaA09g19370D	AT2G03630.1, AT2G03630.2	na	na	11.06	na	na	na	na	na	na	11.06	na	na	na	-11.06
GSBRNA2T00154035001	BnaA05g21000D	AT3G19200.1	na	na	na	na	-0.333371	-2.41102	-0.321439	-11.381	na	2.08959	na	-2.07765	na	-11.0595
GSBRNA2T00142908001	BnaC07g25750D	AT3G29300.1, AT3G29300.2	na	na	0.554509	na	-1.04962	-10.5018	na	-10.5018	na	11.0563	na	-9.4522	na	-11.0563
GSBRNA2T00079223001	BnaC03g49440D	AT5G64820.1	na	10.5291	11.0537	na	na	na	na	na	10.5291	0.524612	na	na	na	-11.0537
GSBRNA2T00006013001	BnaAnng03030D	AT3G05980.1	na	na	11.0499	na	na	na	na	na	na	11.0499	na	na	na	-11.0499
GSBRNA2T00031182001	BnaC05g23510D	AT1G30515.1	na	8.96512	11.0499	na	na	na	na	na	8.96512	2.08478	na	na	na	-11.0499
GSBRNA2T00113753001	BnaA09g26020D	AT1G30515.1	na	8.96512	11.0499	na	na	na	na	na	8.96512	2.08478	na	na	na	-11.0499
GSBRNA2T00127280001	BnaC08g33690D	AT3G63520.1	na	na	11.0464	na	na	na	na	na	na	11.0464	na	na	na	-11.0464
GSBRNA2T00075984001	BnaCnng59670D	AT1G24570.1, AT1G24570.2	na	na	11.0459	na	na	na	na	na	na	11.0459	na	na	na	-11.0459
GSBRNA2T00135934001	BnaA10g22180D	AT5G10000.1	na	na	na	na	-1.20814	-1.84516	-4.76222	-15.8073	na	na	na	-0.637026	-2.91706	-11.045
GSBRNA2T00136855001	BnaC08g37040D	AT1G18835.1, AT1G74660.1, AT1G74660.2	na	na	11.0418	na	na	na	na	na	na	11.0418	na	na	na	-11.0418
GSBRNA2T00084974001	BnaA10g08780D	AT1G44318.1	na	na	11.0382	na	na	na	na	na	na	11.0382	na	na	na	-11.0382
GSBRNA2T00099402001	BnaA07g21890D	AT1G75125.1	na	na	0.556919	na	-1.02795	-10.4775	na	-10.4775	na	11.0344	na	-9.44956	na	-11.0344
GSBRNA2T00077556001	BnaC04g21640D	AT5G36001.1, AT5G36001.2	na	na	11.0279	na	na	na	na	na	na	11.0279	na	na	na	-11.0279
GSBRNA2T00130900001	BnaC01g03390D	AT4G35120.1	na	na	11.0275	na	na	na	na	na	na	11.0275	na	na	na	-11.0275
GSBRNA2T00135598001	BnaA10g19340D	AT5G14380.1	na	na	11.0275	na	na	na	na	na	na	11.0275	na	na	na	-11.0275
GSBRNA2T00088741001	BnaA06g33580D	AT2G04034.1, AT2G04925.1	0.824938	na	0.342979	na	na	-10.6836	na	-10.6836	na	11.0266	na	-11.5085	na	-11.0266
GSBRNA2T00076254001	BnaC05g48200D	AT3G02555.1, AT3G02555.2	na	na	11.0245	na	na	na	na	na	na	11.0245	na	na	na	-11.0245
GSBRNA2T00150328001	BnaA10g02170D	AT1G03810.1	na	na	11.0239	na	na	na	na	na	na	11.0239	na	na	na	-11.0239
GSBRNA2T00098919001	BnaA07g17720D	AT3G58350.1, AT3G58350.2	na	na	11.0224	na	na	na	na	na	na	11.0224	na	na	na	-11.0224
GSBRNA2T00122599001	BnaC06g11440D	AT4G15130.1	na	na	11.0194	na	na	na	na	na	na	11.0194	na	na	na	-11.0194
GSBRNA2T00073578001	BnaCnng58810D	AT1G37020.1, AT1G42525.1, AT2G10260.1, AT2G10260.2, AT3G31910.1, AT4G08430.1, AT5G28235.1, AT5G28810.1, AT5G45570.1, AT5G45570.2	na	na	11.0125	na	na	na	na	na	na	11.0125	na	na	na	-11.0125
GSBRNA2T00070135001	BnaA02g12970D	AT1G67220.1	na	na	na	na	-0.166227	-0.395684	-0.382323	-11.3946	na	0.0133605	na	-0.229457	na	-11.0123
GSBRNA2T00015788001	BnaA09g30190D	AT1G22990.1, AT1G22990.2	na	na	11.0119	na	na	na	na	na	na	11.0119	na	na	na	-11.0119
GSBRNA2T00069083001	BnaC06g05390D	AT1G52560.1, AT1G52560.2	na	na	na	na	-0.19184	-1.93273	-7.72202	-18.7215	na	na	na	-1.74089	-5.7893	-10.9995
GSBRNA2T00106712001	BnaA03g44440D	AT1G66020.1, AT3G29190.1, AT4G20200.1, AT4G20230.1, AT4G20230.2	na	na	1.38124	na	-9.61552	-9.61552	na	-9.61552	na	10.9968	na	na	na	-10.9968
GSBRNA2T00143797001	BnaC06g21820D	AT1G76500.1	10.759	12.5538	10.9941	na	na	na	na	na	1.7948	na	na	na	-1.55965	-10.9941
GSBRNA2T00143319001	BnaA02g02170D	AT3G57210.1, AT4G17700.1	na	na	10.9933	na	na	na	na	na	na	10.9933	na	na	na	-10.9933
GSBRNA2T00126348001	BnaA04g03510D	AT3G55515.1	na	na	10.9793	na	na	na	na	na	na	10.9793	na	na	na	-10.9793
GSBRNA2T00138915001	BnaA03g21540D	AT2G46850.1	na	na	na	na	-1.77238	-1.84342	-0.758649	-11.7245	na	1.08477	na	-0.0710325	na	-10.9658
GSBRNA2T00089720001	BnaA08g28290D	AT1G05550.3	na	na	10.9636	na	na	na	na	na	na	10.9636	na	na	na	-10.9636
GSBRNA2T00064563001	BnaA04g19960D	AT2G34080.1	na	na	10.9613	na	na	na	na	na	na	10.9613	na	na	na	-10.9613
GSBRNA2T00146019001	BnaC09g04300D	AT5G24840.1	na	na	10.9591	na	na	na	na	na	na	10.9591	na	na	na	-10.9591
GSBRNA2T00093535001	BnaC09g41380D	AT4G28365.1	na	na	na	na	-0.717564	-0.889038	-1.61783	-12.5689	na	na	na	-0.171473	-0.728795	-10.9511
GSBRNA2T00157376001	BnaC01g18980D	AT4G26770.1	na	na	0.507549	na	-2.5127	-10.4383	na	-10.4383	na	10.9458	na	-7.92558	na	-10.9458
GSBRNA2T00036741001	BnaC09g36090D	AT5G22970.1, AT5G22970.2, AT5G22970.3, AT5G60000.1	na	na	10.9423	na	na	na	na	na	na	10.9423	na	na	na	-10.9423
GSBRNA2T00147544001	BnaA06g27010D	AT5G24560.1	na	na	10.9419	na	na	na	na	na	na	10.9419	na	na	na	-10.9419
GSBRNA2T00127092001	BnaC08g32140D	AT5G48350.1	na	na	na	na	-1.25826	-13.265	-2.32618	-13.265	na	10.9389	na	-12.0068	na	-10.9389
GSBRNA2T00117344001	BnaC07g10920D	AT1G24650.1	7.46915	na	10.9352	na	na	na	na	na	na	10.9352	na	-7.46915	na	-10.9352
GSBRNA2T00111601001	BnaA03g31630D	AT3G13590.1	na	na	10.9329	na	na	na	na	na	na	10.9329	na	na	na	-10.9329
GSBRNA2T00154381001	BnaA10g16250D	AT5G18710.1	na	na	10.9268	na	na	na	na	na	na	10.9268	na	na	na	-10.9268
GSBRNA2T00065926001	BnaA10g16790D	AT5G18010.1, AT5G18020.1, AT5G18030.1, AT5G18050.1, AT5G18060.1, AT5G18080.1	na	na	10.9241	na	na	na	na	na	na	10.9241	na	na	na	-10.9241
GSBRNA2T00102688001	BnaA07g31170D	AT1G74000.1	10.8698	na	10.9228	na	na	na	na	na	na	10.9228	na	-10.8698	na	-10.9228
GSBRNA2T00058018001	BnaA06g11430D	AT1G16950.1	na	na	10.9225	na	na	na	na	na	na	10.9225	na	na	na	-10.9225
GSBRNA2T00098097001	BnaA02g30330D	AT3G30730.1, AT3G30730.2	10.0974	10.1292	10.9213	na	na	na	na	na	0.031767	0.792101	na	na	na	-10.9213
GSBRNA2T00094237001	BnaCnng66260D	AT1G49770.1	na	na	10.9202	na	na	na	na	na	na	10.9202	na	na	na	-10.9202
GSBRNA2T00084235001	BnaA02g36680D	AT5G42630.1, AT5G42630.2	na	10.3497	10.9198	na	na	na	na	na	10.3497	0.570145	na	na	na	-10.9198
GSBRNA2T00012157001	BnaC04g37010D	AT2G23800.1	na	8.77686	10.9195	na	na	na	na	na	8.77686	2.14261	na	na	na	-10.9195
GSBRNA2T00065550001	BnaA09g11670D	AT1G63820.1	na	na	10.9186	na	na	na	na	na	na	10.9186	na	na	na	-10.9186
GSBRNA2T00068708001	BnaC03g67400D	AT4G31770.1, AT4G31770.2	na	na	na	na	-0.0596123	-0.591072	-1.7718	-12.6895	na	na	na	-0.53146	-1.18073	-10.9177
GSBRNA2T00078205001	BnaA09g42740D	AT2G22290.1	na	na	10.9155	na	na	na	na	na	na	10.9155	na	na	na	-10.9155
GSBRNA2T00110026001	BnaC07g14290D	AT1G21695.1	1.35029	na	na	na	na	-11.5783	-0.668714	-11.5783	na	10.9096	na	-12.9286	na	-10.9096
GSBRNA2T00030250001	BnaCnng37090D	AT5G52900.1	na	11.1339	10.9081	na	na	na	na	na	11.1339	na	na	na	-0.22577	-10.9081
GSBRNA2T00027569001	BnaCnng77070D	AT2G43460.1, AT3G59540.1	na	na	10.9068	na	na	na	na	na	na	10.9068	na	na	na	-10.9068
GSBRNA2T00009999001	BnaA01g28650D	AT1G28030.1	na	na	10.9053	na	na	na	na	na	na	10.9053	na	na	na	-10.9053
GSBRNA2T00074147001	BnaAnng27150D	AT1G23350.1	na	na	10.8964	na	na	na	na	na	na	10.8964	na	na	na	-10.8964
GSBRNA2T00121115001	BnaA01g04490D	AT4G32540.1, AT4G32540.2	na	na	10.8898	na	na	na	na	na	na	10.8898	na	na	na	-10.8898
GSBRNA2T00128293001	BnaA07g05760D	AT3G24290.1, AT3G24300.1	na	na	10.8835	na	na	na	na	na	na	10.8835	na	na	na	-10.8835
GSBRNA2T00080137001	BnaC07g24780D	AT3G27860.1, AT3G27860.2	9.07449	na	10.8814	na	na	na	na	na	na	10.8814	na	-9.07449	na	-10.8814
GSBRNA2T00147473001	BnaA06g26500D	AT5G23940.1	na	na	na	na	-0.456798	-1.50491	-4.23151	-15.1116	na	na	na	-1.04811	-2.72661	-10.8801
GSBRNA2T00097086001	BnaAnng32930D	AT2G42430.1	na	0.328956	na	na	-1.44657	na	-0.449134	-11.321	1.77553	na	na	na	-0.778091	-10.8719
GSBRNA2T00096998001	BnaA01g30810D	AT3G12170.1	na	na	10.8657	na	na	na	na	na	na	10.8657	na	na	na	-10.8657
GSBRNA2T00104718001	BnaA05g25680D	AT3G13730.1	2.392	3.31917	3.93	na	na	na	na	-6.93227	0.927176	0.610826	na	na	na	-10.8623
GSBRNA2T00088744001	BnaA06g33560D	AT2G04038.1	na	na	10.8609	na	na	na	na	na	na	10.8609	na	na	na	-10.8609
GSBRNA2T00070878001	BnaA09g17640D	AT1G48800.1, AT1G48820.1	na	na	10.8568	na	na	na	na	na	na	10.8568	na	na	na	-10.8568
GSBRNA2T00067565001	BnaA01g37110D	AT3G14260.1	na	na	10.8559	na	na	na	na	na	na	10.8559	na	na	na	-10.8559
GSBRNA2T00062199001	BnaA06g09760D	AT1G15010.1	12.9611	12.4025	10.8506	na	na	na	na	na	na	na	na	-0.558603	-1.55186	-10.8506
GSBRNA2T00126832001	BnaA08g09740D	AT4G21440.1	na	1.3089	1.06812	na	-9.78072	na	na	-9.78072	11.0896	na	na	na	-0.240774	-10.8488
GSBRNA2T00111015001	BnaC05g42040D	AT3G11110.1	na	na	na	na	-1.00587	-10.8803	-0.0378655	-10.8803	na	10.8425	na	-9.87446	na	-10.8425
GSBRNA2T00040075001	BnaC03g66400D	AT4G33770.1	na	na	10.8399	na	na	na	na	na	na	10.8399	na	na	na	-10.8399
GSBRNA2T00102376001	BnaC02g14020D	AT5G53870.1, AT5G53870.2	na	11.2131	10.8322	na	na	na	na	na	11.2131	na	na	na	-0.3809	-10.8322
GSBRNA2T00013469001	BnaCnng71970D	AT3G50580.1	na	na	na	na	-0.849141	-12.4595	-1.62992	-12.4595	na	10.8296	na	-11.6104	na	-10.8296
GSBRNA2T00033718001	BnaC06g43260D	AT1G73160.1	na	9.5719	10.8266	na	na	na	na	na	9.5719	1.25468	na	na	na	-10.8266
GSBRNA2T00072869001	BnaA01g31990D	AT3G10070.1	na	10.3298	10.8263	na	na	na	na	na	10.3298	0.496525	na	na	na	-10.8263
GSBRNA2T00086288001	BnaA10g03270D	AT1G05240.1, AT1G05250.1	na	na	10.8263	na	na	na	na	na	na	10.8263	na	na	na	-10.8263
GSBRNA2T00008171001	BnaAnng35430D	AT4G23990.1, AT4G24000.1, AT4G24000.2	na	0.173314	na	na	-0.332143	na	-1.12654	-11.9516	0.505457	na	na	na	-1.29985	-10.8251
GSBRNA2T00012260001	BnaC04g36340D	AT2G24480.1, AT3G28620.1, AT5G43200.1	8.81558	10.7427	10.8203	na	na	na	na	na	1.92716	0.0775358	na	na	na	-10.8203
GSBRNA2T00056216001	BnaA01g24370D	AT3G22900.1, AT3G22900.2	0.403357	0.179166	na	na	na	na	-2.83368	-13.653	na	na	na	-0.224191	-3.01285	-10.8193
GSBRNA2T00116165001	BnaC01g15900D	AT4G24080.1, AT4G24080.2	na	na	10.8191	na	na	na	na	na	na	10.8191	na	na	na	-10.8191
GSBRNA2T00057364001	BnaA09g41780D	AT4G34850.1	na	na	na	na	-1.45014	-0.296477	-0.892298	-11.7101	1.15366	na	na	na	-0.595821	-10.8178
GSBRNA2T00032796001	BnaC09g11680D	AT1G57630.1	10.3793	10.7045	10.8111	na	na	na	na	na	0.325219	0.106566	na	na	na	-10.8111
GSBRNA2T00140656001	BnaC03g08600D	AT5G17800.1	na	na	10.8043	na	na	na	na	na	na	10.8043	na	na	na	-10.8043
GSBRNA2T00065801001	BnaC01g09890D	AT4G28530.1	na	na	10.8016	na	na	na	na	na	na	10.8016	na	na	na	-10.8016
GSBRNA2T00011247001	BnaA07g37850D	AT1G34650.1, AT5G17320.1	0.0487736	1.00954	0.77021	na	na	na	na	-10.0312	0.96077	na	na	na	-0.239334	-10.8014
GSBRNA2T00031712001	BnaC08g45090D	AT1G06990.1	na	na	10.7994	na	na	na	na	na	na	10.7994	na	na	na	-10.7994
GSBRNA2T00041473001	BnaA02g10060D	AT5G53870.1, AT5G53870.2	na	na	10.7976	na	na	na	na	na	na	10.7976	na	na	na	-10.7976
GSBRNA2T00054938001	BnaC01g28460D	AT2G42470.1	9.79105	8.72065	10.7957	na	na	na	na	na	na	2.07509	na	-1.07039	na	-10.7957
GSBRNA2T00009826001	BnaA09g02520D	AT3G29060.1	na	8.5519	10.7937	na	na	na	na	na	8.5519	2.24181	na	na	na	-10.7937
GSBRNA2T00048424001	BnaA05g17000D	AT3G22630.1	na	na	0.540005	na	-10.2521	-0.976473	na	-10.2521	9.27561	1.51648	na	na	na	-10.7921
GSBRNA2T00016118001	BnaC09g46550D	AT5G10130.1	na	na	10.7907	na	na	na	na	na	na	10.7907	na	na	na	-10.7907
GSBRNA2T00046808001	BnaA05g34830D	AT2G38460.2, AT2G38460.5	na	na	10.7829	na	na	na	na	na	na	10.7829	na	na	na	-10.7829
GSBRNA2T00149311001	BnaA04g00270D	AT3G62930.1	na	na	1.84153	na	-8.93655	-8.93655	na	-8.93655	na	10.7781	na	na	na	-10.7781
GSBRNA2T00141409001	BnaC04g10670D	AT2G34570.1	na	na	10.7758	na	na	na	na	na	na	10.7758	na	na	na	-10.7758
GSBRNA2T00079047001	BnaA10g06570D	AT2G07760.1, AT5G28823.1	na	na	10.7744	na	na	na	na	na	na	10.7744	na	na	na	-10.7744
GSBRNA2T00153649001	BnaC03g32970D	AT3G02500.1, AT3G02500.2, AT3G02500.3	na	na	1.43868	na	-9.3357	-9.3357	na	-9.3357	na	10.7744	na	na	na	-10.7744
GSBRNA2T00144057001	BnaC03g55880D	AT3G46240.1	na	na	10.7704	na	na	na	na	na	na	10.7704	na	na	na	-10.7704
GSBRNA2T00080110001	BnaA02g29540D	AT3G28930.1, AT3G28930.2, AT3G28930.3, AT3G28940.1	9.39609	na	10.7657	na	na	na	na	na	na	10.7657	na	-9.39609	na	-10.7657
GSBRNA2T00137814001	BnaC07g02540D	AT2G19000.1	na	na	10.7639	na	na	na	na	na	na	10.7639	na	na	na	-10.7639
GSBRNA2T00107979001	BnaC09g24500D	AT4G10465.1	na	na	10.763	na	na	na	na	na	na	10.763	na	na	na	-10.763
GSBRNA2T00031378001	BnaC07g33540D	AT4G16190.1	na	na	10.7591	na	na	na	na	na	na	10.7591	na	na	na	-10.7591
GSBRNA2T00049302001	BnaA03g01060D	AT5G03795.1	na	na	na	na	-0.17188	-1.99857	-6.98443	-17.7425	na	na	na	-1.82669	-4.98586	-10.7581
GSBRNA2T00115089001	BnaC02g10140D	AT5G59040.1	na	8.92716	10.7561	na	na	na	na	na	8.92716	1.82893	na	na	na	-10.7561
GSBRNA2T00113604001	BnaA03g39740D	AT5G08141.1, AT5G60830.1	10.5465	12.2457	10.7552	na	na	na	na	na	1.69925	na	na	na	-1.49055	-10.7552
GSBRNA2T00033607001	BnaC06g05620D	AT3G30305.1, AT3G30305.3, AT3G30305.4	na	na	na	na	-0.589316	-1.24615	-1.68215	-12.4341	na	na	na	-0.65683	-0.436004	-10.752
GSBRNA2T00088817001	BnaC02g03750D	AT5G01280.1, AT5G01280.2, AT5G01280.3	na	na	10.7497	na	na	na	na	na	na	10.7497	na	na	na	-10.7497
GSBRNA2T00143793001	BnaC06g21850D	AT1G76430.1	na	8.35623	10.7491	na	na	na	na	na	8.35623	2.3929	na	na	na	-10.7491
GSBRNA2T00135489001	BnaA10g18440D	AT5G15830.1	na	na	10.7479	na	na	na	na	na	na	10.7479	na	na	na	-10.7479
GSBRNA2T00148869001	BnaA03g08440D	AT5G22270.1	na	0.818365	0.962325	na	-9.77	na	na	-9.77	10.5884	0.143961	na	na	na	-10.7323
GSBRNA2T00044500001	BnaC01g40290D	AT3G03980.1	1.4623	0.709075	na	na	na	na	-2.3591	-13.0866	na	na	na	-0.753222	-3.06817	-10.7275
GSBRNA2T00112385001	BnaA07g11710D	AT1G19510.1	na	na	10.7267	na	na	na	na	na	na	10.7267	na	na	na	-10.7267
GSBRNA2T00035270001	BnaC09g42010D	AT5G15830.1	na	na	10.726	na	na	na	na	na	na	10.726	na	na	na	-10.726
GSBRNA2T00038314001	BnaA09g28290D	AT1G24575.1	na	na	10.7241	na	na	na	na	na	na	10.7241	na	na	na	-10.7241
GSBRNA2T00009182001	BnaC09g13580D	AT1G62360.1	8.5457	na	10.7211	na	na	na	na	na	na	10.7211	na	-8.5457	na	-10.7211
GSBRNA2T00113703001	BnaA03g38960D	AT4G03400.1, AT4G03400.2	8.13909	na	10.7188	na	na	na	na	na	na	10.7188	na	-8.13909	na	-10.7188
GSBRNA2T00089861001	BnaA07g08260D	AT1G28570.1, AT1G28580.1	na	na	10.7182	na	na	na	na	na	na	10.7182	na	na	na	-10.7182
GSBRNA2T00072598001	BnaA09g38260D	AT3G60180.1, AT3G60180.2	0.266334	0.886748	na	na	na	na	-3.06469	-13.7758	0.620415	na	na	na	-3.95144	-10.7111
GSBRNA2T00130029001	BnaA03g05270D	AT5G15160.1	na	na	10.7089	na	na	na	na	na	na	10.7089	na	na	na	-10.7089
GSBRNA2T00140441001	BnaC03g06810D	AT5G15160.1	na	na	10.7089	na	na	na	na	na	na	10.7089	na	na	na	-10.7089
GSBRNA2T00046594001	BnaCnng47160D	AT5G56860.1	1.41297	3.42276	0.161275	na	na	na	na	-10.5448	2.00978	na	na	na	-3.26148	-10.7061
GSBRNA2T00009573001	BnaA09g04680D	AT5G25120.1, AT5G25180.1	na	na	na	na	-0.114578	-3.30939	-5.66201	-16.3673	na	na	na	-3.19481	-2.35262	-10.7053
GSBRNA2T00082537001	BnaC02g35260D	AT2G03840.1	na	na	10.7038	na	na	na	na	na	na	10.7038	na	na	na	-10.7038
GSBRNA2T00117336001	BnaC07g10870D	AT1G25240.1, AT1G25240.2	na	na	10.7013	na	na	na	na	na	na	10.7013	na	na	na	-10.7013
GSBRNA2T00150390001	BnaA10g01740D	AT1G03170.1	na	na	10.7	na	na	na	na	na	na	10.7	na	na	na	-10.7
GSBRNA2T00066222001	BnaA05g12830D	AT4G19645.1, AT4G19645.2, AT4G19645.3, AT4G19645.4, AT4G19645.5	na	na	na	na	-0.236208	-1.92918	-5.80096	-16.4972	na	na	na	-1.69297	-3.87178	-10.6963
GSBRNA2T00007181001	BnaAnng11520D	AT5G28490.1	na	na	10.6938	na	na	na	na	na	na	10.6938	na	na	na	-10.6938
GSBRNA2T00021806001	BnaA08g12990D	AT4G30590.1	na	10.609	10.6938	na	na	na	na	na	10.609	0.084763	na	na	na	-10.6938
GSBRNA2T00091373001	BnaA01g07530D	AT2G19770.1, AT4G29340.1	na	10.0977	10.6917	na	na	na	na	na	10.0977	0.594015	na	na	na	-10.6917
GSBRNA2T00058133001	BnaA01g08090D	AT4G28790.1, AT4G28790.2, AT4G28790.3, AT4G28790.4, AT4G28790.5, AT4G28790.6, AT4G28790.7, AT4G28790.8, AT4G28800.1, AT4G28800.2, AT4G28811.1, AT4G28815.2	na	0.0746919	na	na	-0.26665	na	-3.957	-14.6458	0.341342	na	na	na	-4.03169	-10.6888
GSBRNA2T00105010001	BnaC04g41900D	AT2G31110.3	na	na	10.6886	na	na	na	na	na	na	10.6886	na	na	na	-10.6886
GSBRNA2T00097211001	BnaC05g48110D	AT3G03650.1	na	na	10.6824	na	na	na	na	na	na	10.6824	na	na	na	-10.6824
GSBRNA2T00031361001	BnaC07g33690D	AT4G16447.1	na	na	10.6788	na	na	na	na	na	na	10.6788	na	na	na	-10.6788
GSBRNA2T00145621001	BnaA09g22510D	AT4G10465.1	na	na	10.6741	na	na	na	na	na	na	10.6741	na	na	na	-10.6741
GSBRNA2T00097696001	BnaA05g37280D	AT3G03950.1, AT3G03950.2, AT3G03950.3	15.3431	12.6104	10.6677	na	na	na	na	na	na	na	na	-2.73276	-1.9427	-10.6677
GSBRNA2T00108330001	BnaC02g36050D	AT3G26350.1, AT3G26350.2	8.71218	na	10.6664	na	na	na	na	na	na	10.6664	na	-8.71218	na	-10.6664
GSBRNA2T00026279001	BnaC01g37680D	AT1G55560.1, AT3G13400.1, AT3G13400.2	9.07852	10.7906	10.6646	na	na	na	na	na	1.71212	na	na	na	-0.126088	-10.6646
GSBRNA2T00114319001	BnaA04g09390D	AT5G39520.1	11.2667	na	10.6568	na	na	na	na	na	na	10.6568	na	-11.2667	na	-10.6568
GSBRNA2T00097264001	BnaC05g47940D	AT3G03280.1	na	na	10.6513	na	na	na	na	na	na	10.6513	na	na	na	-10.6513
GSBRNA2T00080929001	BnaC09g50720D	AT5G04630.1	8.30246	na	10.6435	na	na	na	na	na	na	10.6435	na	-8.30246	na	-10.6435
GSBRNA2T00152890001	BnaC02g16450D	AT1G65140.1, AT1G65170.1	na	na	10.6431	na	na	na	na	na	na	10.6431	na	na	na	-10.6431
GSBRNA2T00154187001	BnaA10g14630D	AT3G26010.1	na	na	10.6422	na	na	na	na	na	na	10.6422	na	na	na	-10.6422
GSBRNA2T00095819001	BnaCnng18640D	AT4G20050.1, AT4G20050.2, AT4G20050.5, AT4G20050.6, AT4G20050.7	na	na	10.6414	na	na	na	na	na	na	10.6414	na	na	na	-10.6414
GSBRNA2T00049268001	BnaA03g00810D	AT5G03250.1	na	na	10.6373	na	na	na	na	na	na	10.6373	na	na	na	-10.6373
GSBRNA2T00023761001	BnaC05g40260D	AT3G13130.1	9.63016	na	10.6276	na	na	na	na	na	na	10.6276	na	-9.63016	na	-10.6276
GSBRNA2T00051303001	BnaA03g60380D	AT1G62340.1	na	0.328283	na	na	-0.70764	na	-0.633979	-11.2594	1.03592	na	na	na	-0.962262	-10.6254
GSBRNA2T00063722001	BnaA09g08550D	AT4G00893.1, AT4G12382.1, AT4G12382.2	na	na	na	na	-10.6581	-10.6581	-0.0376824	-10.6581	na	10.6204	na	na	na	-10.6204
GSBRNA2T00016322001	BnaA06g20570D	AT3G47480.1	na	na	na	na	-0.776465	-0.933456	-1.34949	-11.9676	na	na	na	-0.156992	-0.416038	-10.6181
GSBRNA2T00110722001	BnaCnng00100D	AT3G25130.1	na	9.76351	10.6095	na	na	na	na	na	9.76351	0.846037	na	na	na	-10.6095
GSBRNA2T00000395001	BnaA05g28380D	AT3G10470.1	8.83983	na	10.6017	na	na	na	na	na	na	10.6017	na	-8.83983	na	-10.6017
GSBRNA2T00073512001	BnaCnng58610D	AT5G18320.1	10.234	na	10.5996	na	na	na	na	na	na	10.5996	na	-10.234	na	-10.5996
GSBRNA2T00147640001	BnaA06g27720D	AT5G25470.1, AT5G25470.2, AT5G25470.3, AT5G25475.1, AT5G25475.2, AT5G25475.3, AT5G25475.4	8.59447	10.0841	10.5977	na	na	na	na	na	1.48963	0.513604	na	na	na	-10.5977
GSBRNA2T00011267001	BnaC03g67250D	AT4G31840.1	na	na	10.5944	na	na	na	na	na	na	10.5944	na	na	na	-10.5944
GSBRNA2T00110166001	BnaA10g08050D	AT5G51390.1	na	0.395199	na	na	-0.777621	na	-0.505542	-11.0978	1.17282	na	na	na	-0.900741	-10.5922
GSBRNA2T00040985001	BnaC06g43980D	AT1G75490.1	0.301263	na	na	na	na	-3.44003	-2.35527	-12.9405	na	1.08476	na	-3.74129	na	-10.5852
GSBRNA2T00091280001	BnaC06g18680D	AT1G76952.1	na	na	10.585	na	na	na	na	na	na	10.585	na	na	na	-10.585
GSBRNA2T00016071001	BnaC09g46910D	AT5G09760.1, AT5G09760.2	2.13402	0.183435	1.29147	na	na	na	na	-9.28958	na	1.10803	na	-1.95058	na	-10.581
GSBRNA2T00053874001	BnaC04g08800D	AT2G36500.1	10.7859	na	10.5758	na	na	na	na	na	na	10.5758	na	-10.7859	na	-10.5758
GSBRNA2T00144063001	BnaC03g55920D	AT3G46300.1, AT3G46310.1	na	na	10.5645	na	na	na	na	na	na	10.5645	na	na	na	-10.5645
GSBRNA2T00152423001	BnaC02g26440D	AT4G03220.1	na	na	10.5641	na	na	na	na	na	na	10.5641	na	na	na	-10.5641
GSBRNA2T00075075001	BnaA04g10350D	AT5G39471.1	na	na	10.5536	na	na	na	na	na	na	10.5536	na	na	na	-10.5536
GSBRNA2T00028626001	BnaA03g59830D	AT1G62210.1	na	na	10.5527	na	na	na	na	na	na	10.5527	na	na	na	-10.5527
GSBRNA2T00135617001	BnaA10g19520D	AT3G01950.1, AT5G14110.1	na	9.44475	10.5512	na	na	na	na	na	9.44475	1.10645	na	na	na	-10.5512
GSBRNA2T00062360001	BnaC06g06810D	AT1G54020.2	1.54349	0.859188	na	na	na	na	-0.0232215	-10.574	na	na	na	-0.684299	-0.88241	-10.5508
GSBRNA2T00013645001	BnaC09g53830D	AT5G59230.1	na	na	na	na	-0.0783493	-0.860192	-4.9993	-15.5432	na	na	na	-0.781843	-4.1391	-10.5439
GSBRNA2T00012811001	BnaC08g14270D	AT1G10400.1	na	9.60722	10.5405	na	na	na	na	na	9.60722	0.933257	na	na	na	-10.5405
GSBRNA2T00067198001	BnaA02g17430D	AT1G75730.1, AT1G75730.2	13.2545	na	10.5393	na	na	na	na	na	na	10.5393	na	-13.2545	na	-10.5393
GSBRNA2T00068833001	BnaC06g40310D	AT3G11160.1	0.311838	na	na	na	na	-11.6762	-1.13874	-11.6762	na	10.5375	na	-11.988	na	-10.5375
GSBRNA2T00136170001	BnaA10g24160D	AT5G06790.1	na	na	10.5368	na	na	na	na	na	na	10.5368	na	na	na	-10.5368
GSBRNA2T00123505001	BnaCnng01660D	AT1G01170.1, AT1G01170.2, AT4G00860.1	na	na	10.536	na	na	na	na	na	na	10.536	na	na	na	-10.536
GSBRNA2T00108990001	BnaC08g25250D	AT3G54430.1	9.96757	na	10.5304	na	na	na	na	na	na	10.5304	na	-9.96757	na	-10.5304
GSBRNA2T00131238001	BnaC01g00700D	AT4G39810.1	na	na	10.5273	na	na	na	na	na	na	10.5273	na	na	na	-10.5273
GSBRNA2T00070122001	BnaA02g12860D	AT1G67110.1, AT1G67110.2	na	na	10.525	na	na	na	na	na	na	10.525	na	na	na	-10.525
GSBRNA2T00092092001	BnaA04g10760D	AT5G41030.1	0.104139	0.421299	na	na	na	na	-2.56029	-13.0832	0.31716	na	na	na	-2.98159	-10.5229
GSBRNA2T00103982001	BnaC09g46020D	AT5G10520.1, AT5G10520.2	na	0.896692	0.842282	na	-0.0439348	na	na	-9.67858	0.940627	na	na	na	-0.0544103	-10.5209
GSBRNA2T00133417001	BnaC07g30880D	AT5G23360.1	na	na	10.515	na	na	na	na	na	na	10.515	na	na	na	-10.515
GSBRNA2T00032484001	BnaC03g70830D	AT1G55770.1	9.82384	na	10.5138	na	na	na	na	na	na	10.5138	na	-9.82384	na	-10.5138
GSBRNA2T00055477001	BnaCnng51740D	AT1G28070.1	na	na	10.5105	na	na	na	na	na	na	10.5105	na	na	na	-10.5105
GSBRNA2T00031909001	BnaC05g03490D	AT1G05420.1, AT1G05420.2	na	na	na	na	-10.5476	-10.5476	-0.0376939	-10.5476	na	10.5099	na	na	na	-10.5099
GSBRNA2T00138447001	BnaA01g20020D	AT3G46750.1	na	na	10.5014	na	na	na	na	na	na	10.5014	na	na	na	-10.5014
GSBRNA2T00057298001	BnaA09g41250D	AT2G24700.1	na	na	10.4975	na	na	na	na	na	na	10.4975	na	na	na	-10.4975
GSBRNA2T00047280001	BnaC03g47140D	AT2G27430.1	na	na	10.4932	na	na	na	na	na	na	10.4932	na	na	na	-10.4932
GSBRNA2T00069307001	BnaC04g14030D	AT2G29340.3, AT2G29340.4	na	na	10.4898	na	na	na	na	na	na	10.4898	na	na	na	-10.4898
GSBRNA2T00041482001	BnaA02g10120D	AT5G53790.1	na	na	10.4837	na	na	na	na	na	na	10.4837	na	na	na	-10.4837
GSBRNA2T00030790001	BnaA02g26730D	AT5G67100.1, AT5G67100.2	na	na	10.4809	na	na	na	na	na	na	10.4809	na	na	na	-10.4809
GSBRNA2T00047148001	BnaA08g26230D	AT1G09645.1	na	10.3061	10.4778	na	na	na	na	na	10.3061	0.171757	na	na	na	-10.4778
GSBRNA2T00021960001	BnaC04g48890D	AT2G43370.2	na	na	10.4753	na	na	na	na	na	na	10.4753	na	na	na	-10.4753
GSBRNA2T00151985001	BnaC02g04170D	AT5G12000.1, AT5G12000.2	na	na	na	na	-0.360021	-0.322313	-0.0866306	-10.5591	0.0377076	0.235682	na	na	na	-10.4725
GSBRNA2T00006223001	BnaC01g20810D	AT4G28280.2, AT4G28280.3	na	na	10.4714	na	na	na	na	na	na	10.4714	na	na	na	-10.4714
GSBRNA2T00007378001	BnaCnng22810D	AT2G06265.1, AT2G07505.1	na	na	10.4641	na	na	na	na	na	na	10.4641	na	na	na	-10.4641
GSBRNA2T00027301001	BnaA08g14810D	AT4G36110.1	na	na	10.4598	na	na	na	na	na	na	10.4598	na	na	na	-10.4598
GSBRNA2T00102685001	BnaA07g31150D	AT1G18486.1, AT4G02655.1, AT4G02655.2	na	na	10.4585	na	na	na	na	na	na	10.4585	na	na	na	-10.4585
GSBRNA2T00026043001	BnaC03g78190D	AT1G53250.1	na	10.5109	10.4584	na	na	na	na	na	10.5109	na	na	na	-0.0525059	-10.4584
GSBRNA2T00086218001	BnaCnng14580D	AT5G54095.1, AT5G54095.2	na	na	10.4564	na	na	na	na	na	na	10.4564	na	na	na	-10.4564
GSBRNA2T00067185001	BnaA02g17320D	AT1G75590.1	8.60618	na	10.45	na	na	na	na	na	na	10.45	na	-8.60618	na	-10.45
GSBRNA2T00099599001	BnaA07g23460D	AT1G71691.2	na	na	10.4469	na	na	na	na	na	na	10.4469	na	na	na	-10.4469
GSBRNA2T00127680001	BnaC04g38870D	AT3G01940.1	na	na	10.4437	na	na	na	na	na	na	10.4437	na	na	na	-10.4437
GSBRNA2T00108569001	BnaC05g22720D	AT1G29750.1, AT1G29750.2, AT1G29750.3	na	na	10.4401	na	na	na	na	na	na	10.4401	na	na	na	-10.4401
GSBRNA2T00063426001	BnaA02g24820D	AT5G47590.2	1.57365	na	na	na	na	-10.6871	-0.248049	-10.6871	na	10.4391	na	-12.2608	na	-10.4391
GSBRNA2T00073710001	BnaC02g12200D	AT5G56510.1, AT5G56510.2, AT5G56510.3, AT5G56510.4, AT5G56510.5, AT5G56510.6	11.1779	11.7894	10.4383	na	na	na	na	na	0.611506	na	na	na	-1.35115	-10.4383
GSBRNA2T00112047001	BnaA03g27850D	AT3G57100.1	0.549806	0.992996	0.561747	na	na	na	na	-9.87567	0.44319	na	na	na	-0.431249	-10.4374
GSBRNA2T00032443001	BnaCnng04010D	AT3G44460.1	10.8296	na	10.4219	na	na	na	na	na	na	10.4219	na	-10.8296	na	-10.4219
GSBRNA2T00008102001	BnaA04g29270D	AT4G21366.1	na	na	10.4145	na	na	na	na	na	na	10.4145	na	na	na	-10.4145
GSBRNA2T00106761001	BnaA03g44820D	AT4G21680.1	0.30573	1.56461	na	na	na	na	-1.76771	-12.1785	1.25888	na	na	na	-3.33232	-10.4108
GSBRNA2T00069667001	BnaA04g20690D	AT2G35650.1	na	na	10.4104	na	na	na	na	na	na	10.4104	na	na	na	-10.4104
GSBRNA2T00058428001	BnaA03g19310D	AT2G40910.1, AT2G40910.2, AT2G40920.1, AT2G40920.2, AT2G40925.1	na	9.33597	10.4099	na	na	na	na	na	9.33597	1.07391	na	na	na	-10.4099
GSBRNA2T00111610001	BnaA03g31560D	AT3G11110.1	11.5389	12.8702	10.4094	na	na	na	na	na	1.33135	na	na	na	-2.46077	-10.4094
GSBRNA2T00009095001	BnaC04g11060D	AT2G33460.1	na	na	10.4059	na	na	na	na	na	na	10.4059	na	na	na	-10.4059
GSBRNA2T00127502001	BnaC08g35460D	AT3G42180.1, AT3G42180.4	9.39335	12.1258	10.4053	na	na	na	na	na	2.73245	na	na	na	-1.72053	-10.4053
GSBRNA2T00143520001	BnaA02g00500D	AT5G44050.1	na	na	10.3982	na	na	na	na	na	na	10.3982	na	na	na	-10.3982
GSBRNA2T00003311001	BnaC08g46220D	AT1G03620.1, AT1G03620.10, AT1G03620.11, AT1G03620.13, AT1G03620.4, AT1G03620.5, AT1G03620.7, AT1G03620.8, AT1G03620.9	na	na	10.3941	na	na	na	na	na	na	10.3941	na	na	na	-10.3941
GSBRNA2T00145759001	BnaC03g52130D	AT5G61980.1	9.91308	na	10.3915	na	na	na	na	na	na	10.3915	na	-9.91308	na	-10.3915
GSBRNA2T00000173001	BnaA05g26540D	AT3G12650.1	0.26515	0.699433	na	na	na	na	-0.533385	-10.9222	0.434283	na	na	na	-1.23282	-10.3888
GSBRNA2T00036712001	BnaC09g36240D	AT5G22791.1, AT5G22791.2	9.41179	na	10.3874	na	na	na	na	na	na	10.3874	na	-9.41179	na	-10.3874
GSBRNA2T00119178001	BnaC05g16510D	AT1G68820.1, AT1G68820.4	8.28142	9.17223	10.3821	na	na	na	na	na	0.890807	1.20989	na	na	na	-10.3821
GSBRNA2T00113575001	BnaA03g39970D	AT5G61120.1, AT5G61120.2, AT5G61120.3	10.8348	10.6727	10.3805	na	na	na	na	na	na	na	na	-0.162136	-0.29224	-10.3805
GSBRNA2T00036026001	BnaC08g49030D	AT3G61930.1	na	na	10.3796	na	na	na	na	na	na	10.3796	na	na	na	-10.3796
GSBRNA2T00014672001	BnaA06g40960D	AT4G38390.1	na	8.39631	10.3791	na	na	na	na	na	8.39631	1.98276	na	na	na	-10.3791
GSBRNA2T00131360001	BnaA01g09490D	AT4G18650.1	na	1.34833	na	na	-0.0963996	na	-5.98889	-16.3607	1.44473	na	na	na	-7.33721	-10.3718
GSBRNA2T00070161001	BnaA02g13130D	AT1G67410.1	na	na	10.3664	na	na	na	na	na	na	10.3664	na	na	na	-10.3664
GSBRNA2T00091699001	BnaA02g24240D	AT5G46050.1	9.00938	na	10.3638	na	na	na	na	na	na	10.3638	na	-9.00938	na	-10.3638
GSBRNA2T00015681001	BnaC03g30180D	AT4G03610.1, AT4G03610.4	na	na	10.3627	na	na	na	na	na	na	10.3627	na	na	na	-10.3627
GSBRNA2T00031939001	BnaC05g03730D	AT1G05610.1, AT1G05610.2	na	na	10.3556	na	na	na	na	na	na	10.3556	na	na	na	-10.3556
GSBRNA2T00090670001	BnaA09g29480D	AT1G27045.1, AT1G27045.2, AT1G27045.3, AT1G27045.4, AT1G27045.5	na	na	10.3519	na	na	na	na	na	na	10.3519	na	na	na	-10.3519
GSBRNA2T00100034001	BnaC07g45250D	AT4G34790.1	na	na	10.3499	na	na	na	na	na	na	10.3499	na	na	na	-10.3499
GSBRNA2T00102944001	BnaA08g22710D	AT1G18280.1	na	na	10.3304	na	na	na	na	na	na	10.3304	na	na	na	-10.3304
GSBRNA2T00016207001	BnaA09g44630D	AT1G18280.1	na	na	10.3256	na	na	na	na	na	na	10.3256	na	na	na	-10.3256
GSBRNA2T00130386001	BnaC01g07480D	AT4G30050.1	9.31259	na	10.3245	na	na	na	na	na	na	10.3245	na	-9.31259	na	-10.3245
GSBRNA2T00134190001	BnaC03g00600D	AT5G02140.2	na	10.2398	10.3245	na	na	na	na	na	10.2398	0.0847645	na	na	na	-10.3245
GSBRNA2T00075116001	BnaC01g00220D	AT4G39130.1	na	na	na	na	-0.177511	-2.44371	-5.52647	-15.8491	na	na	na	-2.2662	-3.08276	-10.3226
GSBRNA2T00006520001	BnaC05g14190D	AT1G18510.1	0.726093	na	na	na	na	-11.2867	-0.967955	-11.2867	na	10.3187	na	-12.0128	na	-10.3187
GSBRNA2T00025480001	BnaAnng15690D	AT2G35215.1	na	na	10.3165	na	na	na	na	na	na	10.3165	na	na	na	-10.3165
GSBRNA2T00023811001	BnaC05g39940D	AT3G13440.1, AT3G13440.2, AT3G13440.3	9.30099	9.15419	10.3129	na	na	na	na	na	na	1.15875	na	-0.146808	na	-10.3129
GSBRNA2T00064765001	BnaAnng04830D	AT5G65340.1	na	na	10.3129	na	na	na	na	na	na	10.3129	na	na	na	-10.3129
GSBRNA2T00104170001	BnaC09g44510D	AT5G12180.1, AT5G19360.1	na	na	na	na	-0.3082	-0.873716	-4.60235	-14.9116	na	na	na	-0.565516	-3.72863	-10.3093
GSBRNA2T00031202001	BnaC05g23320D	AT3G28810.1, AT3G28810.2, AT3G28820.1, AT3G28980.1, AT3G28980.2, AT3G28980.3, AT3G28980.4, AT3G28980.5	9.29907	11.7991	10.3074	na	na	na	na	na	2.50007	na	na	na	-1.49173	-10.3074
GSBRNA2T00144552001	BnaA06g31290D	AT3G28830.1	0.620006	1.22678	0.0492857	na	na	na	na	-10.2538	0.606773	na	na	na	-1.17749	-10.303
GSBRNA2T00091100001	BnaA08g02660D	AT1G49475.1	na	na	10.3027	na	na	na	na	na	na	10.3027	na	na	na	-10.3027
GSBRNA2T00116347001	BnaC03g68570D	AT1G50380.1, AT1G50380.2	na	na	na	na	-0.533943	-1.35773	-2.02354	-12.3185	na	na	na	-0.823786	-0.665814	-10.295
GSBRNA2T00013605001	BnaA04g28150D	AT2G24645.1, AT2G24645.2, AT2G24645.3, AT2G24645.4, AT4G00260.1	8.81676	na	10.294	na	na	na	na	na	na	10.294	na	-8.81676	na	-10.294
GSBRNA2T00002980001	BnaC09g09760D	AT2G18380.1	na	11.9076	10.2938	na	na	na	na	na	11.9076	na	na	na	-1.61379	-10.2938
GSBRNA2T00125345001	BnaA06g16470D	AT3G48520.1	1.13416	1.39233	na	na	na	na	-3.83162	-14.1245	0.258163	na	na	na	-5.22394	-10.2929
GSBRNA2T00016228001	BnaA09g44780D	AT1G17950.1	na	na	10.2869	na	na	na	na	na	na	10.2869	na	na	na	-10.2869
GSBRNA2T00145444001	BnaA09g21280D	AT4G11880.1, AT4G11880.4	0.495598	na	na	na	na	-0.640802	-2.21595	-12.5027	na	na	na	-1.1364	-1.57515	-10.2868
GSBRNA2T00020991001	BnaAnng39120D	AT4G09960.1, AT4G09960.2, AT4G09960.3, AT4G09960.4, AT4G09960.5, AT4G09960.6	na	na	10.2863	na	na	na	na	na	na	10.2863	na	na	na	-10.2863
GSBRNA2T00016380001	BnaA06g20870D	AT3G48270.1	0.359402	2.51378	na	na	na	na	-2.95512	-13.2408	2.15438	na	na	na	-5.4689	-10.2856
GSBRNA2T00101575001	BnaC03g25680D	AT2G46310.1	11.0627	na	10.2844	na	na	na	na	na	na	10.2844	na	-11.0627	na	-10.2844
GSBRNA2T00143178001	BnaA02g03340D	AT5G16960.1, AT5G16960.2	0.152861	na	na	na	na	-0.469037	-2.30091	-12.5851	na	na	na	-0.621897	-1.83187	-10.2842
GSBRNA2T00025676001	BnaCnng76480D	AT4G01240.1	na	na	10.28	na	na	na	na	na	na	10.28	na	na	na	-10.28
GSBRNA2T00013126001	BnaC07g06950D	AT2G17860.1	na	na	10.2787	na	na	na	na	na	na	10.2787	na	na	na	-10.2787
GSBRNA2T00080773001	BnaC02g01130D	AT5G08400.1, AT5G08400.2	na	na	10.2783	na	na	na	na	na	na	10.2783	na	na	na	-10.2783
GSBRNA2T00112783001	BnaC04g30560D	AT5G37860.1	10.9389	na	10.2766	na	na	na	na	na	na	10.2766	na	-10.9389	na	-10.2766
GSBRNA2T00083435001	BnaA07g03530D	AT2G16120.1, AT2G16130.1	na	na	0.647622	na	-9.62828	-9.62828	na	-9.62828	na	10.2759	na	na	na	-10.2759
GSBRNA2T00018422001	BnaA09g00750D	AT4G02380.1	na	na	na	na	-0.0780311	-0.122456	-2.02865	-12.2999	na	na	na	-0.0444244	-1.9062	-10.2712
GSBRNA2T00080959001	BnaCnng60910D	AT1G77570.1	11.3504	10.7126	10.2491	na	na	na	na	na	na	na	na	-0.637827	-0.463491	-10.2491
GSBRNA2T00084504001	BnaC05g19600D	AT5G48050.1	na	na	10.2453	na	na	na	na	na	na	10.2453	na	na	na	-10.2453
GSBRNA2T00110288001	BnaC04g23800D	AT3G58150.1	na	9.95594	10.2453	na	na	na	na	na	9.95594	0.289351	na	na	na	-10.2453
GSBRNA2T00087856001	BnaC05g18920D	AT1G23840.1	na	na	1.39635	na	-0.329258	-8.84787	na	-8.84787	na	10.2442	na	-8.51861	na	-10.2442
GSBRNA2T00110634001	BnaC03g37400D	AT3G12130.1	na	na	na	na	-1.21732	-12.6566	-2.41312	-12.6566	na	10.2435	na	-11.4393	na	-10.2435
GSBRNA2T00131661001	BnaA01g11820D	AT4G21970.1	na	na	0.99441	na	-9.24403	-9.24403	na	-9.24403	na	10.2384	na	na	na	-10.2384
GSBRNA2T00101203001	BnaC01g33350D	AT3G19500.1	9.22238	na	10.2271	na	na	na	na	na	na	10.2271	na	-9.22238	na	-10.2271
GSBRNA2T00000332001	BnaA05g27860D	AT3G11110.1	na	na	10.2144	na	na	na	na	na	na	10.2144	na	na	na	-10.2144
GSBRNA2T00076473001	BnaA01g30290D	AT3G12830.1	10.2007	11.1134	10.2126	na	na	na	na	na	0.912674	na	na	na	-0.900734	-10.2126
GSBRNA2T00093833001	BnaCnng18160D	AT1G11770.1	9.2106	na	10.2117	na	na	na	na	na	na	10.2117	na	-9.2106	na	-10.2117
GSBRNA2T00136345001	BnaA10g25680D	AT5G04500.1	na	na	na	na	-0.424896	-1.90252	-6.59297	-16.8044	na	na	na	-1.47763	-4.69045	-10.2114
GSBRNA2T00061257001	BnaC04g12580D	AT2G13640.1, AT2G27780.1, AT5G27310.1	na	na	10.2072	na	na	na	na	na	na	10.2072	na	na	na	-10.2072
GSBRNA2T00056950001	BnaA08g04960D	AT1G77230.1	na	na	10.207	na	na	na	na	na	na	10.207	na	na	na	-10.207
GSBRNA2T00074348001	BnaC05g40570D	AT3G12660.1	na	na	10.2047	na	na	na	na	na	na	10.2047	na	na	na	-10.2047
GSBRNA2T00067301001	BnaA07g01260D	AT1G49150.1	3.0075	na	2.73777	na	na	-7.45582	na	-7.45582	na	10.1936	na	-10.4633	na	-10.1936
GSBRNA2T00072541001	BnaA09g38700D	AT3G60730.1	na	na	na	na	-0.45757	-1.22792	-4.34233	-14.5342	na	na	na	-0.770351	-3.11441	-10.1919
GSBRNA2T00130821001	BnaC01g03990D	AT4G34410.1	na	na	na	na	-0.185292	-0.523445	-0.48263	-10.6676	na	0.0408148	na	-0.338153	na	-10.1849
GSBRNA2T00097620001	BnaAnng33110D	AT1G16760.1, AT1G16760.2, AT1G78940.1, AT1G78940.2, AT1G78940.3	na	na	10.1735	na	na	na	na	na	na	10.1735	na	na	na	-10.1735
GSBRNA2T00143340001	BnaA02g01990D	AT5G14070.1	9.50309	na	10.1702	na	na	na	na	na	na	10.1702	na	-9.50309	na	-10.1702
GSBRNA2T00051178001	BnaCnng49310D	AT4G15755.1	1.1532	na	0.263726	na	na	-9.90124	na	-9.90124	na	10.165	na	-11.0544	na	-10.165
GSBRNA2T00136700001	BnaC08g38360D	AT1G16500.1	na	na	10.158	na	na	na	na	na	na	10.158	na	na	na	-10.158
GSBRNA2T00104987001	BnaA05g23470D	AT3G16210.1	na	na	10.1505	na	na	na	na	na	na	10.1505	na	na	na	-10.1505
GSBRNA2T00101587001	BnaC03g25760D	AT2G46375.1, AT2G46375.2, AT2G46375.3	na	na	na	na	-0.918165	-11.0557	-0.906239	-11.0557	na	10.1494	na	-10.1375	na	-10.1494
GSBRNA2T00136209001	BnaA10g24490D	AT5G06070.1	na	na	10.146	na	na	na	na	na	na	10.146	na	na	na	-10.146
GSBRNA2T00127315001	BnaC08g34000D	AT2G24450.1	1.29183	0.981737	0.0664982	na	na	na	na	-10.0778	na	na	na	-0.310092	-0.915238	-10.1443
GSBRNA2T00056044001	BnaA09g27330D	AT1G28360.1	na	na	na	na	-1.11306	-1.00151	-3.35969	-13.4868	0.111548	na	na	na	-2.35818	-10.1271
GSBRNA2T00095318001	BnaA05g09470D	AT2G34390.1	na	na	10.1138	na	na	na	na	na	na	10.1138	na	na	na	-10.1138
GSBRNA2T00027135001	BnaC04g13400D	AT2G17905.1, AT5G40595.1	na	na	0.411694	na	-9.70141	-9.70141	na	-9.70141	na	10.1131	na	na	na	-10.1131
GSBRNA2T00093944001	BnaA02g16140D	AT4G08760.1	10.0985	11.0039	10.1105	na	na	na	na	na	0.905365	na	na	na	-0.893427	-10.1105
GSBRNA2T00114758001	BnaC02g08060D	AT5G18450.1	0.144776	na	na	na	na	-0.875311	-7.98039	-18.0842	na	na	na	-1.02009	-7.10508	-10.1038
GSBRNA2T00029523001	BnaA05g18910D	AT3G20160.1, AT3G20160.2	na	na	10.0984	na	na	na	na	na	na	10.0984	na	na	na	-10.0984
GSBRNA2T00004214001	BnaC05g49610D	AT3G30730.1, AT3G30730.2	na	na	10.0962	na	na	na	na	na	na	10.0962	na	na	na	-10.0962
GSBRNA2T00081010001	BnaCnng61040D	AT5G44360.1, AT5G44360.2	0.619745	1.38778	na	na	na	na	-2.02682	-12.1226	0.768036	na	na	na	-3.4146	-10.0958
GSBRNA2T00035395001	BnaA09g47390D	AT1G12070.1	na	0.77354	na	na	-0.752249	na	-1.5787	-11.6703	1.52579	na	na	na	-2.35224	-10.0916
GSBRNA2T00039952001	BnaA01g06260D	AT4G30880.1	0.576533	1.44913	na	na	na	na	-1.29492	-11.3843	0.872594	na	na	na	-2.74405	-10.0893
GSBRNA2T00149563001	BnaA01g15550D	AT2G21620.1, AT2G21620.2	na	na	na	na	-2.46647	-2.38223	-3.58236	-13.6717	0.0842423	na	na	na	-1.20013	-10.0893
GSBRNA2T00020126001	BnaCnng31230D	AT5G27100.1	na	na	10.088	na	na	na	na	na	na	10.088	na	na	na	-10.088
GSBRNA2T00058803001	BnaAnng23590D	AT3G57260.1, AT3G57260.2	na	na	10.0853	na	na	na	na	na	na	10.0853	na	na	na	-10.0853
GSBRNA2T00135278001	BnaC02g18670D	AT1G68875.1	10.6947	10.8262	10.079	na	na	na	na	na	0.131436	na	na	na	-0.747114	-10.079
GSBRNA2T00140821001	BnaC03g09970D	AT5G20100.1	na	na	na	na	-10.1013	-10.1013	-0.0376807	-10.1013	na	10.0637	na	na	na	-10.0637
GSBRNA2T00153798001	BnaA05g22980D	AT3G17010.1	0.891129	na	na	na	na	-10.6438	-0.581778	-10.6438	na	10.062	na	-11.5349	na	-10.062
GSBRNA2T00022426001	BnaCnng32230D	AT5G49470.1	0.28521	1.99774	na	na	na	na	-0.35128	-10.406	1.71253	na	na	na	-2.34902	-10.0547
GSBRNA2T00045102001	BnaA04g25050D	AT2G43390.1	na	na	na	na	-2.46384	-12.0612	-2.01134	-12.0612	na	10.0499	na	-9.5974	na	-10.0499
GSBRNA2T00092341001	BnaA06g08970D	AT1G14120.1, AT1G14120.2, AT1G14120.3, AT1G14130.1	na	na	10.0261	na	na	na	na	na	na	10.0261	na	na	na	-10.0261
GSBRNA2T00080878001	BnaCnng11990D	AT1G14800.1, AT1G35467.1, AT4G11653.1	10.5308	9.62366	10.0244	na	na	na	na	na	na	0.400688	na	-0.907183	na	-10.0244
GSBRNA2T00057615001	BnaA01g27200D	AT4G13680.1	na	na	10.0236	na	na	na	na	na	na	10.0236	na	na	na	-10.0236
GSBRNA2T00015215001	BnaA08g24750D	AT1G12400.1, AT1G12400.2	na	na	10.0195	na	na	na	na	na	na	10.0195	na	na	na	-10.0195
GSBRNA2T00102706001	BnaA07g31340D	AT1G74170.1, AT1G74170.2, AT1G74180.1, AT1G74180.2, AT1G74190.1, AT2G25470.1, AT2G25470.2, AT2G25470.3, AT3G53240.1, AT3G53240.2, AT3G53240.3, AT5G49290.1, AT5G49290.2, AT5G49290.3, AT5G49290.4, AT5G49290.5, AT5G49290.6, AT5G49290.7, AT5G49290.8, AT5G49290.9	na	na	10.0146	na	na	na	na	na	na	10.0146	na	na	na	-10.0146
GSBRNA2T00146986001	BnaC06g08890D	AT1G51640.1	na	na	10.0096	na	na	na	na	na	na	10.0096	na	na	na	-10.0096
GSBRNA2T00012420001	BnaC02g24230D	AT1G76750.1	na	na	10.0077	na	na	na	na	na	na	10.0077	na	na	na	-10.0077
GSBRNA2T00024142001	BnaC04g43410D	AT2G32890.1	8.40054	9.22583	10.0023	na	na	na	na	na	0.825296	0.776447	na	na	na	-10.0023
GSBRNA2T00054445001	BnaC05g50450D	AT2G32890.1	8.40054	9.22583	10.0023	na	na	na	na	na	0.825296	0.776447	na	na	na	-10.0023
GSBRNA2T00126113001	BnaC01g26230D	AT2G32890.1	8.40054	9.22583	10.0023	na	na	na	na	na	0.825296	0.776447	na	na	na	-10.0023
GSBRNA2T00085729001	BnaC04g42050D	AT2G31220.1, AT2G31220.2	na	na	9.99563	na	na	na	na	na	na	9.99563	na	na	na	-9.99563
GSBRNA2T00099713001	BnaC07g42670D	AT4G30480.1, AT4G30480.2, AT4G30480.3	9.61327	na	9.98786	na	na	na	na	na	na	9.98786	na	-9.61327	na	-9.98786
GSBRNA2T00111442001	BnaC05g24660D	AT1G32560.1	na	na	na	na	-0.29131	-1.90519	-7.60843	-17.5896	na	na	na	-1.61388	-5.70324	-9.98112
GSBRNA2T00111424001	BnaC05g24760D	AT1G32560.1	na	na	na	na	-0.346835	-2.17638	-7.82273	-17.8039	na	na	na	-1.82954	-5.64636	-9.98112
GSBRNA2T00042899001	BnaA05g16020D	AT1G49770.1	na	na	9.97686	na	na	na	na	na	na	9.97686	na	na	na	-9.97686
GSBRNA2T00098917001	BnaA07g17700D	AT3G58350.1, AT3G58350.2	na	na	9.97429	na	na	na	na	na	na	9.97429	na	na	na	-9.97429
GSBRNA2T00034817001	BnaA06g12540D	AT1G18410.1, AT1G18410.2, AT1G18410.3, AT1G18410.4, AT1G18410.5	na	na	9.95909	na	na	na	na	na	na	9.95909	na	na	na	-9.95909
GSBRNA2T00127376001	BnaC08g34490D	AT2G23250.1, AT2G23260.1	na	na	9.95303	na	na	na	na	na	na	9.95303	na	na	na	-9.95303
GSBRNA2T00151030001	BnaA03g43580D	AT4G18070.1, AT4G18070.2, AT4G18070.3, AT4G18070.4, AT4G18070.5, AT4G18070.6, AT4G18070.7	na	na	na	na	-2.04237	-10.3973	-0.445499	-10.3973	na	9.95178	na	-8.35491	na	-9.95178
GSBRNA2T00096771001	BnaA10g28940D	AT5G56970.1, AT5G56970.2	na	na	9.95015	na	na	na	na	na	na	9.95015	na	na	na	-9.95015
GSBRNA2T00063714001	BnaA09g08480D	AT2G15430.1	9.7886	na	9.9478	na	na	na	na	na	na	9.9478	na	-9.7886	na	-9.9478
GSBRNA2T00072320001	BnaC05g14830D	AT1G19200.1, AT1G19200.2	na	na	9.9453	na	na	na	na	na	na	9.9453	na	na	na	-9.9453
GSBRNA2T00095493001	BnaA10g10170D	AT5G56080.1	na	na	na	na	-0.200004	-0.655079	-3.77996	-13.725	na	na	na	-0.455075	-3.12488	-9.94506
GSBRNA2T00102187001	BnaA07g25980D	AT1G66730.1	na	na	9.93886	na	na	na	na	na	na	9.93886	na	na	na	-9.93886
GSBRNA2T00004123001	BnaA05g32800D	AT3G03660.4	na	12.6895	9.92557	na	na	na	na	na	12.6895	na	na	na	-2.76389	-9.92557
GSBRNA2T00124415001	BnaA07g25030D	AT1G67410.1	na	na	9.91557	na	na	na	na	na	na	9.91557	na	na	na	-9.91557
GSBRNA2T00073557001	BnaCnng58720D	AT2G18550.1	na	na	9.91418	na	na	na	na	na	na	9.91418	na	na	na	-9.91418
GSBRNA2T00001467001	BnaA02g06430D	AT3G45320.1	na	na	9.90426	na	na	na	na	na	na	9.90426	na	na	na	-9.90426
GSBRNA2T00025841001	BnaCnng34570D	AT5G22680.1	na	na	9.90385	na	na	na	na	na	na	9.90385	na	na	na	-9.90385
GSBRNA2T00013563001	BnaCnng26320D	AT3G21780.1	na	10.0214	9.90367	na	na	na	na	na	10.0214	na	na	na	-0.117753	-9.90367
GSBRNA2T00072447001	BnaC05g10990D	AT1G79910.1, AT1G79910.2, AT1G79910.3	na	na	9.89621	na	na	na	na	na	na	9.89621	na	na	na	-9.89621
GSBRNA2T00104137001	BnaC09g44770D	AT5G11820.1	1.94696	na	na	na	na	-1.51819	-0.28142	-10.1764	na	1.23677	na	-3.46515	na	-9.89501
GSBRNA2T00132661001	BnaA05g03350D	AT2G43470.1	na	na	9.89104	na	na	na	na	na	na	9.89104	na	na	na	-9.89104
GSBRNA2T00134440001	BnaC03g02620D	AT5G06570.1, AT5G06570.2, AT5G06570.3, AT5G06570.4	na	na	na	na	-0.128232	-2.82736	-3.69493	-13.5856	na	na	na	-2.69913	-0.867568	-9.89071
GSBRNA2T00033543001	BnaC06g06170D	AT1G53130.1	na	na	9.89048	na	na	na	na	na	na	9.89048	na	na	na	-9.89048
GSBRNA2T00146607001	BnaA07g32710D	AT1G76420.1	na	na	9.8864	na	na	na	na	na	na	9.8864	na	na	na	-9.8864
GSBRNA2T00136702001	BnaC08g38350D	AT1G16510.1	13.8734	12.5695	9.88484	na	na	na	na	na	na	na	na	-1.30396	-2.68462	-9.88484
GSBRNA2T00089229001	BnaCnng64410D	AT1G52950.1	na	na	9.8826	na	na	na	na	na	na	9.8826	na	na	na	-9.8826
GSBRNA2T00006119001	BnaC04g04350D	AT2G45600.1	na	na	na	na	-9.9195	-9.9195	-0.0378852	-9.9195	na	9.88162	na	na	na	-9.88162
GSBRNA2T00068571001	BnaA09g10250D	AT2G20362.1, AT2G20362.2, AT2G20362.3	na	na	na	na	-0.665317	-0.187247	-1.65338	-11.5312	0.478071	na	na	na	-1.46614	-9.87784
GSBRNA2T00064125001	BnaA05g33750D	AT3G01630.1, AT3G01630.2	na	0.528638	na	na	-1.04238	na	-0.307979	-10.185	1.57102	na	na	na	-0.836618	-9.87707
GSBRNA2T00083596001	BnaC03g66140D	AT4G34410.1	11.994	11.3704	9.86776	na	na	na	na	na	na	na	na	-0.623616	-1.50262	-9.86776
GSBRNA2T00036744001	BnaC09g36060D	AT5G23000.1	na	na	9.86508	na	na	na	na	na	na	9.86508	na	na	na	-9.86508
GSBRNA2T00135982001	BnaA10g22580D	AT5G09380.2, AT5G09380.3	0.151029	0.259844	na	na	na	na	-4.0567	-13.916	0.108815	na	na	na	-4.31654	-9.85932
GSBRNA2T00113743001	BnaA09g26100D	AT3G28810.1, AT3G28810.2, AT3G28820.1, AT3G28980.1, AT3G28980.2, AT3G28980.3, AT3G28980.4, AT3G28980.5	na	na	9.85577	na	na	na	na	na	na	9.85577	na	na	na	-9.85577
GSBRNA2T00064983001	BnaC05g08210D	AT1G10680.1, AT1G10680.2, AT4G25960.1	na	na	9.85467	na	na	na	na	na	na	9.85467	na	na	na	-9.85467
GSBRNA2T00058100001	BnaA01g08340D	AT4G28530.1	na	na	9.84482	na	na	na	na	na	na	9.84482	na	na	na	-9.84482
GSBRNA2T00062023001	BnaC05g10110D	AT5G27750.1, AT5G27750.2	0.0645373	na	na	na	na	-10.2787	-0.4429	-10.2787	na	9.83578	na	-10.3432	na	-9.83578
GSBRNA2T00136143001	BnaA10g23940D	AT5G07500.1	0.324319	na	na	na	na	-10.8255	-0.990025	-10.8255	na	9.83547	na	-11.1498	na	-9.83547
GSBRNA2T00036498001	BnaA02g18640D	AT1G77790.1	na	na	9.83268	na	na	na	na	na	na	9.83268	na	na	na	-9.83268
GSBRNA2T00142711001	BnaC07g07590D	AT3G24225.1	na	na	9.8323	na	na	na	na	na	na	9.8323	na	na	na	-9.8323
GSBRNA2T00014347001	BnaA05g28640D	AT3G09900.1	na	na	9.82855	na	na	na	na	na	na	9.82855	na	na	na	-9.82855
GSBRNA2T00112471001	BnaA07g12380D	AT5G66815.1	na	na	9.82214	na	na	na	na	na	na	9.82214	na	na	na	-9.82214
GSBRNA2T00053336001	BnaA04g27260D	AT3G62230.1	7.39951	12.929	9.81743	na	na	na	na	na	5.52945	na	na	na	-3.11153	-9.81743
GSBRNA2T00051166001	BnaA08g30800D	AT4G25730.1	na	na	9.80298	na	na	na	na	na	na	9.80298	na	na	na	-9.80298
GSBRNA2T00090807001	BnaC01g23390D	AT3G51470.1, AT3G51470.2	na	na	9.80298	na	na	na	na	na	na	9.80298	na	na	na	-9.80298
GSBRNA2T00067638001	BnaAnng25510D	AT3G30730.1, AT3G30730.2	na	na	na	na	-0.466856	-1.00412	-1.99463	-11.7974	na	na	na	-0.537268	-0.990503	-9.80276
GSBRNA2T00004733001	BnaA08g31410D	AT1G14750.1, AT1G14750.3	na	na	0.554495	na	-9.24579	-9.24579	na	-9.24579	na	9.80029	na	na	na	-9.80029
GSBRNA2T00018543001	BnaC01g39540D	AT3G07960.1, AT3G07960.2, AT3G07960.3, AT3G07960.4	na	na	9.79692	na	na	na	na	na	na	9.79692	na	na	na	-9.79692
GSBRNA2T00072650001	BnaC08g26280D	AT2G22060.1	10.3518	na	9.79087	na	na	na	na	na	na	9.79087	na	-10.3518	na	-9.79087
GSBRNA2T00057341001	BnaA09g41610D	AT2G24140.1, AT2G24140.2, AT2G24140.3, AT2G24140.4	8.91364	na	9.7895	na	na	na	na	na	na	9.7895	na	-8.91364	na	-9.7895
GSBRNA2T00062461001	BnaCnng07890D	AT1G71691.2	na	9.45586	9.78926	na	na	na	na	na	9.45586	0.333395	na	na	na	-9.78926
GSBRNA2T00135290001	BnaC02g18730D	AT1G68880.1	na	na	9.78208	na	na	na	na	na	na	9.78208	na	na	na	-9.78208
GSBRNA2T00045367001	BnaA02g35370D	AT5G57720.1	na	na	9.77622	na	na	na	na	na	na	9.77622	na	na	na	-9.77622
GSBRNA2T00072491001	BnaA02g23440D	AT4G10150.1, AT4G10160.1	na	na	9.76432	na	na	na	na	na	na	9.76432	na	na	na	-9.76432
GSBRNA2T00005586001	BnaA01g26400D	AT5G64450.1	na	na	9.75969	na	na	na	na	na	na	9.75969	na	na	na	-9.75969
GSBRNA2T00130027001	BnaA03g05250D	AT5G15140.1	na	na	9.75647	na	na	na	na	na	na	9.75647	na	na	na	-9.75647
GSBRNA2T00102391001	BnaC02g13890D	AT5G53950.1	na	na	9.75515	na	na	na	na	na	na	9.75515	na	na	na	-9.75515
GSBRNA2T00137619001	BnaA03g33430D	AT3G14490.1, AT3G32030.1	11.0326	10.7475	9.7546	na	na	na	na	na	na	na	na	-0.285102	-0.992884	-9.7546
GSBRNA2T00018267001	BnaC09g00440D	AT4G03070.1	na	10.2444	9.75385	na	na	na	na	na	10.2444	na	na	na	-0.490548	-9.75385
GSBRNA2T00122123001	BnaA09g49890D	AT1G06450.1	na	na	9.74792	na	na	na	na	na	na	9.74792	na	na	na	-9.74792
GSBRNA2T00147648001	BnaA06g27790D	AT5G25530.1, AT5G25530.2	na	na	na	na	-0.057873	-2.3453	-3.21221	-12.9577	na	na	na	-2.28743	-0.866915	-9.74546
GSBRNA2T00135956001	BnaA10g22380D	AT5G09760.1, AT5G09760.2	na	0.116472	na	na	-0.0291364	na	-4.29944	-14.0427	0.145608	na	na	na	-4.41591	-9.7433
GSBRNA2T00028922001	BnaC06g18220D	AT3G61810.1	9.72763	10.6548	9.73956	na	na	na	na	na	0.927166	na	na	na	-0.915236	-9.73956
GSBRNA2T00049584001	BnaA09g40700D	AT2G22050.1, AT2G22050.2, AT2G41360.1	na	na	9.73956	na	na	na	na	na	na	9.73956	na	na	na	-9.73956
GSBRNA2T00061234001	BnaC04g12450D	AT2G32340.1, AT2G32340.2	na	na	9.73439	na	na	na	na	na	na	9.73439	na	na	na	-9.73439
GSBRNA2T00076008001	BnaCnng59720D	AT3G23260.1	na	na	9.73183	na	na	na	na	na	na	9.73183	na	na	na	-9.73183
GSBRNA2T00003486001	BnaA05g36630D	AT3G21352.1	0.119503	na	na	na	na	-0.506767	-2.06517	-11.7961	na	na	na	-0.62627	-1.5584	-9.73093
GSBRNA2T00085438001	BnaC05g01210D	AT1G02410.1, AT1G02410.2, AT1G02410.3	9.21602	na	9.7302	na	na	na	na	na	na	9.7302	na	-9.21602	na	-9.7302
GSBRNA2T00079480001	BnaA02g14270D	AT1G69380.1	10.5335	12.1316	9.70465	na	na	na	na	na	1.59814	na	na	na	-2.42695	-9.70465
GSBRNA2T00074128001	BnaA05g10990D	AT2G31990.1, AT2G31990.2, AT2G31990.3	na	na	9.70004	na	na	na	na	na	na	9.70004	na	na	na	-9.70004
GSBRNA2T00078235001	BnaA09g42980D	AT1G19460.1, AT1G19470.1	na	na	9.69751	na	na	na	na	na	na	9.69751	na	na	na	-9.69751
GSBRNA2T00141251001	BnaC04g09620D	AT1G61710.1, AT2G40050.1, AT2G40050.2	na	na	9.69681	na	na	na	na	na	na	9.69681	na	na	na	-9.69681
GSBRNA2T00019286001	BnaC08g42530D	AT1G09860.1	na	na	9.69467	na	na	na	na	na	na	9.69467	na	na	na	-9.69467
GSBRNA2T00052639001	BnaC03g15820D	AT5G62165.14	na	na	9.68159	na	na	na	na	na	na	9.68159	na	na	na	-9.68159
GSBRNA2T00016196001	BnaA09g44530D	AT1G18530.1	na	na	9.6801	na	na	na	na	na	na	9.6801	na	na	na	-9.6801
GSBRNA2T00024090001	BnaC04g43680D	AT2G21450.1, AT2G21450.2, AT2G21450.3	na	na	9.67902	na	na	na	na	na	na	9.67902	na	na	na	-9.67902
GSBRNA2T00130020001	BnaA03g05190D	AT5G15110.1	na	12.2606	9.67151	na	na	na	na	na	12.2606	na	na	na	-2.58905	-9.67151
GSBRNA2T00018167001	BnaC01g35850D	AT3G15700.1, AT3G15700.2	na	na	9.66819	na	na	na	na	na	na	9.66819	na	na	na	-9.66819
GSBRNA2T00157203001	BnaC02g28950D	AT1G07510.1, AT2G29080.1	na	na	9.65798	na	na	na	na	na	na	9.65798	na	na	na	-9.65798
GSBRNA2T00082792001	BnaA02g14070D	AT1G68875.1	2.2292	na	0.107041	na	na	-9.54668	na	-9.54668	na	9.65372	na	-11.7759	na	-9.65372
GSBRNA2T00146837001	BnaC02g31860D	AT5G45820.1	na	na	9.65301	na	na	na	na	na	na	9.65301	na	na	na	-9.65301
GSBRNA2T00082518001	BnaC02g35130D	AT2G03850.1	na	na	9.64945	na	na	na	na	na	na	9.64945	na	na	na	-9.64945
GSBRNA2T00048182001	BnaA03g56390D	AT2G35580.1	na	na	9.64252	na	na	na	na	na	na	9.64252	na	na	na	-9.64252
GSBRNA2T00014621001	BnaA09g53170D	AT1G60920.1	na	na	9.64209	na	na	na	na	na	na	9.64209	na	na	na	-9.64209
GSBRNA2T00110278001	BnaC04g23870D	AT3G57960.1	na	na	9.6403	na	na	na	na	na	na	9.6403	na	na	na	-9.6403
GSBRNA2T00022016001	BnaC04g49350D	AT2G43890.1	na	na	9.64026	na	na	na	na	na	na	9.64026	na	na	na	-9.64026
GSBRNA2T00039631001	BnaCnng42690D	AT5G12180.1, AT5G19360.1	10.7486	9.95588	9.63646	na	na	na	na	na	na	na	na	-0.792755	-0.319421	-9.63646
GSBRNA2T00151028001	BnaA03g43600D	AT2G07680.1, AT2G07680.2, AT2G07680.3, AT2G07680.4, AT2G07680.5, AT2G07680.6	6.58466	8.6586	9.6222	na	na	na	na	na	2.07394	0.963594	na	na	na	-9.6222
GSBRNA2T00112618001	BnaC07g35660D	AT4G18980.1	na	na	9.6218	na	na	na	na	na	na	9.6218	na	na	na	-9.6218
GSBRNA2T00062453001	BnaCnng07860D	AT1G71770.1, AT1G71770.2	0.185558	na	na	na	na	-1.0018	-2.27641	-11.8959	na	na	na	-1.18736	-1.2746	-9.61945
GSBRNA2T00003279001	BnaA04g28660D	AT2G29150.1, AT2G29290.2, AT2G29350.1, AT2G29350.3	9.99688	11.3835	9.61853	na	na	na	na	na	1.38659	na	na	na	-1.76495	-9.61853
GSBRNA2T00078042001	BnaA06g32960D	AT3G26350.1, AT3G26350.2	na	10.5291	9.61844	na	na	na	na	na	10.5291	na	na	na	-0.910707	-9.61844
GSBRNA2T00143560001	BnaA02g00130D	AT5G09690.1, AT5G09690.12, AT5G09690.2, AT5G09690.4	na	na	9.61655	na	na	na	na	na	na	9.61655	na	na	na	-9.61655
GSBRNA2T00157904001	BnaC07g10500D	AT1G28300.1	na	na	9.61101	na	na	na	na	na	na	9.61101	na	na	na	-9.61101
GSBRNA2T00004506001	BnaAnng10970D	AT3G17560.1	na	10.0099	9.6077	na	na	na	na	na	10.0099	na	na	na	-0.402198	-9.6077
GSBRNA2T00081659001	BnaA07g12650D	AT5G66270.1	na	na	na	na	-0.219407	-2.13134	-3.81758	-13.424	na	na	na	-1.91193	-1.68624	-9.60644
GSBRNA2T00063795001	BnaA01g25010D	AT3G21520.1	na	11.525	9.60615	na	na	na	na	na	11.525	na	na	na	-1.91886	-9.60615
GSBRNA2T00066961001	BnaA04g13450D	AT2G23060.1, AT4G37580.1	na	na	9.60613	na	na	na	na	na	na	9.60613	na	na	na	-9.60613
GSBRNA2T00069254001	BnaCnng57620D	AT3G29455.1, AT5G35050.1	na	na	9.605	na	na	na	na	na	na	9.605	na	na	na	-9.605
GSBRNA2T00068120001	BnaCnng09390D	AT5G35600.1	11.165	11.7098	9.59924	na	na	na	na	na	0.544782	na	na	na	-2.11058	-9.59924
GSBRNA2T00010804001	BnaC03g14830D	AT5G54062.1	na	na	9.59924	na	na	na	na	na	na	9.59924	na	na	na	-9.59924
GSBRNA2T00088494001	BnaCnng64000D	AT4G26440.1	na	0.240029	na	na	-0.563153	na	-3.00869	-12.6076	0.803182	na	na	na	-3.24872	-9.59891
GSBRNA2T00123722001	BnaC03g38590D	AT3G14490.1, AT3G32030.1	8.02314	na	9.59537	na	na	na	na	na	na	9.59537	na	-8.02314	na	-9.59537
GSBRNA2T00131351001	BnaA01g09410D	AT4G18596.1	1.2926	0.22121	na	na	na	na	-1.2675	-10.86	na	na	na	-1.07139	-1.48871	-9.59255
GSBRNA2T00061926001	BnaC06g00690D	AT1G79390.1	na	na	9.59046	na	na	na	na	na	na	9.59046	na	na	na	-9.59046
GSBRNA2T00027732001	BnaAnng16210D	AT1G05370.1	na	na	9.57482	na	na	na	na	na	na	9.57482	na	na	na	-9.57482
GSBRNA2T00109225001	BnaC08g23580D	AT3G52270.1	na	na	9.57071	na	na	na	na	na	na	9.57071	na	na	na	-9.57071
GSBRNA2T00000470001	BnaC04g19550D	AT1G62340.1	na	na	9.56758	na	na	na	na	na	na	9.56758	na	na	na	-9.56758
GSBRNA2T00081622001	BnaA06g33980D	AT1G52950.1	9.10641	8.03116	9.56474	na	na	na	na	na	na	1.53358	na	-1.07524	na	-9.56474
GSBRNA2T00056091001	BnaC01g28730D	AT1G60660.1	na	na	9.55764	na	na	na	na	na	na	9.55764	na	na	na	-9.55764
GSBRNA2T00042034001	BnaC09g15570D	AT1G58120.1	na	na	9.55421	na	na	na	na	na	na	9.55421	na	na	na	-9.55421
GSBRNA2T00052915001	BnaC08g02500D	AT1G08310.1, AT1G08310.2	na	na	9.54222	na	na	na	na	na	na	9.54222	na	na	na	-9.54222
GSBRNA2T00032312001	BnaCnng03000D	AT5G03210.1, AT5G03210.2	0.326846	na	na	na	na	-1.61271	-1.70853	-11.2503	na	na	na	-1.93956	-0.0958119	-9.54175
GSBRNA2T00142445001	BnaC05g20410D	AT1G26320.1	na	na	9.54143	na	na	na	na	na	na	9.54143	na	na	na	-9.54143
GSBRNA2T00006041001	BnaC04g04900D	AT2G40260.1, AT2G40260.2	na	10.3174	9.5313	na	na	na	na	na	10.3174	na	na	na	-0.786132	-9.5313
GSBRNA2T00074342001	BnaC05g40610D	AT3G30730.1, AT3G30730.2	na	na	9.53052	na	na	na	na	na	na	9.53052	na	na	na	-9.53052
GSBRNA2T00143322001	BnaA02g02150D	AT5G14400.2	na	na	na	na	-1.40207	-2.61496	-2.01737	-11.5476	na	0.597593	na	-1.21289	na	-9.53025
GSBRNA2T00109695001	BnaC09g01240D	AT3G26932.1, AT3G26932.2, AT3G26932.3	na	na	9.52939	na	na	na	na	na	na	9.52939	na	na	na	-9.52939
GSBRNA2T00058357001	BnaA03g19810D	AT2G42380.1, AT2G42380.2, AT2G42380.3, AT2G42380.4, AT2G42380.5	na	na	9.52853	na	na	na	na	na	na	9.52853	na	na	na	-9.52853
GSBRNA2T00012114001	BnaAnng36510D	AT4G34930.1	na	na	9.52384	na	na	na	na	na	na	9.52384	na	na	na	-9.52384
GSBRNA2T00144423001	BnaA06g30220D	AT5G48440.1, AT5G48440.2, AT5G48440.3	9.7447	10.1038	9.50841	na	na	na	na	na	0.359139	na	na	na	-0.59543	-9.50841
GSBRNA2T00140198001	BnaC03g04770D	AT5G11440.1, AT5G11440.2	8.46724	na	9.50833	na	na	na	na	na	na	9.50833	na	-8.46724	na	-9.50833
GSBRNA2T00028518001	BnaCnng36080D	AT5G65560.1, AT5G65560.2, AT5G65560.3	na	na	9.50629	na	na	na	na	na	na	9.50629	na	na	na	-9.50629
GSBRNA2T00082903001	BnaAnng07950D	AT4G03500.1, AT4G03500.2, AT4G03500.3	na	na	9.49735	na	na	na	na	na	na	9.49735	na	na	na	-9.49735
GSBRNA2T00152813001	BnaC04g06820D	AT2G38460.1, AT2G38460.3, AT2G38460.4, AT2G38460.6, AT2G38460.7, AT2G38460.8	na	na	9.49518	na	na	na	na	na	na	9.49518	na	na	na	-9.49518
GSBRNA2T00081906001	BnaA07g31760D	AT1G74830.1	na	na	9.49348	na	na	na	na	na	na	9.49348	na	na	na	-9.49348
GSBRNA2T00064118001	BnaA05g33680D	AT3G01700.1	na	na	9.49319	na	na	na	na	na	na	9.49319	na	na	na	-9.49319
GSBRNA2T00111447001	BnaC05g24630D	AT1G32520.1	na	na	na	na	-0.628441	-2.64818	-5.6086	-15.0988	na	na	na	-2.01974	-2.96042	-9.49019
GSBRNA2T00099279001	BnaA07g20910D	AT1G77610.1	na	na	na	na	-0.459868	-1.12995	-1.01588	-10.506	na	0.114069	na	-0.670082	na	-9.49013
GSBRNA2T00068675001	BnaC02g42680D	AT5G63750.1, AT5G63760.1, AT5G63760.2, AT5G63760.3, AT5G63760.4	8.41181	9.36803	9.47458	na	na	na	na	na	0.956219	0.106552	na	na	na	-9.47458
GSBRNA2T00062026001	BnaC05g10130D	AT5G27750.1, AT5G27750.2	na	na	na	na	-1.96534	-0.777547	-2.27533	-11.7467	1.1878	na	na	na	-1.49779	-9.47137
GSBRNA2T00121284001	BnaA01g03040D	AT4G34120.1	na	na	9.46799	na	na	na	na	na	na	9.46799	na	na	na	-9.46799
GSBRNA2T00146066001	BnaC09g04630D	AT5G23970.1	na	na	9.4641	na	na	na	na	na	na	9.4641	na	na	na	-9.4641
GSBRNA2T00051729001	BnaA01g17090D	AT2G35710.1, AT4G16600.1	na	na	9.46326	na	na	na	na	na	na	9.46326	na	na	na	-9.46326
GSBRNA2T00126881001	BnaA08g09310D	AT4G19645.1, AT4G19645.2, AT4G19645.3, AT4G19645.4, AT4G19645.5	0.0953671	na	0.147528	na	na	-9.31313	na	-9.31313	na	9.46066	na	-9.4085	na	-9.46066
GSBRNA2T00068220001	BnaC05g11780D	AT1G15460.1, AT1G15460.2, AT1G74810.1, AT1G74810.2, AT1G74810.3, AT1G74810.4, AT1G74810.5, AT1G74810.6, AT1G74810.7	7.86592	na	9.45695	na	na	na	na	na	na	9.45695	na	-7.86592	na	-9.45695
GSBRNA2T00132146001	BnaC06g18820D	AT3G63095.1	na	9.27377	9.45164	na	na	na	na	na	9.27377	0.177872	na	na	na	-9.45164
GSBRNA2T00129853001	BnaA03g03760D	AT5G12050.1	na	na	9.44812	na	na	na	na	na	na	9.44812	na	na	na	-9.44812
GSBRNA2T00155039001	BnaA03g38440D	AT2G13810.1	na	na	9.44267	na	na	na	na	na	na	9.44267	na	na	na	-9.44267
GSBRNA2T00064499001	BnaC04g29800D	AT5G35770.1	na	na	na	na	-0.460633	-0.221368	-1.61541	-11.0549	0.239266	na	na	na	-1.39404	-9.43952
GSBRNA2T00127969001	BnaC08g03090D	AT1G49180.1, AT1G49180.2	10.6045	12.1289	9.43323	na	na	na	na	na	1.52438	na	na	na	-2.69563	-9.43323
GSBRNA2T00082607001	BnaCnng61630D	AT3G52430.1	na	na	9.428	na	na	na	na	na	na	9.428	na	na	na	-9.428
GSBRNA2T00071978001	BnaC06g30640D	AT1G69470.1	na	9.33907	9.42385	na	na	na	na	na	9.33907	0.0847807	na	na	na	-9.42385
GSBRNA2T00068069001	BnaC07g07030D	AT3G24600.1	0.19544	na	na	na	na	-0.128242	-3.39884	-12.8226	na	na	na	-0.323682	-3.27059	-9.42375
GSBRNA2T00150372001	BnaA10g01890D	AT1G03390.1	na	na	na	na	-0.13886	-0.806167	-4.19194	-13.6127	na	na	na	-0.667307	-3.38577	-9.42074
GSBRNA2T00144192001	BnaA06g28540D	AT1G14800.1, AT1G35467.1, AT4G11653.1	na	na	9.41492	na	na	na	na	na	na	9.41492	na	na	na	-9.41492
GSBRNA2T00003350001	BnaA04g26930D	AT2G47180.1	0.344057	na	na	na	na	-2.37572	-3.2148	-12.6214	na	na	na	-2.71978	-0.839077	-9.40663
GSBRNA2T00013755001	BnaC07g50800D	AT4G29680.1	na	na	9.40527	na	na	na	na	na	na	9.40527	na	na	na	-9.40527
GSBRNA2T00063137001	BnaC09g17920D	AT4G13440.1, AT4G13440.2	na	na	9.39386	na	na	na	na	na	na	9.39386	na	na	na	-9.39386
GSBRNA2T00155106001	BnaC04g47220D	AT2G40520.1, AT2G40520.2, AT2G40520.3, AT2G40520.4, AT2G40520.5, AT2G40520.6	10.3714	14.0057	9.38694	na	na	na	na	na	3.63426	na	na	na	-4.61872	-9.38694
GSBRNA2T00098959001	BnaA07g18090D	AT1G52650.1, AT3G59000.1, AT4G13960.1, AT4G13960.2, AT5G38386.1, AT5G38386.2, AT5G38390.1	0.952973	na	na	na	na	-10.1636	-0.77702	-10.1636	na	9.38662	na	-11.1166	na	-9.38662
GSBRNA2T00060608001	BnaCnng54390D	AT2G33460.1	na	na	9.38616	na	na	na	na	na	na	9.38616	na	na	na	-9.38616
GSBRNA2T00104024001	BnaC09g45730D	AT5G10740.1, AT5G10740.2	11.6093	na	9.38074	na	na	na	na	na	na	9.38074	na	-11.6093	na	-9.38074
GSBRNA2T00044794001	BnaA03g49720D	AT2G25150.1	1.42685	na	na	na	na	-10.4763	-1.0958	-10.4763	na	9.38048	na	-11.9031	na	-9.38048
GSBRNA2T00097555001	BnaC04g52650D	AT2G42860.1	na	na	na	na	-0.462264	-0.115218	-2.13657	-11.4946	0.347046	na	na	na	-2.02135	-9.35801
GSBRNA2T00004676001	BnaC03g75690D	AT1G58725.1, AT1G59030.1, AT1G59406.1, AT3G43570.1	na	na	9.35169	na	na	na	na	na	na	9.35169	na	na	na	-9.35169
GSBRNA2T00036224001	BnaCnng40190D	AT1G34650.1, AT5G17320.1	na	na	9.34207	na	na	na	na	na	na	9.34207	na	na	na	-9.34207
GSBRNA2T00030132001	BnaA01g34820D	AT4G31610.1, AT4G31610.2	na	na	9.33329	na	na	na	na	na	na	9.33329	na	na	na	-9.33329
GSBRNA2T00117837001	BnaA09g19380D	AT4G12900.1, AT4G12960.1, AT4G12960.2	na	na	9.3182	na	na	na	na	na	na	9.3182	na	na	na	-9.3182
GSBRNA2T00073496001	BnaAnng26970D	AT2G31760.1, AT2G31770.1	na	na	9.30859	na	na	na	na	na	na	9.30859	na	na	na	-9.30859
GSBRNA2T00137424001	BnaA03g35090D	AT3G19090.1, AT3G19090.2	na	na	9.30506	na	na	na	na	na	na	9.30506	na	na	na	-9.30506
GSBRNA2T00113025001	BnaC06g28880D	AT1G67770.1	0.180287	na	na	na	na	-0.365096	-2.91403	-12.2183	na	na	na	-0.545383	-2.54894	-9.30431
GSBRNA2T00095838001	BnaC05g30770D	AT3G21210.1	na	9.40508	9.29572	na	na	na	na	na	9.40508	na	na	na	-0.109355	-9.29572
GSBRNA2T00071856001	BnaC09g26090D	AT4G11030.1, AT4G23850.1	0.342874	na	na	na	na	-9.77868	-0.483559	-9.77868	na	9.29513	na	-10.1216	na	-9.29513
GSBRNA2T00098994001	BnaA07g18400D	AT3G59510.1	na	na	na	na	-0.512789	-2.09087	-3.62064	-12.9105	na	na	na	-1.57808	-1.52978	-9.28981
GSBRNA2T00038542001	BnaA05g31490D	AT1G54300.1, AT3G05770.1, AT3G05770.2	na	na	9.28154	na	na	na	na	na	na	9.28154	na	na	na	-9.28154
GSBRNA2T00045562001	BnaCnng46510D	AT3G61160.2	9.13691	7.91648	9.25727	na	na	na	na	na	na	1.34079	na	-1.22044	na	-9.25727
GSBRNA2T00125477001	BnaA06g15500D	AT1G21750.1	na	na	na	na	-1.60694	-9.2788	-0.0232027	-9.2788	na	9.2556	na	-7.67186	na	-9.2556
GSBRNA2T00102869001	BnaA08g22030D	AT1G19500.1	na	9.16604	9.25082	na	na	na	na	na	9.16604	0.084782	na	na	na	-9.25082
GSBRNA2T00109703001	BnaC09g01170D	AT3G26782.1	1.86258	0.884768	1.29147	na	na	na	na	-7.94942	na	0.4067	na	-0.977814	na	-9.24089
GSBRNA2T00039332001	BnaAnng18920D	AT4G38360.2	9.80793	11.0302	9.23879	na	na	na	na	na	1.22228	na	na	na	-1.79143	-9.23879
GSBRNA2T00051800001	BnaC01g36260D	AT3G15300.1	na	na	9.22887	na	na	na	na	na	na	9.22887	na	na	na	-9.22887
GSBRNA2T00112468001	BnaA07g12350D	AT1G47485.1	na	na	9.21982	na	na	na	na	na	na	9.21982	na	na	na	-9.21982
GSBRNA2T00089778001	BnaA08g28780D	AT1G06970.1	na	na	9.21442	na	na	na	na	na	na	9.21442	na	na	na	-9.21442
GSBRNA2T00066705001	BnaA03g13150D	AT5G51470.1, AT5G51470.2	na	na	9.21262	na	na	na	na	na	na	9.21262	na	na	na	-9.21262
GSBRNA2T00129118001	BnaC03g53210D	AT3G48270.1	na	na	na	na	-0.376032	-0.725974	-2.72867	-11.9395	na	na	na	-0.349942	-2.00269	-9.21084
GSBRNA2T00109707001	BnaC09g01140D	AT3G26700.1, AT3G26700.2, AT3G26700.3	na	na	9.20279	na	na	na	na	na	na	9.20279	na	na	na	-9.20279
GSBRNA2T00056087001	BnaC01g28690D	AT1G60620.1, AT1G60620.2	na	10.475	9.19232	na	na	na	na	na	10.475	na	na	na	-1.28271	-9.19232
GSBRNA2T00113793001	BnaA09g25800D	AT3G12240.1	na	na	9.18718	na	na	na	na	na	na	9.18718	na	na	na	-9.18718
GSBRNA2T00139356001	BnaC07g24020D	AT3G26920.1, AT3G26920.2, AT3G26920.3	na	na	9.17926	na	na	na	na	na	na	9.17926	na	na	na	-9.17926
GSBRNA2T00096277001	BnaCnng66610D	AT3G28310.1	na	na	9.17542	na	na	na	na	na	na	9.17542	na	na	na	-9.17542
GSBRNA2T00047222001	BnaA08g26840D	AT1G08630.1, AT1G08630.2, AT1G08630.3, AT1G08630.4, AT1G08630.6	10.7372	10.659	9.17505	na	na	na	na	na	na	na	na	-0.0781932	-1.48391	-9.17505
GSBRNA2T00111296001	BnaA04g06280D	AT4G14080.1	na	na	9.16237	na	na	na	na	na	na	9.16237	na	na	na	-9.16237
GSBRNA2T00134791001	BnaC09g06890D	AT2G07725.1, ATMG00210.1	na	na	9.16123	na	na	na	na	na	na	9.16123	na	na	na	-9.16123
GSBRNA2T00024640001	BnaA06g00910D	AT1G53490.1, AT1G53490.2	na	10.0273	9.15977	na	na	na	na	na	10.0273	na	na	na	-0.867569	-9.15977
GSBRNA2T00067188001	BnaA02g17340D	AT1G19900.1, AT1G75620.1	na	na	9.15977	na	na	na	na	na	na	9.15977	na	na	na	-9.15977
GSBRNA2T00108125001	BnaC04g33780D	AT5G04230.1, AT5G04230.2	9.16875	na	9.15889	na	na	na	na	na	na	9.15889	na	-9.16875	na	-9.15889
GSBRNA2T00040082001	BnaC03g66360D	AT4G33840.1, AT4G33860.1	na	na	9.15459	na	na	na	na	na	na	9.15459	na	na	na	-9.15459
GSBRNA2T00083861001	BnaCnng62230D	AT3G17630.1, AT3G17630.2	na	na	9.14231	na	na	na	na	na	na	9.14231	na	na	na	-9.14231
GSBRNA2T00009072001	BnaC04g11200D	AT2G07290.1	na	na	9.13345	na	na	na	na	na	na	9.13345	na	na	na	-9.13345
GSBRNA2T00074497001	BnaC02g11530D	AT5G57380.1, AT5G57380.2	na	10.3545	9.13193	na	na	na	na	na	10.3545	na	na	na	-1.22259	-9.13193
GSBRNA2T00011759001	BnaCnng71600D	AT1G50600.1, AT1G50600.2, AT1G50600.3	8.11536	na	9.12727	na	na	na	na	na	na	9.12727	na	-8.11536	na	-9.12727
GSBRNA2T00136032001	BnaA10g23000D	AT5G08460.1	na	0.449698	na	na	-0.514574	na	-4.10086	-13.2228	0.964272	na	na	na	-4.55056	-9.12197
GSBRNA2T00092862001	BnaC03g66880D	AT4G32860.1	na	na	na	na	-0.00916823	-4.9226	-3.21163	-12.3333	na	1.71097	na	-4.91344	na	-9.12164
GSBRNA2T00136444001	BnaA10g26420D	AT5G03680.1	na	na	9.11884	na	na	na	na	na	na	9.11884	na	na	na	-9.11884
GSBRNA2T00113645001	BnaA03g39400D	AT2G16910.1	8.34678	na	9.11827	na	na	na	na	na	na	9.11827	na	-8.34678	na	-9.11827
GSBRNA2T00079040001	BnaA10g06610D	AT4G13680.1	na	na	na	na	-9.14428	-9.14428	-0.0304556	-9.14428	na	9.11382	na	na	na	-9.11382
GSBRNA2T00089607001	BnaA08g27240D	AT1G02810.1	na	na	na	na	-10.1367	-10.1367	-1.03047	-10.1367	na	9.10628	na	na	na	-9.10628
GSBRNA2T00085673001	BnaC04g42490D	AT2G31760.1, AT2G31770.1	na	na	9.09932	na	na	na	na	na	na	9.09932	na	na	na	-9.09932
GSBRNA2T00112973001	BnaC06g28580D	AT5G01480.1	na	na	9.09136	na	na	na	na	na	na	9.09136	na	na	na	-9.09136
GSBRNA2T00085252001	BnaC03g44610D	AT3G25260.1	8.05999	9.00166	9.07192	na	na	na	na	na	0.941668	0.0702566	na	na	na	-9.07192
GSBRNA2T00058888001	BnaC05g27100D	AT1G51190.1	9.32829	na	9.06034	na	na	na	na	na	na	9.06034	na	-9.32829	na	-9.06034
GSBRNA2T00123551001	BnaCnng02070D	AT1G01540.2, AT4G01330.1, AT4G01330.2	na	na	9.05311	na	na	na	na	na	na	9.05311	na	na	na	-9.05311
GSBRNA2T00083167001	BnaC02g17290D	AT1G67220.1	na	na	0.00381572	na	-0.0211688	-0.549221	na	-9.04611	na	0.553036	na	-0.528052	na	-9.04993
GSBRNA2T00059687001	BnaCnng53830D	AT1G75380.1, AT1G75380.2, AT1G75380.3, AT1G75380.4	na	na	na	na	-0.237133	-1.73424	-3.43139	-12.4796	na	na	na	-1.49711	-1.69715	-9.04824
GSBRNA2T00115088001	BnaC02g10150D	AT5G59040.1	na	na	9.01193	na	na	na	na	na	na	9.01193	na	na	na	-9.01193
GSBRNA2T00031732001	BnaC08g44910D	AT1G06720.1, AT1G06720.2, AT1G06720.3	na	na	9.00551	na	na	na	na	na	na	9.00551	na	na	na	-9.00551
GSBRNA2T00036967001	BnaA08g07680D	AT1G31810.1, AT1G31810.2	1.1662	na	na	na	na	-3.25276	-2.93357	-11.9297	na	0.31919	na	-4.41896	na	-8.99613
GSBRNA2T00032886001	BnaA04g13010D	AT2G22600.1	na	na	na	na	-0.509735	-1.82543	-5.72149	-14.7122	na	na	na	-1.31569	-3.89606	-8.9907
GSBRNA2T00004593001	BnaAnng34220D	AT1G33770.1	na	na	8.98638	na	na	na	na	na	na	8.98638	na	na	na	-8.98638
GSBRNA2T00150900001	BnaA08g16670D	AT4G39180.1, AT4G39180.2, AT4G39180.3	na	na	8.98102	na	na	na	na	na	na	8.98102	na	na	na	-8.98102
GSBRNA2T00123616001	BnaC03g37910D	AT1G55560.1, AT3G13400.1, AT3G13400.2	na	na	8.97951	na	na	na	na	na	na	8.97951	na	na	na	-8.97951
GSBRNA2T00148678001	BnaA03g10100D	AT5G57800.1	na	na	8.97493	na	na	na	na	na	na	8.97493	na	na	na	-8.97493
GSBRNA2T00045646001	BnaC03g64380D	AT4G21120.1	na	0.747539	na	na	-0.72466	na	-1.23745	-10.2105	1.4722	na	na	na	-1.98499	-8.97309
GSBRNA2T00101608001	BnaC03g25920D	AT2G46850.1	8.96073	na	8.97266	na	na	na	na	na	na	8.97266	na	-8.96073	na	-8.97266
GSBRNA2T00103923001	BnaC02g31170D	AT2G40500.1, AT2G40560.1	na	na	8.97036	na	na	na	na	na	na	8.97036	na	na	na	-8.97036
GSBRNA2T00062605001	BnaA03g11120D	AT5G55990.1, AT5G55990.2	7.10087	na	8.96521	na	na	na	na	na	na	8.96521	na	-7.10087	na	-8.96521
GSBRNA2T00036354001	BnaC01g41810D	AT4G16745.1	na	na	8.94781	na	na	na	na	na	na	8.94781	na	na	na	-8.94781
GSBRNA2T00056070001	BnaC01g28600D	AT1G60500.1	na	na	8.91612	na	na	na	na	na	na	8.91612	na	na	na	-8.91612
GSBRNA2T00065786001	BnaC01g09800D	AT4G28670.1	na	na	8.90023	na	na	na	na	na	na	8.90023	na	na	na	-8.90023
GSBRNA2T00093767001	BnaA02g29060D	AT3G27785.1	na	na	8.89978	na	na	na	na	na	na	8.89978	na	na	na	-8.89978
GSBRNA2T00111124001	BnaC05g41210D	AT3G11980.1	na	na	na	na	-0.199712	-1.09334	-7.01683	-15.9147	na	na	na	-0.893627	-5.92349	-8.89791
GSBRNA2T00053635001	BnaCnng50900D	AT5G59750.1, AT5G59750.2	na	na	na	na	-0.569539	-1.37559	-5.44164	-14.3336	na	na	na	-0.806052	-4.06605	-8.89197
GSBRNA2T00070604001	BnaA09g13420D	AT1G62225.1	na	na	8.88124	na	na	na	na	na	na	8.88124	na	na	na	-8.88124
GSBRNA2T00111005001	BnaC05g42140D	AT3G11000.1, AT3G11000.2	na	na	na	na	-0.227515	-10.9499	-2.07433	-10.9499	na	8.8756	na	-10.7224	na	-8.8756
GSBRNA2T00126652001	BnaA08g11130D	AT4G34520.1	3.40992	0.889593	na	na	na	na	-0.0304769	-8.90349	na	na	na	-2.52033	-0.92007	-8.87301
GSBRNA2T00018879001	BnaA06g37140D	AT4G13680.1	na	na	8.84524	na	na	na	na	na	na	8.84524	na	na	na	-8.84524
GSBRNA2T00098534001	BnaA07g14740D	AT5G39660.1, AT5G39660.2, AT5G39660.3	na	na	8.82381	na	na	na	na	na	na	8.82381	na	na	na	-8.82381
GSBRNA2T00067479001	BnaC06g27380D	AT1G34480.1	0.18368	na	na	na	na	-8.85384	-0.0304407	-8.85384	na	8.8234	na	-9.03752	na	-8.8234
GSBRNA2T00025545001	BnaAnng40230D	AT1G66110.1	na	9.73042	8.81519	na	na	na	na	na	9.73042	na	na	na	-0.915228	-8.81519
GSBRNA2T00060226001	BnaC07g21170D	AT2G01810.1	na	na	8.81112	na	na	na	na	na	na	8.81112	na	na	na	-8.81112
GSBRNA2T00024685001	BnaC03g57480D	AT5G38280.1	na	na	8.80906	na	na	na	na	na	na	8.80906	na	na	na	-8.80906
GSBRNA2T00026303001	BnaC01g37830D	AT3G13220.1	na	na	na	na	-0.293568	-2.09248	-2.67457	-11.483	na	na	na	-1.79892	-0.582085	-8.80839
GSBRNA2T00131648001	BnaA01g11720D	AT4G21895.1, AT4G21895.2	8.05115	na	8.78771	na	na	na	na	na	na	8.78771	na	-8.05115	na	-8.78771
GSBRNA2T00098843001	BnaA07g17120D	AT3G56990.1, AT3G56990.3	na	na	8.78319	na	na	na	na	na	na	8.78319	na	na	na	-8.78319
GSBRNA2T00104839001	BnaA05g24600D	AT3G14950.1	na	na	8.77489	na	na	na	na	na	na	8.77489	na	na	na	-8.77489
GSBRNA2T00047393001	BnaC08g15420D	AT1G12220.1, AT1G12220.2, AT1G12220.3	na	na	8.76497	na	na	na	na	na	na	8.76497	na	na	na	-8.76497
GSBRNA2T00156292001	BnaA06g04360D	AT1G07850.1	8.42442	na	8.75218	na	na	na	na	na	na	8.75218	na	-8.42442	na	-8.75218
GSBRNA2T00124507001	BnaC06g15630D	AT2G07290.1	2.41912	2.03431	1.04668	na	na	na	na	-7.70453	na	na	na	-0.384808	-0.987626	-8.75121
GSBRNA2T00102338001	BnaC02g14210D	AT5G53520.1	na	na	8.74541	na	na	na	na	na	na	8.74541	na	na	na	-8.74541
GSBRNA2T00140379001	BnaC03g06260D	AT3G01950.1, AT5G14110.1	na	na	8.74325	na	na	na	na	na	na	8.74325	na	na	na	-8.74325
GSBRNA2T00030620001	BnaC05g48990D	AT1G04660.1	na	na	8.71648	na	na	na	na	na	na	8.71648	na	na	na	-8.71648
GSBRNA2T00075658001	BnaC05g47300D	AT3G04360.1	7.23064	na	8.70196	na	na	na	na	na	na	8.70196	na	-7.23064	na	-8.70196
GSBRNA2T00111497001	BnaA03g32430D	AT3G12775.1	7.33092	na	8.70127	na	na	na	na	na	na	8.70127	na	-7.33092	na	-8.70127
GSBRNA2T00151527001	BnaA03g24970D	AT4G12120.1	na	na	8.69502	na	na	na	na	na	na	8.69502	na	na	na	-8.69502
GSBRNA2T00037337001	BnaC04g50170D	AT2G45220.1	na	na	8.6901	na	na	na	na	na	na	8.6901	na	na	na	-8.6901
GSBRNA2T00094099001	BnaCnng18420D	AT3G03200.1	0.956977	na	na	na	na	-0.746702	-0.606045	-9.28981	na	0.140657	na	-1.70368	na	-8.68377
GSBRNA2T00027099001	BnaA05g31100D	AT3G06210.1, AT5G18980.1, AT5G18980.2, AT5G18980.3	na	na	8.63666	na	na	na	na	na	na	8.63666	na	na	na	-8.63666
GSBRNA2T00010722001	BnaA02g06950D	AT5G59660.1, AT5G59660.2, AT5G59660.3, AT5G59670.1, AT5G59670.2	na	na	8.62051	na	na	na	na	na	na	8.62051	na	na	na	-8.62051
GSBRNA2T00025712001	BnaAnng15910D	AT1G32850.1	na	na	8.61864	na	na	na	na	na	na	8.61864	na	na	na	-8.61864
GSBRNA2T00153723001	BnaC03g33570D	AT4G04220.1	0.80922	na	na	na	na	-0.0247834	-1.07408	-9.66848	na	na	na	-0.834004	-1.04929	-8.5944
GSBRNA2T00157197001	BnaC02g28920D	AT4G11030.1, AT4G23850.1	na	na	na	na	-9.71636	-0.0327653	-1.13173	-9.71636	9.68359	na	na	na	-1.09897	-8.58462
GSBRNA2T00063968001	BnaC05g30300D	AT3G22250.1	na	na	8.57482	na	na	na	na	na	na	8.57482	na	na	na	-8.57482
GSBRNA2T00123560001	BnaCnng02160D	AT4G00730.1	na	na	na	na	-0.521865	-0.0240993	-3.30753	-11.8789	0.497765	na	na	na	-3.28343	-8.57137
GSBRNA2T00143079001	BnaC07g27090D	AT5G49190.1, AT5G49190.2, AT5G49190.3	0.355663	0.823508	na	na	na	na	-1.61059	-10.0804	0.467845	na	na	na	-2.4341	-8.46976
GSBRNA2T00147017001	BnaC06g09090D	AT1G49100.1	na	na	8.46655	na	na	na	na	na	na	8.46655	na	na	na	-8.46655
GSBRNA2T00099912001	BnaC07g44370D	AT1G61180.1, AT1G61180.2, AT1G61190.1, AT1G61190.2, AT1G61190.3, AT1G61190.4, AT1G61300.1, AT1G61300.2, AT1G61310.1	na	na	8.45693	na	na	na	na	na	na	8.45693	na	na	na	-8.45693
GSBRNA2T00068271001	BnaA04g14010D	AT2G23945.1	0.265032	na	na	na	na	-9.48581	-1.03044	-9.48581	na	8.45537	na	-9.75084	na	-8.45537
GSBRNA2T00146397001	BnaA07g34530D	AT1G78955.1, AT1G78955.4	0.990832	1.20812	0.171975	na	na	na	na	-8.27701	0.217285	na	na	na	-1.03614	-8.44898
GSBRNA2T00061242001	BnaC04g12480D	AT2G32290.1	na	na	8.42089	na	na	na	na	na	na	8.42089	na	na	na	-8.42089
GSBRNA2T00115696001	BnaC09g19550D	AT5G46690.1, AT5G46690.2	na	na	8.40812	na	na	na	na	na	na	8.40812	na	na	na	-8.40812
GSBRNA2T00064112001	BnaA05g33640D	AT3G01870.1	na	na	8.38694	na	na	na	na	na	na	8.38694	na	na	na	-8.38694
GSBRNA2T00049761001	BnaC06g31090D	AT1G69970.1, AT1G69970.2	9.98751	10.7218	8.38332	na	na	na	na	na	0.734311	na	na	na	-2.3385	-8.38332
GSBRNA2T00025694001	BnaC08g50100D	AT1G04470.1, AT2G33420.1	8.76288	8.26191	8.3539	na	na	na	na	na	na	0.0919898	na	-0.500973	na	-8.3539
GSBRNA2T00117388001	BnaC07g11250D	AT1G24320.1, AT1G24320.2	7.56232	na	8.32364	na	na	na	na	na	na	8.32364	na	-7.56232	na	-8.32364
GSBRNA2T00047904001	BnaA10g12910D	AT2G19910.1, AT2G19910.2, AT2G19930.1, AT2G19930.2, AT2G19930.3	na	na	8.32161	na	na	na	na	na	na	8.32161	na	na	na	-8.32161
GSBRNA2T00144690001	BnaC07g04520D	AT3G29455.1, AT5G35050.1	6.98664	na	8.29407	na	na	na	na	na	na	8.29407	na	-6.98664	na	-8.29407
GSBRNA2T00131646001	BnaA01g11700D	AT4G21895.1, AT4G21895.2	na	na	8.27561	na	na	na	na	na	na	8.27561	na	na	na	-8.27561
GSBRNA2T00033294001	BnaA05g14460D	AT1G53390.1	na	na	8.25913	na	na	na	na	na	na	8.25913	na	na	na	-8.25913
GSBRNA2T00116876001	BnaA05g06280D	AT1G80070.1, AT4G38780.1	na	na	na	na	-0.418145	-8.84097	-0.599317	-8.84097	na	8.24165	na	-8.42282	na	-8.24165
GSBRNA2T00156797001	BnaC04g21180D	AT1G35617.1, AT3G43837.1, AT4G09490.1	na	10.7469	8.21762	na	na	na	na	na	10.7469	na	na	na	-2.52924	-8.21762
GSBRNA2T00089167001	BnaC01g31430D	AT4G16860.1, AT4G16890.1, AT4G16890.2, AT4G16890.3, AT4G16890.4, AT4G16890.5, AT4G16900.1, AT4G16900.2, AT4G16900.3, AT4G16920.2, AT4G16920.3, AT4G16920.5, AT4G16920.8, AT4G16940.1, AT4G16940.2, AT4G16940.3, AT4G16940.4, AT4G16940.5, AT4G16940.6, AT4G16950.1, AT4G16950.2, AT4G16950.3, AT4G16950.4, AT4G16950.5, AT4G16950.6, AT4G16960.1, AT5G51630.1, AT5G51630.2, AT5G51630.3, AT5G51630.4, AT5G51630…	na	na	8.1979	na	na	na	na	na	na	8.1979	na	na	na	-8.1979
GSBRNA2T00153606001	BnaC03g32670D	AT3G01085.1, AT3G01085.2, AT3G01085.3	na	na	8.15198	na	na	na	na	na	na	8.15198	na	na	na	-8.15198
GSBRNA2T00044683001	BnaC05g37440D	AT3G15860.1	7.17782	na	8.14491	na	na	na	na	na	na	8.14491	na	-7.17782	na	-8.14491
GSBRNA2T00118002001	BnaC06g25530D	AT1G68990.1, AT1G68990.2	10.1166	7.94825	8.14052	na	na	na	na	na	na	0.192273	na	-2.16835	na	-8.14052
GSBRNA2T00018837001	BnaA06g36790D	AT1G56120.1, AT1G56120.2, AT1G56130.1, AT1G56130.2, AT1G56140.1	8.18735	7.93599	8.13319	na	na	na	na	na	na	0.197204	na	-0.251362	na	-8.13319
GSBRNA2T00113506001	BnaA03g40530D	AT5G61740.1, AT5G61740.2, AT5G61740.3	na	na	8.11577	na	na	na	na	na	na	8.11577	na	na	na	-8.11577
GSBRNA2T00047424001	BnaC08g15650D	AT1G12610.1	na	na	8.09882	na	na	na	na	na	na	8.09882	na	na	na	-8.09882
GSBRNA2T00129188001	BnaA09g31340D	AT1G11620.1, AT1G31510.1	6.34873	7.59775	8.0536	na	na	na	na	na	1.24903	0.455845	na	na	na	-8.0536
GSBRNA2T00157538001	BnaC01g17820D	AT4G25900.1	na	1.43546	na	na	-0.630569	na	-1.29106	-9.32948	2.06603	na	na	na	-2.72652	-8.03843
GSBRNA2T00153214001	BnaC08g06390D	AT1G23645.2, AT1G23690.2, AT1G23690.3, AT1G23690.4	na	na	na	na	-1.23098	-1.60492	-4.10277	-12.129	na	na	na	-0.373939	-2.49785	-8.02619
GSBRNA2T00048983001	BnaA03g46890D	AT4G24700.1	2.25907	na	na	na	na	-9.67552	-1.65665	-9.67552	na	8.01887	na	-11.9346	na	-8.01887
GSBRNA2T00058263001	BnaC03g59190D	AT1G29450.1, AT1G29450.2, AT1G29490.1, AT1G29500.1	na	na	7.98772	na	na	na	na	na	na	7.98772	na	na	na	-7.98772
GSBRNA2T00147548001	BnaA06g27050D	AT1G29450.1, AT1G29450.2, AT1G29490.1, AT1G29500.1	na	na	7.9798	na	na	na	na	na	na	7.9798	na	na	na	-7.9798
GSBRNA2T00012383001	BnaC02g24500D	AT3G42880.1	na	na	7.91019	na	na	na	na	na	na	7.91019	na	na	na	-7.91019
GSBRNA2T00085059001	BnaCnng04180D	AT1G11280.1, AT1G11280.2, AT1G11280.3, AT1G11280.4, AT1G11280.5, AT1G61380.1, AT1G61380.2, AT1G61390.1, AT1G61390.2, AT1G61400.1, AT1G61400.2, AT1G61420.1, AT1G61420.2, AT1G61420.3, AT1G61420.4, AT1G61420.5, AT1G61430.1, AT1G61430.11, AT1G61430.12, AT1G61430.13, AT1G61430.9, AT1G61440.1, AT1G61440.2, AT1G61440.3, AT1G61480.1, AT1G61490.1, AT1G61490.2, AT1G61490.3, AT1G61490.4, AT1G61490.5, AT1G61…	na	na	7.82018	na	na	na	na	na	na	7.82018	na	na	na	-7.82018
GSBRNA2T00064538001	BnaC04g29980D	AT3G55110.1, AT3G55130.1	5.74308	na	7.79896	na	na	na	na	na	na	7.79896	na	-5.74308	na	-7.79896
GSBRNA2T00034804001	BnaA06g12660D	AT1G18530.1	0.37146	na	na	na	na	-1.89657	-4.81181	-12.6023	na	na	na	-2.26803	-2.91524	-7.79051
GSBRNA2T00059310001	BnaC09g37390D	AT5G20330.1	6.65048	na	7.66249	na	na	na	na	na	na	7.66249	na	-6.65048	na	-7.66249
GSBRNA2T00132788001	BnaA05g02240D	AT2G41510.1, AT2G41510.2, AT2G41510.3	na	na	7.61846	na	na	na	na	na	na	7.61846	na	na	na	-7.61846
GSBRNA2T00066926001	BnaA10g30280D	AT5G06470.1	na	na	7.56803	na	na	na	na	na	na	7.56803	na	na	na	-7.56803
GSBRNA2T00012587001	BnaC04g05560D	AT2G07200.1	na	na	na	na	-2.21734	-0.117398	-0.974239	-8.53656	2.09994	na	na	na	-0.856841	-7.56232
GSBRNA2T00113555001	BnaA03g40130D	AT5G61360.1	na	na	na	na	-11.9399	-11.9399	-4.4389	-11.9399	na	7.50104	na	na	na	-7.50104
GSBRNA2T00098069001	BnaA06g02960D	AT1G49640.1	0.596655	2.90219	na	na	na	na	-0.000680757	-7.40582	2.30553	na	na	na	-2.90287	-7.40514
GSBRNA2T00095638001	BnaC03g65980D	AT4G34520.1	0.434138	na	na	na	na	-0.787262	-4.28749	-11.6714	na	na	na	-1.2214	-3.50022	-7.38388
GSBRNA2T00045934001	BnaAnng04130D	AT1G21940.1	na	na	7.36186	na	na	na	na	na	na	7.36186	na	na	na	-7.36186
GSBRNA2T00131649001	BnaA01g11730D	AT4G21895.1, AT4G21895.2	na	na	7.25522	na	na	na	na	na	na	7.25522	na	na	na	-7.25522
GSBRNA2T00131647001	BnaA01g11710D	AT4G21895.1, AT4G21895.2	na	na	6.89615	na	na	na	na	na	na	6.89615	na	na	na	-6.89615
GSBRNA2T00051713001	BnaA01g17200D	AT4G27140.1, AT4G27170.1	1.22594	na	na	na	na	-0.682856	-1.89288	-8.56818	na	na	na	-1.9088	-1.21002	-6.6753
GSBRNA2T00056345001	BnaA01g14090D	AT4G24730.1, AT4G24730.2	6.86814	12.331	14.5586	8.61032	na	na	na	na	5.46286	2.22761	na	na	na	-5.94829
[truncated: 41,440 more rows]

## Sheet: Datasheet 3
Differentially expressed genes (DEGs, selected by -1>log2FC>1 in at least 1 time point) in C032 WOSR genotype
[truncated: 46,221 more rows]

[truncated: 11 more sheets: Datasheet 4, Datasheet 5, Datasheet 6, Datasheet 7, Datasheet 8, Datasheet 9, Datasheet 10, Datasheet 11, Datasheet 12, Datasheet 13, Datasheet 14]
