# Supplementary material for: An Integrative Approach to Analyze Seed Germination in Brassica napus
Source: Front Plant Sci. 2019 Oct 25;10:1342. doi: 10.3389/fpls.2019.01342 (PMC6824160; doi:10.3389/fpls.2019.01342)
Supplement: Supplementary Table S3 — List of oligonucleotides. [file Table_3.xlsx]

## Sheet: Table S3
Table S3	List of oligonucleotides used
Code	Name	Locus	Sequence (5´- 3´)	Use
LO2064	BnaRGL2-F	BnaC05g47760D / BnaA05g32640D	TCGCTACTTACTTCGCCCAA	qPCR
LO2065	BnaRGL2-R	BnaC05g47760D / BnaA05g32640D	TGCAAAGCCTCTTCGAACGA	qPCR
LO2076	BnaABI3-F	BnaC03g44820D / BnaA03g37510D	GACTCAAATCGGAGAAGTCT	qPCR
LO2077	BnaABI3-R	BnaC03g44820D / BnaA03g37510D	CAGGGACATTAGGCCAATAC	qPCR
LO2080	Bna18S-F	ENSRNA049478716-T1	TTCTATGGGTGGTGGTGCAT	qPCR
LO2081	Bna18S-R	ENSRNA049478716-T1	GATGCCTCCACGTAGCTAGT	qPCR
LO2155	BnaGID1a-F	BnaC05g46680D	TCAGACCAAGAGGGACCTGT	qPCR
LO2156	BnaGID1a-R	BnaC05g46680D	TGGATGAGGAGTGAGCGAAG	qPCR
LO2157	BnaGA1-F	BnaA09g01090D	GAGTAGAAGCGAGCTTCTAG	qPCR
LO2158	BnaGA1-R	BnaA09g01090D	CCAATACACTTGATTTAGCCC	qPCR
LO2163	BnaKO1-F	BnaC07g28980D	CTACTCTGGTTACAACTGAG	qPCR
LO2164	BnaKO1-R	BnaC07g28980D	CTTTAATCTTTTCTCCACCG	qPCR
	BnaHSP17.6-F	BnaC03g05240D/BnaC02g04180D/BnaA03g03740D	AATCCTCGAAGACATGCTAGA	qPCR
	BnaHSP17.6-R	BnaC03g05240D/BnaC02g04180D/BnaA03g03740D	CCAGGCATGTCCACCACGAA	qPCR
LO2088	attB1-BnaRGL2	BnaA05g32640D	AAAAAAGCAGGCTTCATGAAGAGAGGACATGGAGAAACG	attB1-adapters for nested PCR to clone attB-flanked amplicons
LO2089	attB2-BnaRGL2	BnaA05g32640D	CAAGAAAGCTGGGTCCTACGCTCCGGCGAGTTTCCA	attB2-adapters for nested PCR to clone attB-flanked amplicons
LO2090	attB1-BnaPIL5	BnaC07g00780D	AAAAAAGCAGGCTTCATGAACCACCACCGCCACCA	attB1-adapters for nested PCR to clone attB-flanked amplicons
LO2091	attB2-BnaPIL5	BnaC07g00780D	CAAGAAAGCTGGGTCTCAACTTGTTGTTTGGTTTCC	attB2-adapters for nested PCR to clone attB-flanked amplicons
LO2092	attB1-BnaABI3	BnaA03g37510D	AAAAAAGCAGGCTTCATGAAAACCTTGCATGTGGCG	attB1-adapters for nested PCR to clone attB-flanked amplicons
LO2093	attB2-BnaABI3	BnaA03g37510D	CAAGAAAGCTGGGTCTCATTTAACTGCTTGAGAAGT	attB2-adapters for nested PCR to clone attB-flanked amplicons
LO2094	attB1-BnaNAC25	BnaA09g13880D	AAAAAAGCAGGCTTCATGGAAAACATGGGGGATTCGA	attB1-adapters for nested PCR to clone attB-flanked amplicons
LO2095	attB2-BnaNAC25	BnaA09g13880D	CAAGAAAGCTGGGTCTTATGGGTGCCAGTTCATGTT	attB2-adapters for nested PCR to clone attB-flanked amplicons
LO2132	attB1-BnaDOF6	BnaA02g06470D	AAAAAAGCAGGCTTCATGGATCAGTTGTTACATCAT	attB1-adapters for nested PCR to clone attB-flanked amplicons
LO2133	attB2-BnaDOF6	BnaA02g06470D	CAAGAAAGCTGGGTCCTACATTAAAGCACCAGAA	attB2-adapters for nested PCR to clone attB-flanked amplicons
LO2134	attB1-BnaSPT	BnaA01g00730D	AAAAAAGCAGGCTTCATGGGAGATAATAAGAAAC	attB1-adapters for nested PCR to clone attB-flanked amplicons
LO2135	attB2-BnaSPT	BnaA01g00730D	CAAGAAAGCTGGGTCTCAAGTAAGTCGATCTTTTATC	attB2-adapters for nested PCR to clone attB-flanked amplicons
LO2136	attB1-BnaNF-YC9	BnaA09g48620D	AAAAAAGCAGGCTTCATGGATCAGCAAGAGCATGC	attB1-adapters for nested PCR to clone attB-flanked amplicons
LO2137	attB2-BnaNF-YC9	BnaA09g48620D	CAAGAAAGCTGGGTCCTAATTCTCCTGGTCAGGC	attB2-adapters for nested PCR to clone attB-flanked amplicons
LO2138	attB1-BnaHFR1	BnaC05g01110D	AAAAAAGCAGGCTTCATGGAGCTGGGGTGGAACAACGACGTTGG	attB1-adapters for nested PCR to clone attB-flanked amplicons
LO2139	attB2-BnaHFR1	BnaC05g01110D	CAAGAAAGCTGGGTCTCAAGGAAACTTGGGAAAAGG	attB2-adapters for nested PCR to clone attB-flanked amplicons
LO1	attB1	N/A	GGGGACAAGTTTGTACAAAAAAGCAGGCTTC	External oligonucleotide for nested PCR with attB1 adapters
LO604	attB2	N/A	GGGGACCACTTTGTACAAGAAAGCTGGGTC	External oligonucleotide for nested PCR with attB2 adapters
